# Supplementary material for: Chromatin accessibility, not 5mC methylation covaries with partial dosage compensation in crows
Source: PLoS Genet. 2023 Sep 25;19(9):e1010901. doi: 10.1371/journal.pgen.1010901 (PMC10575545; doi:10.1371/journal.pgen.1010901)
Supplement: S1 Table — (XLSX) [file pgen.1010901.s026.xlsx]

## Sheet: S1 Table
S1 Table. Annotated genes residing on the Pseudo Autosomal Region (PAR).
Chromosome	Source	start coordinate	end coordinate	strand	Gene / Transcript Id
chrZ	StringTie	8452	8903	+	gene_id "MSTRG.21932"; transcript_id "MSTRG.21932.1";
chrZ	StringTie	12495	13762	-	gene_id "MSTRG.21933"; transcript_id "MSTRG.21933.1";
chrZ	corCor56_NCBILifted	23324	25734	-	gene_id "LOC109143289"; transcript_id "LOC109143289"; ref_gene_id "LOC109143289";
chrZ	StringTie	26015	39353	-	gene_id "MSTRG.21940"; transcript_id "MSTRG.21940.1";
chrZ	StringTie	26834	39350	+	gene_id "MSTRG.21941"; transcript_id "XM_010413998.3"; ref_gene_id "XM_010413998.3";
chrZ	corCor56_NCBILifted	58897	59918	+	gene_id "XM_020583554.1"; transcript_id "XM_020583554.1"; ref_gene_id "XM_020583554.1";
chrZ	StringTie	64061	68362	-	gene_id "MSTRG.21942"; transcript_id "XM_010414002.3"; ref_gene_id "XM_010414002.3";
chrZ	StringTie	64062	68308	+	gene_id "MSTRG.21943"; transcript_id "MSTRG.21943.1";
chrZ	StringTie	68399	76451	+	gene_id "MSTRG.21944"; transcript_id "MSTRG.21944.1";
chrZ	StringTie	72593	76451	-	gene_id "MSTRG.21945"; transcript_id "XM_010414004.2"; ref_gene_id "XM_010414004.2";
chrZ	StringTie	83002	117243	+	gene_id "MSTRG.21954"; transcript_id "MSTRG.21954.1";
chrZ	StringTie	85533	116077	-	gene_id "MSTRG.21955"; transcript_id "XM_019280025.2"; ref_gene_id "XM_019280025.2";
chrZ	StringTie	128535	146970	-	gene_id "MSTRG.21957"; transcript_id "XM_019280022.1"; ref_gene_id "XM_019280022.1";
chrZ	StringTie	128542	147564	+	gene_id "MSTRG.21958"; transcript_id "MSTRG.21958.1";
chrZ	StringTie	148628	176194	-	gene_id "MSTRG.21952"; transcript_id "MSTRG.21952.1";
chrZ	StringTie	156752	176696	+	gene_id "MSTRG.21953"; transcript_id "XM_019280019.2"; ref_gene_id "XM_019280019.2";
chrZ	StringTie	178226	184871	+	gene_id "MSTRG.21950"; transcript_id "MSTRG.21950.1";
chrZ	StringTie	198124	198373	+	gene_id "MSTRG.21951"; transcript_id "MSTRG.21951.1";
chrZ	StringTie	198683	198974	-	gene_id "MSTRG.21956"; transcript_id "MSTRG.21956.1";
chrZ	StringTie	215611	320853	+	gene_id "MSTRG.21959"; transcript_id "MSTRG.21959.2";
chrZ	StringTie	216041	296776	-	gene_id "MSTRG.21960"; transcript_id "XM_019280037.2"; ref_gene_id "XM_019280037.2";
chrZ	StringTie	324185	367110	-	gene_id "MSTRG.21970"; transcript_id "MSTRG.21970.1";
chrZ	StringTie	336934	359168	+	gene_id "MSTRG.21971"; transcript_id "XM_019280042.1"; ref_gene_id "XM_019280042.1";
chrZ	StringTie	360135	367116	+	gene_id "MSTRG.21972"; transcript_id "XM_010414017.2"; ref_gene_id "XM_010414017.2";
chrZ	StringTie	368851	381779	-	gene_id "MSTRG.21961"; transcript_id "MSTRG.21961.1";
chrZ	StringTie	370593	381739	+	gene_id "MSTRG.21962"; transcript_id "XM_010414024.2"; ref_gene_id "XM_010414024.2";
chrZ	corCor56_NCBILifted	385633	401236	-	gene_id "LOC109143293"; transcript_id "LOC109143293"; ref_gene_id "LOC109143293";
chrZ	StringTie	444740	488624	+	gene_id "MSTRG.21965"; transcript_id "MSTRG.21965.1";
chrZ	StringTie	444770	483772	-	gene_id "MSTRG.21966"; transcript_id "XM_019280047.2"; ref_gene_id "XM_019280047.2";
chrZ	StringTie	489361	497209	-	gene_id "MSTRG.21963"; transcript_id "MSTRG.21963.1";
chrZ	StringTie	489495	496300	+	gene_id "MSTRG.21964"; transcript_id "XM_020583555.1"; ref_gene_id "XM_020583555.1";
chrZ	corCor56_NCBILifted	527429	571075	-	gene_id "XR_002043357.2"; transcript_id "XR_002043357.2"; ref_gene_id "XR_002043357.2";
chrZ	corCor56_NCBILifted	540322	571075	-	gene_id "XM_010414027.3"; transcript_id "XM_010414027.3"; ref_gene_id "XM_010414027.3";
chrZ	StringTie	607568	608150	-	gene_id "MSTRG.21967"; transcript_id "MSTRG.21967.1";
chrZ	StringTie	607602	672099	+	gene_id "MSTRG.21968"; transcript_id "XM_019280023.1"; ref_gene_id "XM_019280023.1";
chrZ	StringTie	609032	687376	-	gene_id "MSTRG.21969"; transcript_id "MSTRG.21969.1";
