# Supplementary material for: Chromatin accessibility, not 5mC methylation covaries with partial dosage compensation in crows
Source: PLoS Genet. 2023 Sep 25;19(9):e1010901. doi: 10.1371/journal.pgen.1010901 (PMC10575545; doi:10.1371/journal.pgen.1010901)
Supplement: S2 Table — Genome-wide statistical models were of the form lmer(Y ~ AZS + (1|indID) + (1|chrID/xxxxID)), with Y being (A) log2(FPKM)-values, (B) log2(Fold change)peakheight and (C) asin(sqrt(5mCG)). AZS is a factor with four levels: Female Autosomes (AAf), Male Autosomes (AAm), Female Z (Zf) and Male Z (Zm). We included the identity of the sample (indID) as a random effect. Depending on the unit of measurement (i.e. genes, ATAC peaks, 5mC sites), we included either gene (geneID), peak (peakID) or 5mC site (siteID) nested in chromosome (chrID) as additional random effects. In (A) we included chromosome and gene lengths as covariates and in (B) and (C) we included chromosome length as a covariate. Models were fitted for genes (including transcription start site, exons, introns and transcription termination sites) and regulatory regions (transcription start and transcription termination sites) and for liver and spleen separately. For the gene-centered analyses, we included log(gene length) as an offset term and in the analyses of the regulatory regions we included Z-transformed gene length. We did not observe overdispersion. We also fitted models focusing on chrZ, separating the PAR from the rest of the chromosome as lmer(Y ~ AZP + (1|indID) + (1|xxxxID)) or glmer(N Peaks ~ AZP + (1|peakID)). Here, AZP is a factor with four levels: Female PAR (PARZf), Male PAR (PARZZm), Female rest of chromosome Z (Zf) and Male rest of chromosome Z (ZZm). The random effect structure was similar to the above models, except that we left out chrID as a random effect. In (A), (B) and (C) we provide sample sizes and the variance explained by each random effect (Vxxx), parameter estimates with their standard errors, z- and p-values and also the ratios between parameter estimates with bootstrapped 95% confidence intervals. (XLSX) [file pgen.1010901.s027.xlsx]

## Sheet: S2 Table
S2 Table: Description of statistical models and model outputs. Genome-wide statistical models were of the form lmer(Y ~ AZS + (1|indID) + (1|chrID/xxxxID)), with Y being (A) log2(FPKM)-values, (B) log2(Fold change)peakheight and (C) asin(sqrt(5mCG)). AZS is a factor with four levels: Female Autosomes (AAf), Male Autosomes (AAm), Female Z (Zf) and Male Z (Zm). We included the identity of the sampl…
(A) Gene expression															(B) Peak height															(C) 5mC methylation
Linear mixed-effects models									Bootstrapped ratios						Linear mixed-effects models									Bootstrapped ratios						Linear mixed-effects models									Bootstrapped ratios
Region	Trait	Tissue	Parameter	Estimate	SE	z-value	p-value	Raw estimates	Parameter ratio	Estimate ratio	95% CI				Region	Trait	Tissue	Parameter	Estimate	SE	z-value	p-value	Raw estimates	Parameter ratio	Estimate ratio	95% CI		* Sample size.		Region	Trait	Tissue	Parameter	Estimate	SE	z-value	p-value	Raw estimate	Parameter ratio	Estimate ratio	95% CI		* Sample size.
Gene	Expression (chrA vs chrZ)§	Liver	Intercept (AAf)	2.43	0.027			0.97982	AAf:AAm	1.01	0.99–1.03		* Sample size.		Gene	ATAC Peak height (chrA vs chrZ)§	Liver	Intercept (AAf)	2.54	0.061			1.02	AAf:AAm	0.96	0.85–1.08		† Variance components.		Gene	Methylation (chrA vs chrZ)$	Liver	Intercept (AAf)	0.23	0.02			1.01562	AAf:AAm	0.9	0.71–1.12		† Variance components.
	N obs = 166,290 (Vresidual = 0.039)		Zf	-0.55	0.11	-5.12	3 × 10-7	0.624103	Zf:ZZm	0.63	0.62–0.65		† Variance components.			N obs = 155,760 (Vresidual = 0.17)		Zf	0.21	0.059	3.58	1.2 × 10-3	1.10552	Zf:ZZm	1.04	0.92–1.17		‡ Sqrt-transformed.			N obs = 355,476 (Vresidual = 0.11)		Zf	-0.03	0.023	-1.34	0.18	1.06061	Zf:ZZm	0.94	0.68–1.30		‡ Sqrt-transformed.
	N genes = 11,086 (Vgene = 0.96)		AAm	-0.01	0.016	-0.63	0.54	0.728969	Zf:AAf	0.68	0.59–0.79		‡ Sqrt-transformed.			N peaks = 10,384 (Vpeak = 0.72)		AAm	0.058	0.087	0.66	0.52	1.16748	Zf:AAf	1.16	1.07–1.25		§ Log2-transformed.			N sites = 88,869 (Vsites = 0.84)		AAm	0.012	0.013	0.92	0.45	1.07692	Zf:AAf	0.76	0.46–1.15		§ Log2-transformed.
	N chrs = 28 (Vchr = 0.00)		ZZm	0.1	0.11	0.96	0.34	0.958061	ZZm:AAm	1.08	0.94–1.26		§ Log2-transformed.			N chrs = 28 (Vchr = 0.011)		ZZm	0.15	0.11	1.42	0.17	1.04251	ZZm:AAm	1.07	0.98–1.16		$ Arcsin-transformed.			N chrs = 28 (Vchr = 0.053)		ZZm	-0.024	0.026	-0.92	0.36	1.03125	ZZm:AAm	0.72	0.43–1.08		$ Arcsin-transformed.
	N inds = 15 (Vind = 1.4 × 10-3)		gene length	-0.2	0.024	-8.26	< 2 × 10-16						$ Arcsin-transformed.			N inds = 15 (Vind = 0.10)		chromosome length	0.07	0.014	4.53	2 × 10-4						0.5			N inds = 4 (Vind = 1.6 × 10-3)		chromosome length	-0.049	0.018	-2.67	0.013						0.5
			chromosome length	-0.073	0.024	-3.04	2.4 × 10-3						0.5		Gene	ATAC Peak height (PAR vs non-PAR)§	Liver	Intercept (Zf)	2.78	0.062			1.03118	PARZf:PARZZm	0.95	0.84–1.07		]0.5–1[		Gene-PAR	Methylation (PAR vs non-PAR)$	Liver	Intercept (Zf)	0.34	0.032			1.00741	PARZf:PARZZm	0.96	0.85–1.08		]0.5–1[
Gene	Expression (PAR vs non-PAR)§	Liver	Intercept (Zf)	1.83	0.11			0.912488	PARZf:PARZZm	1.01	0.90–1.12		]0.5–1[			N obs = 6990 (Vresidual = 0.18)		ZfPAR	-0.19	0.15	-1.31	0.19	1.04157	Zf:PARZf	1.14	0.92–1.39		1			N obs = 6120 (Vresidual = 0.062)		ZfPAR	0.034	0.033	1.03	0.3	1.07576	Zf:PARZf	0.83	0.56–1.17		1
	N obs = 8715 (Vresidual = 0.043)		ZfPAR	0.88	0.71	1.24	0.21	0.784502	Zf:PARZf	0.54	0.20–1.34		1			N peaks = 466 (Vpeak = 0.72)		ZZm	-0.061	0.086	-0.71	0.49	0.966741	ZZm:PARZZm	1.05	0.85–1.27		]1–∞[			N sites = 1530 (Vsites = 0.94)		ZZm	6.1 × 10-3	0.014	0.42	0.7	1.01515	ZZm:PARZZm	0.82	0.57–1.14		]1–∞[
	N genes = 581 (Vgene = 0.96)		ZZm	0.66	0.03	21.7	1 × 10-11	1.36422	ZZm:PARZZm	0.87	0.33–2.30		]1–∞[			N inds = 15 (Vind = 0.098)		ZZmPAR	-0.12	0.17	-0.73	0.46									N inds = 4 (Vind = 6.9 × 10-4)		ZZmPAR	0.043	0.035	1.21	0.23
	N inds = 15 (Vind = 4 × 10-4)		ZZmPAR	0.86	0.71	1.22	0.22								Gene	ATAC Peak height (chrA vs chrZ)§	Spleen	Intercept (AAf)	2.25	0.046			0.996769	AAf:AAm	0.94	0.86–1.02				Gene	Methylation (chrA vs chrZ)$	Spleen	Intercept (AAf)	0.22	0.023			1.01562	AAf:AAm	0.96	0.57–1.56
			gene length	-0.31	0.11	-2.84	4.7 × 10-3									N obs = 151,592 (Vresidual = 0.13)		Zf	0.31	0.059	5.24	2 × 10-5	1.09848	Zf:ZZm	1.03	0.94–1.13					N obs = 1,092,612 (Vresidual = 0.12)		Zf	-0.016	0.016	-1	0.32	1.04545	Zf:ZZm	0.96	0.53–1.70
Gene	Expression (chrA vs chrZ)§	Spleen	Intercept (AAf)	3.57	0.027			0.995589	AAf:AAm	1	0.98–1.02					N peaks = 10,828 (Vpeak = 0.81)		AAm	0.091	0.063	1.46	0.17	1.14491	Zf:AAf	1.24	1.13–1.34					N sites = 273,153 (Vsites = 0.85)		AAm	4.4 × 10-3	0.028	0.16	0.89	1.06154	Zf:AAf	0.86	0.60–1.14
	N obs = 159,570 (Vresidual = 0.035)		Zf	-0.55	0.11	-4.95	2 × 10-4	0.616472	Zf:ZZm	0.62	0.61–0.64					N chrs = 28 (Vchr = 0.010)		ZZm	0.26	0.086	3.01	5.2 × 10-3	1.03685	ZZm:AAm	1.12	1.03–1.21					N chrs = 28 (Vchr = 0.026)		ZZm	-0.012	0.032	-0.36	0.74	1.03125	ZZm:AAm	0.86	0.59–1.15
	N genes = 10,638 (Vgene = 0.96)		AAm	3.0 × 10-3	0.017	0.17	0.87	0.770591	Zf:AAf	0.69	0.59–0.79					N inds = 14 (Vind = 0.048)		chromosome length	0.056	0.014	4.02	7 × 10-4									N inds = 4 (Vind = 6.8 × 10-3)		chromosome length	-0.025	0.013	-1.95	0.062
	N chrs = 28 (Vchr = 1.6 × 10-3)		ZZm	0.14	0.11	1.28	0.22	0.939466	ZZm:AAm	1.1	0.94–1.28				Gene	ATAC Peak height (PAR vs non-PAR)§	Spleen	Intercept (Zf)	2.6	0.045			1.04916	PARZf:PARZZm	0.94	0.86–1.03				Gene-PAR	Methylation (PAR vs non-PAR)$	Spleen	Intercept (Zf)	0.35	0.033			1.0137	PARZf:PARZZm	0.97	0.65–1.40
	N inds = 15 (Vind = 3 × 10-4)		gene length	-0.089	0.018	-5.01	5 × 10-7									N obs = 5894 (Vresidual = 0.14)		ZfPAR	-0.026	0.18	-0.14	0.89	1.03164	Zf:PARZf	1.02	0.80–1.33					N obs = 12,168 (Vresidual = 0.069)		ZfPAR	0.018	0.023	0.78	0.44	0.945205	Zf:PARZf	0.91	0.70–1.14
			chromosome length	-0.072	0.026	-2.81	0.015									N peaks = 421 (Vpeak = 0.82)		ZZm	-0.048	0.056	-0.87	0.4	0.964035	ZZm:PARZZm	0.93	0.72–1.18					N sites = 3042 (Vsites = 0.92)		ZZm	4.8 × 10-3	0.037	0.13	0.91	0.929577	ZZm:PARZZm	0.91	0.71–1.14
Gene	Expression (PAR vs non-PAR)§	Spleen	Intercept (Zf)	2.98	0.075			1.006	PARZf:PARZZm	1.01	0.94–1.08					N inds = 14 (Vind = 0.042)		ZZmPAR	0.064	0.19	0.34	0.73									N inds = 4 (Vind = 6.5 × 10-3)		ZZmPAR	0.024	0.043	0.56	0.61
	N obs = 8505 (Vresidual = 0.047)		ZfPAR	0.32	0.45	0.72	0.47	0.621476	Zf:PARZf	0.8	0.43–1.53				Regulatory	ATAC Peak height (chrA vs chrZ)§	Liver	Intercept (AAf)	2.62	0.06			0.972368	AAf:AAm	0.96	0.86–1.08				CpG Islands	Methylation (chrA vs chrZ)$	Liver	Intercept (AAf)	0.39	0.028			0.666667	AAf:AAm	0.94	0.82–1.07
	N genes = 567 (Vgene = 0.95)		ZZm	0.69	0.014	48.93	< 2 × 10-16	0.995912	ZZm:PARZZm	1.3	0.70–2.58					N obs = 58,650 (Vresidual = 0.15)		Zf	0.16	0.06	2.62	0.018	1.15452	Zf:ZZm	1.04	0.93–1.18					N obs = 640,576 (Vresidual = 0.071)		Zf	0.034	0.024	1.43	0.15	1	Zf:ZZm	0.93	0.81–1.07
	N inds = 15 (Vind = 1 × 10-4)		ZZmPAR	0.31	0.45	0.68	0.49									N peaks = 3910 (Vpeak = 0.75)		AAm	0.054	0.086	0.64	0.54	1.22961	Zf:AAf	1.12	1.02–1.21					N sites = 160,144 (Vsites = 0.87)		AAm	0.013	0.015	0.88	0.47	1	Zf:AAf	1.17	0.93–1.43
			gene length	-0.15	0.074	-1.99	0.047									N chrs = 28 (Vchr = 8.0 × 10-3)		ZZm	0.094	0.1	0.9	0.38	0.998805	ZZm:AAm	1.03	0.94–1.12					N chrs = 28 (Vchr = 0.054)		ZZm	0.05	0.028	1.82	0.081	0.666667	ZZm:AAm	1.18	0.92–1.42
																N inds = 15 (Vind = 0.096)		chromosome length	0.064	0.014	4.7	3 × 10-4									N inds = 4 (Vind = 8.6 × 10-4)		chromosome length	-0.035	0.028	-1.24	0.23
															Regulatory	ATAC Peak height (PAR vs non-PAR)§	Liver	Intercept (Zf)	2.81	0.065			0.953498	PARZf:PARZZm	1	0.87–1.14				CpG Islands-PAR	Methylation (PAR vs non-PAR)$	Liver	Intercept (Zf)	0.64	0.027			0.916667	PARZf:PARZZm	0.92	0.86–1.00
																N obs = 2895 (Vresidual = 0.16)		ZfPAR	0.23	0.26	0.88	0.38	0.890221	Zf:PARZf	0.85	0.60–1.20					N obs = 13,824 (Vresidual = 0.068)		ZfPAR	-0.04	0.028	-1.44	0.15	0.125	Zf:PARZf	1.12	0.96–1.29
																N peaks = 193 (Vpeak = 0.74)		ZZm	-0.063	0.083	-0.76	0.46	0.76	ZZm:PARZZm	0.82	0.57–1.17					N sites = 3456 (Vsites = 0.93)		ZZm	0.017	0.014	1.17	0.32	0.129047	ZZm:PARZZm	1.08	0.92–1.25
																N inds = 15 (Vind = 0.098)		ZZmPAR	0.22	0.27	0.82	0.42									N inds = 4 (Vind = 4.8 × 10-4)		ZZmPAR	-0.012	0.031	-0.39	0.7
															Regulatory	ATAC Peak height (chrA vs chrZ)§	Spleen	Intercept (AAf)	2.5	0.048			0.963453	AAf:AAm	0.94	0.86–1.03				CpG Islands	Methylation (chrA vs chrZ)$	Spleen	Intercept (AAf)	0.33	0.035			0.8	AAf:AAm	0.95	0.66–1.38
																N obs = 56,098 (Vresidual = 0.10)		Zf	0.29	0.087	3.33	2.5 × 10-3	1.13808	Zf:ZZm	1.06	0.97–1.15					N obs = 1,093,996 (Vresidual = 0.078)		Zf	-0.066	0.021	-3.21	1.4 × 10-3	0.8	Zf:ZZm	0.94	0.58–1.53
																N peaks = 4007 (Vpeak = 0.82)		AAm	0.093	0.63	1.48	0.16	1.22017	Zf:AAf	1.22	1.08–1.37					N sites = 273,499 (Vsites = 0.86)		AAm	8.1 × 10-3	0.033	0.25	0.83	1	Zf:AAf	0.65	0.45–0.86
																N chrs = 28 (Vchr = 0.027)		ZZm	0.21	0.11	1.98	0.055	0.998643	ZZm:AAm	1.09	0.96–1.23					N chrs = 28 (Vchr = 0.062)		ZZm	-0.057	0.039	-1.47	0.22	1	ZZm:AAm	0.66	0.46–0.87
																N inds = 14 (Vind = 0.055)		chromosome length	0.08	0.021	3.86	1.0 × 10-3									N inds = 4 (Vind = 5.1 × 10-3)		chromosome length	-0.036	0.028	-1.29	0.21
															Regulatory	ATAC Peak height (PAR vs non-PAR)§	Spleen	Intercept (Zf)	2.84	0.051			0.957467	PARZf:PARZZm	0.97	0.88–1.05				CpG Islands-PAR	Methylation (PAR vs non-PAR)$	Spleen	Intercept (Zf)	0.55	0.037			1.0625	PARZf:PARZZm	0.95	0.77–1.19
																N obs = 2576 (Vresidual = 0.12)		ZfPAR	-0.13	0.21	-0.6	0.55	0.893924	Zf:PARZf	1.09	0.82–1.47					N obs = 14,996 (Vresidual = 0.068)		ZfPAR	0.062	0.026	2.41	0.016	0.263158	Zf:PARZf	0.83	0.69–0.96
																N peaks = 184 (Vpeak = 0.83)		ZZm	-0.078	0.058	-1.35	0.2	0.737554	ZZm:PARZZm	1	0.76–1.38					N sites = 3749 (Vsites = 0.93)		ZZm	9.2 × 10-3	0.04	0.23	0.84	0.424812	ZZm:PARZZm	0.81	0.69–0.94
																N inds = 14 (Vind = 0.055)		ZZmPAR	-0.077	0.22	-0.35	0.73									N inds = 4 (Vind = 5.1 × 10-3)		ZZmPAR	0.08	0.047	1.7	0.16
