# Supplementary material for: Chromatin accessibility, not 5mC methylation covaries with partial dosage compensation in crows
Source: PLoS Genet. 2023 Sep 25;19(9):e1010901. doi: 10.1371/journal.pgen.1010901 (PMC10575545; doi:10.1371/journal.pgen.1010901)
Supplement: S3 Table — (XLSX) [file pgen.1010901.s028.xlsx]

## Sheet: S3 Table
S3 Table. Enrichment analysis of dosage compensated genes along the Z.
Assessment of enrichment of dosage compensated genes along the Z implementig a Fisher's exact test. Each window tested has proximately the gene number observed in the PAR (n=15).						Assessment of enrichment of dosage compensated genes along the Z, using a coordinate base approach. A Fisher's exact test was implemented. Windows size of 688kb with 344 kb shift. The gene numers per windows are additionally shown.						Assessment of enrichment of dosage compensated genes along the Z, using a coordinate base approach. A Fisher's exact test was implemented. Windows size of 1Mb with 100 kb shift. The gene numers per windows are additionally showb.
Start_coor	End_coor	Pvalue	corrPval	Tissue		Window	Gene_number	Pvalue	corrPval	Tissue		Window	Gene_number	Pvalue	corrPval	Tissue
12495	731208	0.00252462	0.0483616	liver		12490_700490	14	0.000352153	0.0327502	liver		12490_1012490	19	0.00361184	1	liver
735697	1717874	1	1	liver		356490_1044490	8	0.289746	1	liver		62490_1062490	17	0.0108327	1	liver
1718072	4278756	0.122895	1	liver		700490_1388490	10	0.535711	1	liver		112490_1112490	16	0.0577148	1	liver
4237570	6975879	1	1	liver		1044490_1732490	11	0.83713	1	liver		162490_1162490	15	0.0306685	1	liver
6876215	10033244	0.307766	1	liver		1388490_2076490	8	0.94755	1	liver		212490_1212490	15	0.0894438	1	liver
10063517	10814919	0.0628262	1	liver		1732490_2420490	2	0.216322	1	liver		262490_1262490	14	0.135401	1	liver
10829494	12274118	0.307766	1	liver		2076490_2764490	1	0.465377	1	liver		312490_1312490	14	0.135401	1	liver
12283033	13911994	0.307766	1	liver		2420490_3108490	5	0.766857	1	liver		362490_1362490	13	0.199583	1	liver
13918805	14670824	1	1	liver		2764490_3452490	6	0.855469	1	liver		412490_1412490	12	0.285375	1	liver
14691719	15938933	0.432276	1	liver		3108490_3796490	2	1	1	liver		462490_1462490	12	0.285375	1	liver
15945131	19747732	1	1	liver		3796490_4484490	4	0.918741	1	liver		512490_1512490	13	0.385465	1	liver
19985743	23196582	0.187988	1	liver		4140490_4828490	6	0.855469	1	liver		562490_1562490	13	0.385465	1	liver
23180284	24394047	0.122895	1	liver		4484490_5172490	5	0.766857	1	liver		612490_1612490	13	0.385465	1	liver
24524761	27957124	0.187988	1	liver		4828490_5516490	2	0.714432	1	liver		662490_1662490	13	0.385465	1	liver
27968251	28765516	0.307766	1	liver		5172490_5860490	1	0.465377	1	liver		712490_1712490	15	0.580487	1	liver
28774355	30568655	1	1	liver		5516490_6204490	1	0.465377	1	liver		762490_1762490	15	0.76541	1	liver
30569958	32100551	0.432276	1	liver		5860490_6548490	4	0.634177	1	liver		812490_1812490	15	0.76541	1	liver
32190447	34688962	1	1	liver		6204490_6892490	7	0.713563	1	liver		862490_1862490	15	0.76541	1	liver
34802393	37503258	1	1	liver		6548490_7236490	7	0.987748	1	liver		912490_1912490	13	0.794673	1	liver
37530237	40341044	1	1	liver		6892490_7580490	4	0.634177	1	liver		962490_1962490	12	0.880861	1	liver
40449659	41705230	0.187988	1	liver		7236490_7924490	5	0.435157	1	liver		1012490_2012490	12	0.880861	1	liver
41828240	44382204	1	1	liver		7580490_8268490	5	0.766857	1	liver		1062490_2062490	13	0.794673	1	liver
44382357	45064825	0.307766	1	liver		7924490_8612490	2	0.714432	1	liver		1112490_2112490	13	0.603297	1	liver
45064932	49077074	0.307766	1	liver		8956490_9644490	1	1	1	liver		1162490_2162490	13	0.603297	1	liver
49089119	51102241	1	1	liver		9300490_9988490	2	0.714432	1	liver		1212490_2212490	10	0.755781	1	liver
51107544	53212841	0.611793	1	liver		9644490_10332490	13	0.0849099	1	liver		1262490_2262490	9	0.864913	1	liver
53591002	56989555	0.611793	1	liver		9988490_10676490	14	0.142159	1	liver		1312490_2312490	9	0.864913	1	liver
57003092	60271292	0.794075	1	liver		10332490_11020490	11	0.643346	1	liver		1362490_2362490	9	0.864913	1	liver
62674301	64227431	0.307766	1	liver		10676490_11364490	8	0.559043	1	liver		1412490_2412490	9	0.864913	1	liver
64351583	65824207	0.0628262	1	liver		11020490_11708490	6	0.855469	1	liver		1462490_2462490	8	0.943874	1	liver
66026534	67661742	0.611793	1	liver		11364490_12052490	7	0.713563	1	liver		1512490_2512490	7	0.907274	1	liver
67746387	71293069	1	1	liver		11708490_12396490	4	0.918741	1	liver		1562490_2562490	6	0.849113	1	liver
71292988	73265393	0.432276	1	liver		12052490_12740490	5	0.766857	1	liver		1612490_2612490	6	0.849113	1	liver
73265606	75784516	0.307766	1	liver		12396490_13084490	5	0.766857	1	liver		1662490_2662490	6	0.849113	1	liver
75795881	76352245	0.0956392	1	liver		12740490_13428490	8	0.94755	1	liver		1712490_2712490	4	0.626036	1	liver
12495	608150	4.34346e-06	0.000186769	spleen		13084490_13772490	7	0.912231	1	liver		1762490_2762490	2	0.212015	1	liver
609032	1495299	1	1	spleen		13428490_14116490	6	0.855469	1	liver		1812490_2812490	2	0.212015	1	liver
1516587	3091845	0.294182	1	spleen		13772490_14460490	7	0.912231	1	liver		1862490_2862490	3	0.0976052	1	liver
3070101	4828685	0.0659338	1	spleen		14116490_14804490	14	0.296864	1	liver		1912490_2912490	3	0.0976052	1	liver
4828921	6850074	0.194265	1	spleen		14460490_15148490	16	0.296447	1	liver		1962490_2962490	4	0.044929	1	liver
6870271	8985928	0.797362	1	spleen		14804490_15492490	9	0.414994	1	liver		2012490_3012490	3	0.0976052	1	liver
9017224	10457824	1	1	spleen		15148490_15836490	7	0.424395	1	liver		2062490_3062490	3	0.0976052	1	liver
10471706	12178301	0.601356	1	spleen		15492490_16180490	7	0.424395	1	liver		2112490_3112490	5	0.759267	1	liver
12179759	13637423	0.797362	1	spleen		15836490_16524490	12	0.29632	1	liver		2162490_3162490	6	0.849113	1	liver
13891280	14596151	0.294182	1	spleen		16180490_16868490	9	0.674283	1	liver		2212490_3212490	6	0.849113	1	liver
14596213	14837911	1	1	spleen		16524490_17212490	3	1	1	liver		2262490_3262490	6	0.849113	1	liver
14844599	15938933	0.601356	1	spleen		19276490_19964490	1	1	1	liver		2312490_3312490	6	0.849113	1	liver
15967292	16645604	0.439482	1	spleen		19620490_20308490	2	0.714432	1	liver		2362490_3362490	6	0.849113	1	liver
16679527	22172552	1	1	spleen		19964490_20652490	1	0.465377	1	liver		2412490_3412490	6	0.849113	1	liver
22174395	24095773	0.797362	1	spleen		20996490_21684490	3	0.448095	1	liver		2462490_3462490	8	0.943874	1	liver
24128849	24894370	1	1	spleen		21340490_22028490	5	0.766857	1	liver		2512490_3512490	8	0.943874	1	liver
24874569	27904896	0.439482	1	spleen		21684490_22372490	4	0.634177	1	liver		2562490_3562490	8	0.943874	1	liver
27929961	28758521	0.797362	1	spleen		22028490_22716490	4	0.262014	1	liver		2612490_3612490	8	0.943874	1	liver
28760255	30528627	0.439482	1	spleen		22372490_23060490	4	0.262014	1	liver		2662490_3662490	8	0.943874	1	liver
30556936	31848449	1	1	spleen		22716490_23404490	7	0.172896	1	liver		2712490_3712490	8	0.943874	1	liver
31850676	34303775	0.0329822	1	spleen		23060490_23748490	7	0.424395	1	liver		2762490_3762490	8	0.943874	1	liver
34313968	36948404	0.194265	1	spleen		23404490_24092490	5	1	1	liver		2812490_3812490	7	0.986718	1	liver
37041074	38139134	0.439482	1	spleen		23748490_24436490	10	0.98194	1	liver		2862490_3862490	6	1	1	liver
38150387	40892935	0.601356	1	spleen		24092490_24780490	8	0.559043	1	liver		2912490_3912490	6	1	1	liver
40897885	42251119	1	1	spleen		24436490_25124490	6	0.280681	1	liver		2962490_3962490	6	1	1	liver
42289305	44464236	0.194265	1	spleen		24780490_25468490	6	0.280681	1	liver		3012490_4012490	6	1	1	liver
44467588	45064825	0.113199	1	spleen		25124490_25812490	3	0.100435	1	liver		3062490_4062490	5	1	1	liver
45064932	47841877	0.601356	1	spleen		25468490_26156490	2	0.714432	1	liver		3112490_4112490	2	1	1	liver
47848420	50611682	0.797362	1	spleen		25812490_26500490	1	1	1	liver		3162490_4162490	2	1	1	liver
50620981	52385102	1	1	spleen		27532490_28220490	11	0.643346	1	liver		3212490_4212490	3	1	1	liver
52805400	55520241	0.439482	1	spleen		27876490_28564490	14	0.296864	1	liver		3262490_4262490	4	1	1	liver
55524514	57449678	0.439482	1	spleen		28220490_28908490	10	0.917531	1	liver		3312490_4312490	6	0.975369	1	liver
57454830	59498550	0.194265	1	spleen		28564490_29252490	12	0.967302	1	liver		3362490_4362490	5	0.954326	1	liver
59620589	63539731	0.601356	1	spleen		28908490_29596490	6	0.589634	1	liver		3412490_4412490	5	0.954326	1	liver
63548637	65245401	0.439482	1	spleen		29252490_29940490	2	0.714432	1	liver		3462490_4462490	4	0.915314	1	liver
65386476	66158551	1	1	spleen		29596490_30284490	3	0.8476	1	liver		3512490_4512490	4	0.915314	1	liver
66169342	67275990	0.797362	1	spleen		29940490_30628490	6	0.589634	1	liver		3562490_4562490	4	0.915314	1	liver
67292269	68796125	0.294182	1	spleen		30284490_30972490	12	0.516778	1	liver		3612490_4612490	4	0.915314	1	liver
68884041	71837128	1	1	spleen		30628490_31316490	6	0.589634	1	liver		3662490_4662490	5	0.759267	1	liver
71857022	74376002	0.113199	1	spleen		31316490_32004490	5	0.146585	1	liver		3712490_4712490	5	0.759267	1	liver
74539749	75795506	0.194265	1	spleen		31660490_32348490	7	0.0421931	1	liver		3762490_4762490	5	0.759267	1	liver
75795881	76282550	0.194265	1	spleen		32004490_32692490	3	0.100435	1	liver		3812490_4812490	6	0.849113	1	liver
76308101	76352245	1	1	spleen		32348490_33036490	2	0.714432	1	liver		3862490_4862490	8	0.943874	1	liver
						32692490_33380490	4	0.634177	1	liver		3912490_4912490	8	0.943874	1	liver
						33036490_33724490	3	1	1	liver		3962490_4962490	9	0.864913	1	liver
						33380490_34068490	3	0.8476	1	liver		4012490_5012490	9	0.864913	1	liver
						33724490_34412490	5	0.766857	1	liver		4062490_5062490	9	0.864913	1	liver
						34068490_34756490	6	0.855469	1	liver		4112490_5112490	9	0.864913	1	liver
						34412490_35100490	2	1	1	liver		4162490_5162490	8	0.797473	1	liver
						34756490_35444490	1	1	1	liver		4212490_5212490	7	0.703712	1	liver
						35444490_36132490	1	0.465377	1	liver		4262490_5262490	5	0.759267	1	liver
						35788490_36476490	1	0.465377	1	liver		4312490_5312490	5	0.759267	1	liver
						36132490_36820490	4	0.918741	1	liver		4362490_5362490	5	0.759267	1	liver
						36476490_37164490	7	0.912231	1	liver		4412490_5412490	5	0.759267	1	liver
						36820490_37508490	9	0.414994	1	liver		4462490_5462490	5	0.759267	1	liver
						37164490_37852490	8	0.102785	1	liver		4512490_5512490	5	0.759267	1	liver
						37508490_38196490	6	0.589634	1	liver		4562490_5562490	5	0.759267	1	liver
						37852490_38540490	4	0.918741	1	liver		4612490_5612490	4	0.915314	1	liver
						38196490_38884490	4	0.918741	1	liver		4662490_5662490	4	0.915314	1	liver
						38540490_39228490	7	0.912231	1	liver		4712490_5712490	4	0.915314	1	liver
						38884490_39572490	2	0.714432	1	liver		4762490_5762490	4	0.626036	1	liver
						39228490_39916490	1	0.465377	1	liver		4812490_5812490	3	0.440835	1	liver
						39572490_40260490	1	0.465377	1	liver		4862490_5862490	2	0.212015	1	liver
						39916490_40604490	3	0.100435	1	liver		4912490_5912490	1	0.460478	1	liver
						40260490_40948490	6	0.0795367	1	liver		4962490_5962490	1	0.460478	1	liver
						40604490_41292490	5	0.766857	1	liver		5012490_6012490	1	0.460478	1	liver
						40948490_41636490	8	0.289746	1	liver		5062490_6062490	1	0.460478	1	liver
						41292490_41980490	9	0.0594045	1	liver		5112490_6112490	1	0.460478	1	liver
						41636490_42324490	6	0.280681	1	liver		5162490_6162490	1	0.460478	1	liver
						41980490_42668490	8	0.559043	1	liver		5212490_6212490	1	0.460478	1	liver
						42324490_43012490	6	0.855469	1	liver		5262490_6262490	1	0.460478	1	liver
						42668490_43356490	2	0.714432	1	liver		5312490_6312490	3	0.440835	1	liver
						43356490_44044490	1	1	1	liver		5362490_6362490	4	0.626036	1	liver
						43700490_44388490	4	0.918741	1	liver		5412490_6412490	5	0.42619	1	liver
						44044490_44732490	9	0.872271	1	liver		5462490_6462490	5	0.42619	1	liver
						44388490_45076490	14	0.950981	1	liver		5512490_6512490	5	0.42619	1	liver
						44732490_45420490	9	0.872271	1	liver		5562490_6562490	5	0.42619	1	liver
						45076490_45764490	1	1	1	liver		5612490_6612490	5	0.42619	1	liver
						45420490_46108490	2	1	1	liver		5662490_6662490	5	0.42619	1	liver
						45764490_46452490	5	0.435157	1	liver		5712490_6712490	5	0.42619	1	liver
						46108490_46796490	4	0.262014	1	liver		5762490_6762490	5	0.42619	1	liver
						47140490_47828490	3	1	1	liver		5812490_6812490	6	0.579575	1	liver
						47484490_48172490	4	1	1	liver		5862490_6862490	7	0.703712	1	liver
						47828490_48516490	3	0.8476	1	liver		5912490_6912490	7	0.703712	1	liver
						48172490_48860490	1	1	1	liver		5962490_6962490	7	0.703712	1	liver
						48516490_49204490	2	0.714432	1	liver		6012490_7012490	10	0.911683	1	liver
						48860490_49548490	4	0.918741	1	liver		6062490_7062490	10	0.911683	1	liver
						49204490_49892490	1	1	1	liver		6112490_7112490	11	0.943216	1	liver
						49548490_50236490	1	0.465377	1	liver		6162490_7162490	11	0.943216	1	liver
						49892490_50580490	6	0.280681	1	liver		6212490_7212490	11	0.943216	1	liver
						50236490_50924490	8	0.289746	1	liver		6262490_7262490	10	0.911683	1	liver
						50580490_51268490	7	0.713563	1	liver		6312490_7312490	9	0.864913	1	liver
						50924490_51612490	3	0.8476	1	liver		6362490_7362490	8	0.943874	1	liver
						51268490_51956490	5	0.766857	1	liver		6412490_7412490	8	0.943874	1	liver
						51612490_52300490	7	0.912231	1	liver		6462490_7462490	8	0.943874	1	liver
						51956490_52644490	3	0.8476	1	liver		6512490_7512490	8	0.943874	1	liver
						52300490_52988490	5	0.435157	1	liver		6562490_7562490	8	0.943874	1	liver
						52644490_53332490	6	0.855469	1	liver		6612490_7612490	9	0.864913	1	liver
						52988490_53676490	3	1	1	liver		6662490_7662490	10	0.911683	1	liver
						53332490_54020490	1	1	1	liver		6712490_7712490	10	0.911683	1	liver
						53676490_54364490	2	0.714432	1	liver		6762490_7762490	9	0.864913	1	liver
						54020490_54708490	1	0.465377	1	liver		6812490_7812490	8	0.797473	1	liver
						54708490_55396490	1	1	1	liver		6862490_7862490	8	0.797473	1	liver
						55052490_55740490	4	0.918741	1	liver		6912490_7912490	7	0.703712	1	liver
						55396490_56084490	3	0.8476	1	liver		6962490_7962490	8	0.547445	1	liver
						55740490_56428490	3	0.100435	1	liver		7012490_8012490	8	0.547445	1	liver
						56084490_56772490	4	0.262014	1	liver		7062490_8062490	8	0.547445	1	liver
						56428490_57116490	4	0.918741	1	liver		7112490_8112490	7	0.414059	1	liver
						56772490_57460490	8	0.806275	1	liver		7162490_8162490	7	0.414059	1	liver
						57116490_57804490	6	0.589634	1	liver		7212490_8212490	7	0.414059	1	liver
						57460490_58148490	2	0.714432	1	liver		7262490_8262490	7	0.414059	1	liver
						57804490_58492490	2	0.714432	1	liver		7312490_8312490	6	0.579575	1	liver
						58148490_58836490	1	1	1	liver		7362490_8362490	5	0.759267	1	liver
						58836490_59524490	3	0.8476	1	liver		7412490_8412490	5	0.759267	1	liver
						59180490_59868490	3	0.8476	1	liver		7462490_8462490	5	0.759267	1	liver
						59524490_60212490	1	1	1	liver		7512490_8512490	5	0.759267	1	liver
						59868490_60556490	2	0.216322	1	liver		7562490_8562490	5	0.759267	1	liver
						60212490_60900490	2	0.216322	1	liver		7612490_8612490	4	0.626036	1	liver
						62276490_62964490	1	1	1	liver		7662490_8662490	4	0.626036	1	liver
						62620490_63308490	6	0.589634	1	liver		7712490_8712490	3	0.842995	1	liver
						62964490_63652490	10	0.98194	1	liver		7762490_8762490	3	0.842995	1	liver
						63308490_63996490	7	0.987748	1	liver		7812490_8812490	3	0.842995	1	liver
						63652490_64340490	2	0.714432	1	liver		7862490_8862490	2	0.708942	1	liver
						63996490_64684490	3	0.8476	1	liver		7912490_8912490	2	0.708942	1	liver
						64340490_65028490	3	0.448095	1	liver		8612490_9612490	1	1	1	liver
						64684490_65372490	5	0.146585	1	liver		8662490_9662490	1	1	1	liver
						65028490_65716490	10	0.119728	1	liver		8712490_9712490	1	1	1	liver
						65372490_66060490	11	0.200717	1	liver		8762490_9762490	1	1	1	liver
						65716490_66404490	4	0.918741	1	liver		8812490_9812490	1	1	1	liver
						66060490_66748490	3	0.8476	1	liver		8862490_9862490	1	1	1	liver
						66404490_67092490	7	0.912231	1	liver		8912490_9912490	1	1	1	liver
						66748490_67436490	5	0.766857	1	liver		8962490_9962490	1	1	1	liver
						67092490_67780490	6	0.280681	1	liver		9012490_10012490	3	0.842995	1	liver
						67436490_68124490	7	0.172896	1	liver		9062490_10062490	5	0.954326	1	liver
						67780490_68468490	4	0.634177	1	liver		9112490_10112490	9	0.403507	1	liver
						68124490_68812490	4	0.918741	1	liver		9162490_10162490	12	0.285375	1	liver
						68468490_69156490	4	0.918741	1	liver		9212490_10212490	12	0.285375	1	liver
						68812490_69500490	3	0.8476	1	liver		9262490_10262490	12	0.285375	1	liver
						69156490_69844490	2	0.216322	1	liver		9312490_10312490	14	0.135401	1	liver
						69500490_70188490	1	0.465377	1	liver		9362490_10362490	14	0.135401	1	liver
						69844490_70532490	1	0.465377	1	liver		9412490_10412490	14	0.135401	1	liver
						70188490_70876490	1	0.465377	1	liver		9462490_10462490	16	0.284067	1	liver
						70532490_71220490	1	1	1	liver		9512490_10512490	16	0.284067	1	liver
						70876490_71564490	5	0.766857	1	liver		9562490_10562490	17	0.207571	1	liver
						71220490_71908490	8	0.289746	1	liver		9612490_10612490	16	0.142326	1	liver
						71564490_72252490	8	0.289746	1	liver		9662490_10662490	16	0.142326	1	liver
						71908490_72596490	4	0.634177	1	liver		9712490_10712490	17	0.0966536	1	liver
						72252490_72940490	2	0.216322	1	liver		9762490_10762490	17	0.0966536	1	liver
						72596490_73284490	4	0.634177	1	liver		9812490_10812490	18	0.147704	1	liver
						72940490_73628490	4	1	1	liver		9862490_10862490	21	0.107556	1	liver
						73284490_73972490	2	0.714432	1	liver		9912490_10912490	23	0.111674	1	liver
						73628490_74316490	1	0.465377	1	liver		9962490_10962490	23	0.211736	1	liver
						74316490_75004490	1	1	1	liver		10012490_11012490	21	0.107556	1	liver
						74660490_75348490	5	0.766857	1	liver		10062490_11062490	20	0.0697502	1	liver
						75004490_75692490	7	0.424395	1	liver		10112490_11112490	14	0.285158	1	liver
						75348490_76036490	18	0.998442	1	liver		10162490_11162490	12	0.502759	1	liver
						75692490_76380490	16	0.99555	1	liver		10212490_11212490	12	0.502759	1	liver
						76036490_76724490	1	0.465377	1	liver		10262490_11262490	12	0.502759	1	liver
						12490_700490	16	2.00213e-06	0.000198211	spleen		10312490_11312490	11	0.630105	1	liver
						356490_1044490	11	0.350851	1	spleen		10362490_11362490	11	0.630105	1	liver
						700490_1388490	11	0.798804	1	spleen		10412490_11412490	12	0.721067	1	liver
						1044490_1732490	12	0.245825	1	spleen		10462490_11462490	12	0.502759	1	liver
						1388490_2076490	8	0.509056	1	spleen		10512490_11512490	12	0.502759	1	liver
						1732490_2420490	2	0.196902	1	spleen		10562490_11562490	12	0.502759	1	liver
						2076490_2764490	2	0.691044	1	spleen		10612490_11612490	14	0.69144	1	liver
						2420490_3108490	9	0.363955	1	spleen		10662490_11662490	14	0.69144	1	liver
						2764490_3452490	9	0.363955	1	spleen		10712490_11712490	13	0.794673	1	liver
						3108490_3796490	5	1	1	spleen		10762490_11762490	13	0.603297	1	liver
						3452490_4140490	3	1	1	spleen		10812490_11812490	12	0.721067	1	liver
						3796490_4484490	4	0.904805	1	spleen		10862490_11862490	9	0.864913	1	liver
						4140490_4828490	6	0.546453	1	spleen		10912490_11912490	7	0.703712	1	liver
						4484490_5172490	7	0.378666	1	spleen		10962490_11962490	7	0.703712	1	liver
						4828490_5516490	4	0.599365	1	spleen		11012490_12012490	7	0.703712	1	liver
						5172490_5860490	2	1	1	spleen		11062490_12062490	7	0.703712	1	liver
						5516490_6204490	1	1	1	spleen		11112490_12112490	7	0.703712	1	liver
						5860490_6548490	5	0.947213	1	spleen		11162490_12162490	7	0.703712	1	liver
						6204490_6892490	9	0.958983	1	spleen		11212490_12212490	9	0.864913	1	liver
						6548490_7236490	11	0.930486	1	spleen		11262490_12262490	9	0.864913	1	liver
						6892490_7580490	7	0.378666	1	spleen		11312490_12312490	10	0.911683	1	liver
						7236490_7924490	4	0.599365	1	spleen		11362490_12362490	10	0.911683	1	liver
						7580490_8268490	5	0.735174	1	spleen		11412490_12412490	7	0.907274	1	liver
						7924490_8612490	2	0.691044	1	spleen		11462490_12462490	7	0.907274	1	liver
						8612490_9300490	2	1	1	spleen		11512490_12512490	6	0.849113	1	liver
						8956490_9644490	2	1	1	spleen		11562490_12562490	6	0.849113	1	liver
						9300490_9988490	2	0.691044	1	spleen		11612490_12612490	5	0.759267	1	liver
						9644490_10332490	10	0.247999	1	spleen		11662490_12662490	5	0.759267	1	liver
						9988490_10676490	12	0.455876	1	spleen		11712490_12712490	4	0.915314	1	liver
						10332490_11020490	11	0.350851	1	spleen		11762490_12762490	6	0.849113	1	liver
						10676490_11364490	7	0.378666	1	spleen		11812490_12812490	8	0.797473	1	liver
						11020490_11708490	4	0.599365	1	spleen		11862490_12862490	9	0.864913	1	liver
						11364490_12052490	6	0.546453	1	spleen		11912490_12912490	9	0.864913	1	liver
						11708490_12396490	6	0.970749	1	spleen		11962490_12962490	9	0.864913	1	liver
						12052490_12740490	6	0.829534	1	spleen		12012490_13012490	9	0.864913	1	liver
						12396490_13084490	4	0.599365	1	spleen		12062490_13062490	8	0.797473	1	liver
						12740490_13428490	6	0.970749	1	spleen		12112490_13112490	9	0.864913	1	liver
						13084490_13772490	7	0.672294	1	spleen		12162490_13162490	12	0.964001	1	liver
						13428490_14116490	7	0.144484	1	spleen		12212490_13212490	11	0.943216	1	liver
						13772490_14460490	8	0.248276	1	spleen		12262490_13262490	11	0.827596	1	liver
						14116490_14804490	23	0.165974	1	spleen		12312490_13312490	10	0.911683	1	liver
						14460490_15148490	25	0.0836468	1	spleen		12362490_13362490	11	0.943216	1	liver
						14804490_15492490	13	0.338961	1	spleen		12412490_13412490	11	0.943216	1	liver
						15148490_15836490	9	0.625136	1	spleen		12462490_13462490	11	0.943216	1	liver
						15492490_16180490	7	0.983802	1	spleen		12512490_13512490	11	0.943216	1	liver
						15836490_16524490	14	0.981587	1	spleen		12562490_13562490	11	0.943216	1	liver
						16180490_16868490	12	0.455876	1	spleen		12612490_13612490	12	0.880861	1	liver
						16524490_17212490	5	0.735174	1	spleen		12662490_13662490	12	0.880861	1	liver
						19276490_19964490	1	1	1	spleen		12712490_13712490	11	0.943216	1	liver
						19620490_20308490	3	0.41624	1	spleen		12762490_13762490	9	0.864913	1	liver
						19964490_20652490	2	0.196902	1	spleen		12812490_13812490	7	0.907274	1	liver
						20652490_21340490	1	1	1	spleen		12862490_13862490	7	0.907274	1	liver
						20996490_21684490	3	0.41624	1	spleen		12912490_13912490	9	0.966434	1	liver
						21340490_22028490	6	0.546453	1	spleen		12962490_13962490	9	0.966434	1	liver
						21684490_22372490	5	0.395651	1	spleen		13012490_14012490	11	0.943216	1	liver
						22028490_22716490	5	0.12476	1	spleen		13062490_14062490	12	0.964001	1	liver
						22372490_23060490	5	0.12476	1	spleen		13112490_14112490	10	0.911683	1	liver
						22716490_23404490	4	0.904805	1	spleen		13162490_14162490	7	0.907274	1	liver
						23060490_23748490	5	0.947213	1	spleen		13212490_14212490	7	0.907274	1	liver
						23404490_24092490	5	0.947213	1	spleen		13262490_14262490	7	0.907274	1	liver
						23748490_24436490	11	0.984996	1	spleen		13312490_14312490	7	0.907274	1	liver
						24092490_24780490	10	0.479912	1	spleen		13362490_14362490	6	0.849113	1	liver
						24436490_25124490	10	0.247999	1	spleen		13412490_14412490	6	0.849113	1	liver
						24780490_25468490	9	0.625136	1	spleen		13462490_14462490	8	0.797473	1	liver
						25124490_25812490	6	0.546453	1	spleen		13512490_14512490	8	0.797473	1	liver
						25468490_26156490	4	0.904805	1	spleen		13562490_14562490	11	0.630105	1	liver
						25812490_26500490	1	1	1	spleen		13612490_14612490	13	0.794673	1	liver
						27188490_27876490	2	1	1	spleen		13662490_14662490	15	0.580487	1	liver
						27532490_28220490	13	0.759804	1	spleen		13712490_14712490	18	0.457847	1	liver
						27876490_28564490	14	0.435318	1	spleen		13762490_14762490	19	0.543048	1	liver
						28220490_28908490	10	0.894573	1	spleen		13812490_14812490	20	0.62245	1	liver
						28564490_29252490	12	0.954822	1	spleen		13862490_14862490	22	0.603978	1	liver
						28908490_29596490	6	0.546453	1	spleen		13912490_14912490	20	0.446	1	liver
						29252490_29940490	2	1	1	spleen		13962490_14962490	19	0.543048	1	liver
						29596490_30284490	2	1	1	spleen		14012490_15012490	19	0.363179	1	liver
						29940490_30628490	6	0.829534	1	spleen		14062490_15062490	18	0.282405	1	liver
						30284490_30972490	14	0.646668	1	spleen		14112490_15112490	18	0.282405	1	liver
						30628490_31316490	7	0.378666	1	spleen		14162490_15162490	18	0.282405	1	liver
						31316490_32004490	5	0.395651	1	spleen		14212490_15212490	18	0.282405	1	liver
						31660490_32348490	7	0.144484	1	spleen		14262490_15262490	18	0.282405	1	liver
						32004490_32692490	4	0.0386052	1	spleen		14312490_15312490	22	0.278051	1	liver
						32348490_33036490	3	0.41624	1	spleen		14362490_15362490	22	0.435188	1	liver
						32692490_33380490	5	0.395651	1	spleen		14412490_15412490	23	0.350395	1	liver
						33036490_33724490	4	0.599365	1	spleen		14462490_15462490	22	0.278051	1	liver
						33380490_34068490	3	0.41624	1	spleen		14512490_15512490	22	0.278051	1	liver
						33724490_34412490	5	0.947213	1	spleen		14562490_15562490	18	0.457847	1	liver
						34068490_34756490	8	0.770237	1	spleen		14612490_15612490	15	0.204338	1	liver
						34412490_35100490	4	0.599365	1	spleen		14662490_15662490	12	0.285375	1	liver
						34756490_35444490	1	1	1	spleen		14712490_15712490	10	0.284199	1	liver
						36132490_36820490	5	1	1	spleen		14762490_15762490	10	0.284199	1	liver
						36476490_37164490	11	0.984996	1	spleen		14812490_15812490	9	0.182406	1	liver
						36820490_37508490	11	0.798804	1	spleen		14862490_15862490	8	0.280673	1	liver
						37164490_37852490	7	0.378666	1	spleen		14912490_15912490	8	0.280673	1	liver
						37508490_38196490	7	0.672294	1	spleen		14962490_15962490	9	0.403507	1	liver
						37852490_38540490	5	0.947213	1	spleen		15012490_16012490	13	0.385465	1	liver
						38196490_38884490	5	0.735174	1	spleen		15062490_16062490	13	0.385465	1	liver
						38540490_39228490	6	0.829534	1	spleen		15112490_16112490	13	0.385465	1	liver
						38884490_39572490	1	0.443973	1	spleen		15162490_16162490	13	0.385465	1	liver
						39228490_39916490	1	1	1	spleen		15212490_16212490	13	0.385465	1	liver
						39572490_40260490	1	1	1	spleen		15262490_16262490	14	0.285158	1	liver
						39916490_40604490	5	0.12476	1	spleen		15312490_16312490	10	0.284199	1	liver
						40260490_40948490	6	0.0647161	1	spleen		15362490_16362490	9	0.182406	1	liver
						40604490_41292490	4	0.904805	1	spleen		15412490_16412490	10	0.284199	1	liver
						40948490_41636490	8	0.509056	1	spleen		15462490_16462490	11	0.192642	1	liver
						41292490_41980490	10	0.247999	1	spleen		15512490_16512490	12	0.285375	1	liver
						41636490_42324490	7	0.378666	1	spleen		15562490_16562490	13	0.199583	1	liver
						41980490_42668490	8	0.770237	1	spleen		15612490_16612490	14	0.285158	1	liver
						42324490_43012490	6	0.829534	1	spleen		15662490_16662490	14	0.285158	1	liver
						42668490_43356490	2	0.691044	1	spleen		15712490_16712490	15	0.377525	1	liver
						43356490_44044490	1	1	1	spleen		15762490_16762490	16	0.470983	1	liver
						43700490_44388490	5	0.947213	1	spleen		15812490_16812490	16	0.470983	1	liver
						44044490_44732490	9	0.363955	1	spleen		15862490_16862490	16	0.470983	1	liver
						44388490_45076490	16	0.112685	1	spleen		15912490_16912490	15	0.580487	1	liver
						44732490_45420490	11	0.350851	1	spleen		15962490_16962490	13	0.603297	1	liver
						45076490_45764490	1	1	1	spleen		16012490_17012490	10	0.522815	1	liver
						45420490_46108490	4	0.233116	1	spleen		16062490_17062490	10	0.522815	1	liver
						45764490_46452490	7	0.0328088	1	spleen		16112490_17112490	10	0.522815	1	liver
						46108490_46796490	5	0.12476	1	spleen		16162490_17162490	10	0.522815	1	liver
						46452490_47140490	1	1	1	spleen		16212490_17212490	9	0.662595	1	liver
						46796490_47484490	1	1	1	spleen		16262490_17262490	9	0.662595	1	liver
						47140490_47828490	3	1	1	spleen		16312490_17312490	8	0.797473	1	liver
						47484490_48172490	5	1	1	spleen		16362490_17362490	7	0.703712	1	liver
						47828490_48516490	5	0.947213	1	spleen		16412490_17412490	6	0.849113	1	liver
						48172490_48860490	1	1	1	spleen		16462490_17462490	5	0.954326	1	liver
						48516490_49204490	2	0.691044	1	spleen		16512490_17512490	3	1	1	liver
						48860490_49548490	4	0.904805	1	spleen		16562490_17562490	2	1	1	liver
						49204490_49892490	1	1	1	spleen		16612490_17612490	2	1	1	liver
						49548490_50236490	1	0.443973	1	spleen		16662490_17662490	2	1	1	liver
						49892490_50580490	5	0.395651	1	spleen		16712490_17712490	1	1	1	liver
						50236490_50924490	8	0.248276	1	spleen		18762490_19762490	1	1	1	liver
						50580490_51268490	9	0.842787	1	spleen		18812490_19812490	1	1	1	liver
						50924490_51612490	4	1	1	spleen		18862490_19862490	1	1	1	liver
						51268490_51956490	5	0.395651	1	spleen		18912490_19912490	1	1	1	liver
						51612490_52300490	6	0.244848	1	spleen		18962490_19962490	1	1	1	liver
						51956490_52644490	2	0.196902	1	spleen		19012490_20012490	2	0.708942	1	liver
						52300490_52988490	5	0.735174	1	spleen		19062490_20062490	2	0.708942	1	liver
						52644490_53332490	7	0.89243	1	spleen		19112490_20112490	2	0.708942	1	liver
						52988490_53676490	3	1	1	spleen		19162490_20162490	2	0.708942	1	liver
						53332490_54020490	2	1	1	spleen		19212490_20212490	2	0.708942	1	liver
						53676490_54364490	2	1	1	spleen		19262490_20262490	2	0.708942	1	liver
						54364490_55052490	1	0.443973	1	spleen		19312490_20312490	2	0.708942	1	liver
						54708490_55396490	3	0.41624	1	spleen		19362490_20362490	2	0.708942	1	liver
						55052490_55740490	5	0.735174	1	spleen		19412490_20412490	2	0.708942	1	liver
						55396490_56084490	3	0.828445	1	spleen		19462490_20462490	2	0.708942	1	liver
						55740490_56428490	3	0.087233	1	spleen		19512490_20512490	2	0.708942	1	liver
						56084490_56772490	5	0.395651	1	spleen		19562490_20562490	2	0.708942	1	liver
						56428490_57116490	6	0.970749	1	spleen		19612490_20612490	2	0.708942	1	liver
						56772490_57460490	9	0.958983	1	spleen		19662490_20662490	2	0.708942	1	liver
						57116490_57804490	6	0.970749	1	spleen		19712490_20712490	1	0.460478	1	liver
						57460490_58148490	3	0.828445	1	spleen		19762490_20762490	1	0.460478	1	liver
						57804490_58492490	4	0.599365	1	spleen		19812490_20812490	1	0.460478	1	liver
						58148490_58836490	3	0.41624	1	spleen		19862490_20862490	1	0.460478	1	liver
						58492490_59180490	2	1	1	spleen		19912490_20912490	1	0.460478	1	liver
						58836490_59524490	7	0.983802	1	spleen		19962490_20962490	1	0.460478	1	liver
						59180490_59868490	4	0.904805	1	spleen		20662490_21662490	1	1	1	liver
						59524490_60212490	2	0.196902	1	spleen		20712490_21712490	4	0.626036	1	liver
						59868490_60556490	3	0.41624	1	spleen		20762490_21762490	5	0.759267	1	liver
						60212490_60900490	2	0.691044	1	spleen		20812490_21812490	5	0.759267	1	liver
						62276490_62964490	1	1	1	spleen		20862490_21862490	5	0.759267	1	liver
						62620490_63308490	6	0.829534	1	spleen		20912490_21912490	5	0.759267	1	liver
						62964490_63652490	15	0.871493	1	spleen		20962490_21962490	5	0.759267	1	liver
						63308490_63996490	11	0.798804	1	spleen		21012490_22012490	5	0.759267	1	liver
						63652490_64340490	3	0.41624	1	spleen		21062490_22062490	5	0.759267	1	liver
						63996490_64684490	3	0.828445	1	spleen		21112490_22112490	5	0.759267	1	liver
						64340490_65028490	3	0.828445	1	spleen		21162490_22162490	6	0.579575	1	liver
						64684490_65372490	5	0.735174	1	spleen		21212490_22212490	8	0.547445	1	liver
						65028490_65716490	11	0.587462	1	spleen		21262490_22262490	8	0.547445	1	liver
						65372490_66060490	13	0.556089	1	spleen		21312490_22312490	8	0.547445	1	liver
						65716490_66404490	7	0.672294	1	spleen		21362490_22362490	8	0.547445	1	liver
						66060490_66748490	8	0.248276	1	spleen		21412490_22412490	8	0.547445	1	liver
						66404490_67092490	12	0.85748	1	spleen		21462490_22462490	8	0.547445	1	liver
						66748490_67436490	9	0.958983	1	spleen		21512490_22512490	9	0.403507	1	liver
						67092490_67780490	8	0.509056	1	spleen		21562490_22562490	9	0.403507	1	liver
						67436490_68124490	8	0.248276	1	spleen		21612490_22612490	8	0.280673	1	liver
						67780490_68468490	6	0.546453	1	spleen		21662490_22662490	7	0.414059	1	liver
						68124490_68812490	5	0.395651	1	spleen		21712490_22712490	4	0.255634	1	liver
						68468490_69156490	5	0.735174	1	spleen		21762490_22762490	5	0.141929	1	liver
						68812490_69500490	4	0.904805	1	spleen		21812490_22812490	5	0.141929	1	liver
						69156490_69844490	2	0.196902	1	spleen		21862490_22862490	6	0.0764912	1	liver
						69500490_70188490	2	0.196902	1	spleen		21912490_22912490	6	0.0764912	1	liver
						69844490_70532490	2	0.196902	1	spleen		21962490_22962490	6	0.0764912	1	liver
						70188490_70876490	1	0.443973	1	spleen		22012490_23012490	7	0.166865	1	liver
						70532490_71220490	1	1	1	spleen		22062490_23062490	7	0.166865	1	liver
						70876490_71564490	5	0.947213	1	spleen		22112490_23112490	6	0.272805	1	liver
						71220490_71908490	8	0.509056	1	spleen		22162490_23162490	6	0.0764912	1	liver
						71564490_72252490	8	0.248276	1	spleen		22212490_23212490	7	0.0403418	1	liver
						71908490_72596490	4	0.599365	1	spleen		22262490_23262490	8	0.020929	1	liver
						72252490_72940490	4	0.0386052	1	spleen		22312490_23312490	8	0.020929	1	liver
						72596490_73284490	6	0.244848	1	spleen		22362490_23362490	9	0.0566674	1	liver
						72940490_73628490	4	0.904805	1	spleen		22412490_23412490	9	0.0566674	1	liver
						73284490_73972490	2	0.691044	1	spleen		22462490_23462490	8	0.0985801	1	liver
						73628490_74316490	1	0.443973	1	spleen		22512490_23512490	9	0.182406	1	liver
						73972490_74660490	2	0.196902	1	spleen		22562490_23562490	9	0.182406	1	liver
						74316490_75004490	3	0.828445	1	spleen		22612490_23612490	9	0.182406	1	liver
						74660490_75348490	6	1	1	spleen		22662490_23662490	9	0.182406	1	liver
						75004490_75692490	7	0.89243	1	spleen		22712490_23712490	9	0.403507	1	liver
						75348490_76036490	19	0.969549	1	spleen		22762490_23762490	9	0.403507	1	liver
						75692490_76380490	20	0.979402	1	spleen		22812490_23812490	8	0.547445	1	liver
						76036490_76724490	4	0.904805	1	spleen		22862490_23862490	9	0.662595	1	liver
												22912490_23912490	10	0.755781	1	liver
												22962490_23962490	9	0.662595	1	liver
												23012490_24012490	9	0.662595	1	liver
												23062490_24062490	10	0.755781	1	liver
												23112490_24112490	10	0.911683	1	liver
												23162490_24162490	10	0.911683	1	liver
												23212490_24212490	8	0.992838	1	liver
												23262490_24262490	8	0.992838	1	liver
												23312490_24312490	10	0.980122	1	liver
												23362490_24362490	10	0.980122	1	liver
												23412490_24412490	12	0.993188	1	liver
												23462490_24462490	11	0.988323	1	liver
												23512490_24512490	11	0.988323	1	liver
												23562490_24562490	12	0.880861	1	liver
												23612490_24612490	12	0.880861	1	liver
												23662490_24662490	12	0.880861	1	liver
												23712490_24712490	12	0.880861	1	liver
												23762490_24762490	12	0.880861	1	liver
												23812490_24812490	12	0.880861	1	liver
												23862490_24862490	13	0.603297	1	liver
												23912490_24912490	14	0.69144	1	liver
												23962490_24962490	13	0.603297	1	liver
												24012490_25012490	13	0.603297	1	liver
												24062490_25062490	13	0.603297	1	liver
												24112490_25112490	12	0.502759	1	liver
												24162490_25162490	12	0.502759	1	liver
												24212490_25212490	12	0.502759	1	liver
												24262490_25262490	11	0.394067	1	liver
												24312490_25312490	10	0.284199	1	liver
												24362490_25362490	10	0.284199	1	liver
												24412490_25412490	8	0.0985801	1	liver
												24462490_25462490	8	0.0985801	1	liver
												24512490_25512490	8	0.0985801	1	liver
												24562490_25562490	6	0.272805	1	liver
												24612490_25612490	6	0.272805	1	liver
												24662490_25662490	6	0.272805	1	liver
												24712490_25712490	6	0.272805	1	liver
												24762490_25762490	6	0.272805	1	liver
												24812490_25812490	7	0.166865	1	liver
												24862490_25862490	4	0.255634	1	liver
												24912490_25912490	3	0.0976052	1	liver
												24962490_25962490	4	0.255634	1	liver
												25012490_26012490	4	0.255634	1	liver
												25062490_26062490	4	0.255634	1	liver
												25112490_26112490	4	0.255634	1	liver
												25162490_26162490	3	0.440835	1	liver
												25212490_26212490	3	0.440835	1	liver
												25262490_26262490	2	0.708942	1	liver
												25312490_26312490	2	0.708942	1	liver
												25362490_26362490	2	0.708942	1	liver
												25412490_26412490	2	0.708942	1	liver
												25462490_26462490	2	0.708942	1	liver
												25512490_26512490	2	0.708942	1	liver
												25562490_26562490	2	0.708942	1	liver
												25612490_26612490	2	0.708942	1	liver
												25662490_26662490	2	0.708942	1	liver
												25712490_26712490	2	0.708942	1	liver
												25762490_26762490	1	1	1	liver
												25812490_26812490	1	1	1	liver
												25862490_26862490	1	1	1	liver
												26912490_27912490	4	0.626036	1	liver
												26962490_27962490	5	0.42619	1	liver
												27012490_28012490	7	0.414059	1	liver
												27062490_28062490	8	0.547445	1	liver
												27112490_28112490	9	0.403507	1	liver
												27162490_28162490	10	0.522815	1	liver
												27212490_28212490	11	0.630105	1	liver
												27262490_28262490	11	0.630105	1	liver
												27312490_28312490	12	0.502759	1	liver
												27362490_28362490	13	0.385465	1	liver
												27412490_28412490	14	0.485771	1	liver
												27462490_28462490	14	0.485771	1	liver
												27512490_28512490	15	0.377525	1	liver
												27562490_28562490	16	0.470983	1	liver
												27612490_28612490	16	0.470983	1	liver
												27662490_28662490	16	0.470983	1	liver
												27712490_28712490	17	0.560633	1	liver
												27762490_28762490	19	0.715454	1	liver
												27812490_28812490	22	0.756063	1	liver
												27862490_28862490	21	0.693846	1	liver
												27912490_28912490	18	0.800462	1	liver
												27962490_28962490	18	0.908096	1	liver
												28012490_29012490	17	0.872218	1	liver
												28062490_29062490	16	0.825261	1	liver
												28112490_29112490	14	0.852025	1	liver
												28162490_29162490	14	0.852025	1	liver
												28212490_29212490	15	0.895332	1	liver
												28262490_29262490	16	0.927183	1	liver
												28312490_29312490	16	0.927183	1	liver
												28362490_29362490	15	0.895332	1	liver
												28412490_29412490	15	0.895332	1	liver
												28462490_29462490	15	0.895332	1	liver
												28512490_29512490	13	0.919166	1	liver
												28562490_29562490	13	0.919166	1	liver
												28612490_29612490	13	0.919166	1	liver
												28662490_29662490	13	0.919166	1	liver
												28712490_29712490	11	0.827596	1	liver
												28762490_29762490	9	0.662595	1	liver
												28812490_29812490	7	0.703712	1	liver
												28862490_29862490	7	0.414059	1	liver
												28912490_29912490	8	0.547445	1	liver
												28962490_29962490	7	0.703712	1	liver
												29012490_30012490	7	0.703712	1	liver
												29062490_30062490	6	0.579575	1	liver
												29112490_30112490	7	0.703712	1	liver
												29162490_30162490	7	0.703712	1	liver
												29212490_30212490	4	0.626036	1	liver
												29262490_30262490	3	0.842995	1	liver
												29312490_30312490	3	0.842995	1	liver
												29362490_30362490	3	0.842995	1	liver
												29412490_30412490	3	0.842995	1	liver
												29462490_30462490	4	0.915314	1	liver
												29512490_30512490	4	0.915314	1	liver
												29562490_30562490	5	0.759267	1	liver
												29612490_30612490	8	0.547445	1	liver
												29662490_30662490	8	0.547445	1	liver
												29712490_30712490	9	0.662595	1	liver
												29762490_30762490	11	0.630105	1	liver
												29812490_30812490	11	0.630105	1	liver
												29862490_30862490	10	0.522815	1	liver
												29912490_30912490	11	0.630105	1	liver
												29962490_30962490	13	0.603297	1	liver
												30012490_31012490	12	0.502759	1	liver
												30062490_31062490	12	0.502759	1	liver
												30112490_31112490	12	0.502759	1	liver
												30162490_31162490	12	0.502759	1	liver
												30212490_31212490	12	0.502759	1	liver
												30262490_31262490	12	0.502759	1	liver
												30312490_31312490	12	0.502759	1	liver
												30362490_31362490	11	0.394067	1	liver
												30412490_31412490	11	0.394067	1	liver
												30462490_31462490	10	0.522815	1	liver
												30512490_31512490	10	0.522815	1	liver
												30562490_31562490	9	0.662595	1	liver
												30612490_31612490	7	0.703712	1	liver
												30662490_31662490	6	0.579575	1	liver
												30712490_31712490	8	0.280673	1	liver
												30762490_31762490	6	0.272805	1	liver
												30812490_31812490	5	0.141929	1	liver
												30862490_31862490	6	0.272805	1	liver
												30912490_31912490	5	0.42619	1	liver
												30962490_31962490	5	0.141929	1	liver
												31012490_32012490	5	0.141929	1	liver
												31062490_32062490	5	0.141929	1	liver
												31112490_32112490	6	0.0764912	1	liver
												31162490_32162490	6	0.0764912	1	liver
												31212490_32212490	7	0.0403418	1	liver
												31262490_32262490	8	0.020929	1	liver
												31312490_32312490	8	0.020929	1	liver
												31362490_32362490	8	0.020929	1	liver
												31412490_32412490	8	0.020929	1	liver
												31462490_32462490	8	0.020929	1	liver
												31512490_32512490	8	0.020929	1	liver
												31562490_32562490	8	0.020929	1	liver
												31612490_32612490	8	0.020929	1	liver
												31662490_32662490	7	0.0403418	1	liver
												31712490_32712490	5	0.141929	1	liver
												31762490_32762490	5	0.141929	1	liver
												31812490_32812490	5	0.141929	1	liver
												31862490_32862490	3	0.0976052	1	liver
												31912490_32912490	3	0.0976052	1	liver
												31962490_32962490	3	0.0976052	1	liver
												32012490_33012490	5	0.141929	1	liver
												32062490_33062490	4	0.255634	1	liver
												32112490_33112490	5	0.141929	1	liver
												32162490_33162490	5	0.141929	1	liver
												32212490_33212490	5	0.42619	1	liver
												32262490_33262490	4	0.626036	1	liver
												32312490_33312490	4	0.626036	1	liver
												32362490_33362490	4	0.626036	1	liver
												32412490_33412490	4	0.626036	1	liver
												32462490_33462490	5	0.759267	1	liver
												32512490_33512490	5	0.759267	1	liver
												32562490_33562490	5	0.759267	1	liver
												32612490_33612490	6	0.849113	1	liver
												32662490_33662490	6	0.849113	1	liver
												32712490_33712490	6	0.849113	1	liver
												32762490_33762490	7	0.703712	1	liver
												32812490_33812490	7	0.703712	1	liver
												32862490_33862490	7	0.703712	1	liver
												32912490_33912490	7	0.703712	1	liver
												32962490_33962490	7	0.703712	1	liver
												33012490_34012490	5	0.759267	1	liver
												33062490_34062490	4	0.915314	1	liver
												33112490_34112490	4	0.915314	1	liver
												33162490_34162490	3	0.842995	1	liver
												33212490_34212490	4	0.626036	1	liver
												33262490_34262490	4	0.626036	1	liver
												33312490_34312490	5	0.42619	1	liver
												33362490_34362490	8	0.797473	1	liver
												33412490_34412490	8	0.797473	1	liver
												33462490_34462490	7	0.703712	1	liver
												33512490_34512490	6	0.579575	1	liver
												33562490_34562490	6	0.579575	1	liver
												33612490_34612490	6	0.579575	1	liver
												33662490_34662490	6	0.579575	1	liver
												33712490_34712490	6	0.849113	1	liver
												33762490_34762490	6	0.849113	1	liver
												33812490_34812490	6	0.849113	1	liver
												33862490_34862490	7	0.907274	1	liver
												33912490_34912490	7	0.907274	1	liver
												33962490_34962490	7	0.907274	1	liver
												34012490_35012490	7	0.907274	1	liver
												34062490_35062490	7	0.907274	1	liver
												34112490_35112490	7	0.907274	1	liver
												34162490_35162490	7	0.907274	1	liver
												34212490_35212490	6	0.975369	1	liver
												34262490_35262490	5	1	1	liver
												34312490_35312490	5	1	1	liver
												34362490_35362490	2	1	1	liver
												34412490_35412490	2	1	1	liver
												34462490_35462490	2	1	1	liver
												34512490_35512490	2	1	1	liver
												34562490_35562490	2	1	1	liver
												34612490_35612490	1	1	1	liver
												34662490_35662490	1	1	1	liver
												34712490_35712490	1	1	1	liver
												34762490_35762490	1	1	1	liver
												35062490_36062490	1	0.460478	1	liver
												35112490_36112490	1	0.460478	1	liver
												35162490_36162490	1	0.460478	1	liver
												35212490_36212490	1	0.460478	1	liver
												35262490_36262490	1	0.460478	1	liver
												35312490_36312490	1	0.460478	1	liver
												35362490_36362490	1	0.460478	1	liver
												35412490_36412490	1	0.460478	1	liver
												35462490_36462490	1	0.460478	1	liver
												35512490_36512490	1	0.460478	1	liver
												35562490_36562490	1	0.460478	1	liver
												35612490_36612490	1	0.460478	1	liver
												35662490_36662490	2	0.708942	1	liver
												35712490_36712490	4	0.915314	1	liver
												35762490_36762490	5	0.759267	1	liver
												35812490_36812490	5	0.759267	1	liver
												35862490_36862490	5	0.759267	1	liver
												35912490_36912490	6	0.849113	1	liver
												35962490_36962490	7	0.703712	1	liver
												36012490_37012490	7	0.703712	1	liver
												36062490_37062490	7	0.907274	1	liver
												36112490_37112490	7	0.907274	1	liver
												36162490_37162490	7	0.907274	1	liver
												36212490_37212490	7	0.907274	1	liver
												36262490_37262490	7	0.907274	1	liver
												36312490_37312490	7	0.907274	1	liver
												36362490_37362490	8	0.943874	1	liver
												36412490_37412490	8	0.943874	1	liver
												36462490_37462490	11	0.827596	1	liver
												36512490_37512490	13	0.603297	1	liver
												36562490_37562490	13	0.603297	1	liver
												36612490_37612490	13	0.603297	1	liver
												36662490_37662490	12	0.285375	1	liver
												36712490_37712490	11	0.192642	1	liver
												36762490_37762490	10	0.284199	1	liver
												36812490_37812490	11	0.192642	1	liver
												36862490_37862490	10	0.114543	1	liver
												36912490_37912490	10	0.114543	1	liver
												36962490_37962490	9	0.182406	1	liver
												37012490_38012490	9	0.182406	1	liver
												37062490_38062490	10	0.114543	1	liver
												37112490_38112490	10	0.114543	1	liver
												37162490_38162490	12	0.285375	1	liver
												37212490_38212490	12	0.285375	1	liver
												37262490_38262490	11	0.192642	1	liver
												37312490_38312490	11	0.192642	1	liver
												37362490_38362490	10	0.114543	1	liver
												37412490_38412490	10	0.114543	1	liver
												37462490_38462490	8	0.280673	1	liver
												37512490_38512490	6	0.579575	1	liver
												37562490_38562490	5	0.759267	1	liver
												37612490_38612490	5	0.759267	1	liver
												37662490_38662490	5	0.759267	1	liver
												37712490_38712490	5	0.759267	1	liver
												37762490_38762490	5	0.759267	1	liver
												37812490_38812490	7	0.907274	1	liver
												37862490_38862490	7	0.907274	1	liver
												37912490_38912490	9	0.966434	1	liver
												37962490_38962490	9	0.966434	1	liver
												38012490_39012490	8	0.943874	1	liver
												38062490_39062490	8	0.992838	1	liver
												38112490_39112490	7	0.986718	1	liver
												38162490_39162490	7	0.907274	1	liver
												38212490_39212490	7	0.907274	1	liver
												38262490_39262490	7	0.907274	1	liver
												38312490_39312490	7	0.907274	1	liver
												38362490_39362490	7	0.907274	1	liver
												38412490_39412490	7	0.907274	1	liver
												38462490_39462490	7	0.907274	1	liver
												38512490_39512490	7	0.907274	1	liver
												38562490_39562490	7	0.907274	1	liver
												38612490_39612490	7	0.907274	1	liver
												38662490_39662490	8	0.797473	1	liver
												38712490_39712490	8	0.797473	1	liver
												38762490_39762490	8	0.797473	1	liver
												38812490_39812490	5	0.759267	1	liver
												38862490_39862490	4	0.626036	1	liver
												38912490_39912490	3	0.440835	1	liver
												38962490_39962490	3	0.440835	1	liver
												39012490_40012490	2	0.212015	1	liver
												39062490_40062490	2	0.212015	1	liver
												39112490_40112490	1	0.460478	1	liver
												39162490_40162490	1	0.460478	1	liver
												39212490_40212490	1	0.460478	1	liver
												39262490_40262490	1	0.460478	1	liver
												39312490_40312490	1	0.460478	1	liver
												39362490_40362490	2	0.212015	1	liver
												39412490_40412490	2	0.212015	1	liver
												39462490_40462490	3	0.0976052	1	liver
												39512490_40512490	3	0.0976052	1	liver
												39562490_40562490	3	0.0976052	1	liver
												39612490_40612490	4	0.044929	1	liver
												39662490_40662490	3	0.0976052	1	liver
												39712490_40712490	3	0.0976052	1	liver
												39762490_40762490	3	0.0976052	1	liver
												39812490_40812490	3	0.0976052	1	liver
												39862490_40862490	3	0.0976052	1	liver
												39912490_40912490	5	0.020679	1	liver
												39962490_40962490	6	0.0764912	1	liver
												40012490_41012490	6	0.0764912	1	liver
												40062490_41062490	6	0.0764912	1	liver
												40112490_41112490	7	0.166865	1	liver
												40162490_41162490	7	0.166865	1	liver
												40212490_41212490	7	0.166865	1	liver
												40262490_41262490	8	0.280673	1	liver
												40312490_41312490	7	0.414059	1	liver
												40362490_41362490	7	0.414059	1	liver
												40412490_41412490	7	0.414059	1	liver
												40462490_41462490	7	0.414059	1	liver
												40512490_41512490	8	0.280673	1	liver
												40562490_41562490	9	0.182406	1	liver
												40612490_41612490	10	0.114543	1	liver
												40662490_41662490	11	0.192642	1	liver
												40712490_41712490	13	0.199583	1	liver
												40762490_41762490	13	0.199583	1	liver
												40812490_41812490	13	0.199583	1	liver
												40862490_41862490	14	0.135401	1	liver
												40912490_41912490	11	0.192642	1	liver
												40962490_41962490	10	0.114543	1	liver
												41012490_42012490	10	0.114543	1	liver
												41062490_42062490	10	0.114543	1	liver
												41112490_42112490	11	0.0699157	1	liver
												41162490_42162490	10	0.0318634	1	liver
												41212490_42212490	10	0.0318634	1	liver
												41262490_42262490	11	0.0699157	1	liver
												41312490_42312490	13	0.0243395	1	liver
												41362490_42362490	13	0.0243395	1	liver
												41412490_42412490	13	0.0243395	1	liver
												41462490_42462490	16	0.142326	1	liver
												41512490_42512490	14	0.285158	1	liver
												41562490_42562490	14	0.285158	1	liver
												41612490_42612490	11	0.394067	1	liver
												41662490_42662490	10	0.522815	1	liver
												41712490_42712490	9	0.403507	1	liver
												41762490_42762490	9	0.403507	1	liver
												41812490_42812490	10	0.522815	1	liver
												41862490_42862490	10	0.522815	1	liver
												41912490_42912490	10	0.522815	1	liver
												41962490_42962490	10	0.522815	1	liver
												42012490_43012490	10	0.522815	1	liver
												42062490_43062490	9	0.662595	1	liver
												42112490_43112490	9	0.662595	1	liver
												42162490_43162490	9	0.662595	1	liver
												42212490_43212490	9	0.662595	1	liver
												42262490_43262490	8	0.547445	1	liver
												42312490_43312490	6	0.849113	1	liver
												42362490_43362490	5	0.954326	1	liver
												42412490_43412490	4	0.915314	1	liver
												42462490_43462490	2	0.708942	1	liver
												42512490_43512490	2	0.708942	1	liver
												42562490_43562490	2	0.708942	1	liver
												42612490_43612490	2	0.708942	1	liver
												42662490_43662490	2	0.708942	1	liver
												42712490_43712490	2	0.708942	1	liver
												42762490_43762490	3	0.842995	1	liver
												42812490_43812490	1	1	1	liver
												42862490_43862490	1	1	1	liver
												42912490_43912490	1	1	1	liver
												42962490_43962490	1	1	1	liver
												43012490_44012490	1	1	1	liver
												43062490_44062490	1	1	1	liver
												43112490_44112490	1	1	1	liver
												43162490_44162490	1	1	1	liver
												43212490_44212490	1	1	1	liver
												43262490_44262490	1	1	1	liver
												43312490_44312490	1	1	1	liver
												43362490_44362490	3	0.842995	1	liver
												43412490_44412490	5	0.759267	1	liver
												43462490_44462490	5	0.759267	1	liver
												43512490_44512490	8	0.797473	1	liver
												43562490_44562490	8	0.797473	1	liver
												43612490_44612490	8	0.797473	1	liver
												43662490_44662490	10	0.911683	1	liver
												43712490_44712490	10	0.911683	1	liver
												43762490_44762490	12	0.880861	1	liver
												43812490_44812490	12	0.880861	1	liver
												43862490_44862490	14	0.946023	1	liver
												43912490_44912490	14	0.946023	1	liver
												43962490_44962490	14	0.946023	1	liver
												44012490_45012490	15	0.964456	1	liver
												44062490_45062490	17	0.950084	1	liver
												44112490_45112490	18	0.908096	1	liver
												44162490_45162490	18	0.908096	1	liver
												44212490_45212490	18	0.908096	1	liver
												44262490_45262490	18	0.908096	1	liver
												44312490_45312490	18	0.908096	1	liver
												44362490_45362490	16	0.825261	1	liver
												44412490_45412490	14	0.852025	1	liver
												44462490_45462490	15	0.895332	1	liver
												44512490_45512490	13	0.919166	1	liver
												44562490_45562490	13	0.919166	1	liver
												44612490_45612490	12	0.880861	1	liver
												44662490_45662490	11	0.827596	1	liver
												44712490_45712490	11	0.827596	1	liver
												44762490_45762490	7	0.703712	1	liver
												44812490_45812490	7	0.703712	1	liver
												44862490_45862490	6	0.579575	1	liver
												44912490_45912490	6	0.579575	1	liver
												44962490_45962490	6	0.579575	1	liver
												45012490_46012490	4	0.626036	1	liver
												45062490_46062490	3	0.842995	1	liver
												45112490_46112490	2	1	1	liver
												45162490_46162490	3	1	1	liver
												45212490_46212490	5	0.759267	1	liver
												45262490_46262490	6	0.579575	1	liver
												45312490_46312490	6	0.579575	1	liver
												45362490_46362490	6	0.579575	1	liver
												45412490_46412490	6	0.579575	1	liver
												45462490_46462490	5	0.42619	1	liver
												45512490_46512490	5	0.42619	1	liver
												45562490_46562490	5	0.42619	1	liver
												45612490_46612490	5	0.42619	1	liver
												45662490_46662490	5	0.42619	1	liver
												45712490_46712490	5	0.42619	1	liver
												45762490_46762490	5	0.42619	1	liver
												45812490_46812490	5	0.42619	1	liver
												45862490_46862490	5	0.42619	1	liver
												45912490_46912490	5	0.42619	1	liver
												45962490_46962490	5	0.42619	1	liver
												46012490_47012490	4	0.255634	1	liver
												46062490_47062490	4	0.255634	1	liver
												46112490_47112490	4	0.255634	1	liver
												46162490_47162490	3	0.0976052	1	liver
												46212490_47212490	1	0.460478	1	liver
												46562490_47562490	1	1	1	liver
												46612490_47612490	2	1	1	liver
												46662490_47662490	2	1	1	liver
												46712490_47712490	2	1	1	liver
												46762490_47762490	3	1	1	liver
												46812490_47812490	3	1	1	liver
												46862490_47862490	4	1	1	liver
												46912490_47912490	5	1	1	liver
												46962490_47962490	5	1	1	liver
												47012490_48012490	5	1	1	liver
												47062490_48062490	5	1	1	liver
												47112490_48112490	5	1	1	liver
												47162490_48162490	5	1	1	liver
												47212490_48212490	6	0.975369	1	liver
												47262490_48262490	7	0.986718	1	liver
												47312490_48312490	7	0.986718	1	liver
												47362490_48362490	7	0.986718	1	liver
												47412490_48412490	7	0.986718	1	liver
												47462490_48462490	6	0.975369	1	liver
												47512490_48512490	6	0.975369	1	liver
												47562490_48562490	5	0.954326	1	liver
												47612490_48612490	5	0.954326	1	liver
												47662490_48662490	5	0.954326	1	liver
												47712490_48712490	5	0.954326	1	liver
												47762490_48762490	3	0.842995	1	liver
												47812490_48812490	3	0.842995	1	liver
												47862490_48862490	2	0.708942	1	liver
												47912490_48912490	2	0.708942	1	liver
												47962490_48962490	2	0.708942	1	liver
												48012490_49012490	2	0.708942	1	liver
												48062490_49062490	2	0.708942	1	liver
												48112490_49112490	3	0.842995	1	liver
												48162490_49162490	4	0.626036	1	liver
												48212490_49212490	2	0.708942	1	liver
												48262490_49262490	3	0.842995	1	liver
												48312490_49312490	3	0.842995	1	liver
												48362490_49362490	4	0.915314	1	liver
												48412490_49412490	4	0.915314	1	liver
												48462490_49462490	4	0.915314	1	liver
												48512490_49512490	4	0.915314	1	liver
												48562490_49562490	4	0.915314	1	liver
												48612490_49612490	4	0.915314	1	liver
												48662490_49662490	4	0.915314	1	liver
												48712490_49712490	4	0.915314	1	liver
												48762490_49762490	4	0.915314	1	liver
												48812490_49812490	4	0.915314	1	liver
												48862490_49862490	4	0.915314	1	liver
												48912490_49912490	4	0.915314	1	liver
												48962490_49962490	4	0.915314	1	liver
												49012490_50012490	3	0.842995	1	liver
												49062490_50062490	3	0.842995	1	liver
												49112490_50112490	2	1	1	liver
												49162490_50162490	1	1	1	liver
												49212490_50212490	1	1	1	liver
												49262490_50262490	1	0.460478	1	liver
												49312490_50312490	1	0.460478	1	liver
												49362490_50362490	1	0.460478	1	liver
												49412490_50412490	1	0.460478	1	liver
												49462490_50462490	2	0.708942	1	liver
												49512490_50512490	2	0.708942	1	liver
												49562490_50562490	4	0.626036	1	liver
												49612490_50612490	7	0.166865	1	liver
												49662490_50662490	8	0.280673	1	liver
												49712490_50712490	8	0.280673	1	liver
												49762490_50762490	8	0.280673	1	liver
												49812490_50812490	8	0.280673	1	liver
												49862490_50862490	8	0.280673	1	liver
												49912490_50912490	8	0.280673	1	liver
												49962490_50962490	11	0.394067	1	liver
												50012490_51012490	11	0.394067	1	liver
												50062490_51062490	11	0.394067	1	liver
												50112490_51112490	11	0.630105	1	liver
												50162490_51162490	12	0.502759	1	liver
												50212490_51212490	12	0.502759	1	liver
												50262490_51262490	12	0.502759	1	liver
												50312490_51312490	11	0.394067	1	liver
												50362490_51362490	11	0.394067	1	liver
												50412490_51412490	11	0.394067	1	liver
												50462490_51462490	11	0.394067	1	liver
												50512490_51512490	11	0.394067	1	liver
												50562490_51562490	7	0.703712	1	liver
												50612490_51612490	6	0.849113	1	liver
												50662490_51662490	5	0.759267	1	liver
												50712490_51712490	6	0.849113	1	liver
												50762490_51762490	8	0.943874	1	liver
												50812490_51812490	9	0.864913	1	liver
												50862490_51862490	9	0.864913	1	liver
												50912490_51912490	9	0.864913	1	liver
												50962490_51962490	7	0.703712	1	liver
												51012490_52012490	8	0.797473	1	liver
												51062490_52062490	7	0.703712	1	liver
												51112490_52112490	7	0.907274	1	liver
												51162490_52162490	7	0.907274	1	liver
												51212490_52212490	7	0.907274	1	liver
												51262490_52262490	7	0.907274	1	liver
												51312490_52312490	7	0.907274	1	liver
												51362490_52362490	7	0.907274	1	liver
												51412490_52412490	8	0.797473	1	liver
												51462490_52462490	8	0.797473	1	liver
												51512490_52512490	8	0.797473	1	liver
												51562490_52562490	8	0.797473	1	liver
												51612490_52612490	8	0.797473	1	liver
												51662490_52662490	7	0.703712	1	liver
												51712490_52712490	6	0.579575	1	liver
												51762490_52762490	5	0.42619	1	liver
												51812490_52812490	5	0.759267	1	liver
												51862490_52862490	6	0.849113	1	liver
												51912490_52912490	7	0.703712	1	liver
												51962490_52962490	7	0.703712	1	liver
												52012490_53012490	6	0.579575	1	liver
												52062490_53062490	6	0.579575	1	liver
												52112490_53112490	5	0.42619	1	liver
												52162490_53162490	5	0.42619	1	liver
												52212490_53212490	5	0.42619	1	liver
												52262490_53262490	6	0.579575	1	liver
												52312490_53312490	7	0.703712	1	liver
												52362490_53362490	7	0.703712	1	liver
												52412490_53412490	6	0.849113	1	liver
												52462490_53462490	6	0.849113	1	liver
												52512490_53512490	6	0.849113	1	liver
												52562490_53562490	6	0.849113	1	liver
												52612490_53612490	6	0.849113	1	liver
												52662490_53662490	7	0.907274	1	liver
												52712490_53712490	7	0.907274	1	liver
												52762490_53762490	7	0.907274	1	liver
												52812490_53812490	5	0.759267	1	liver
												52862490_53862490	3	1	1	liver
												52912490_53912490	3	1	1	liver
												52962490_53962490	3	1	1	liver
												53012490_54012490	3	1	1	liver
												53062490_54062490	3	1	1	liver
												53112490_54112490	3	1	1	liver
												53162490_54162490	4	1	1	liver
												53212490_54212490	3	0.842995	1	liver
												53262490_54262490	3	0.842995	1	liver
												53312490_54312490	3	0.842995	1	liver
												53362490_54362490	3	0.842995	1	liver
												53412490_54412490	3	0.842995	1	liver
												53462490_54462490	3	0.842995	1	liver
												53512490_54512490	3	0.842995	1	liver
												53562490_54562490	3	0.842995	1	liver
												53612490_54612490	2	0.708942	1	liver
												53662490_54662490	2	0.708942	1	liver
												53712490_54712490	2	0.708942	1	liver
												53762490_54762490	2	0.708942	1	liver
												53812490_54812490	2	0.708942	1	liver
												53862490_54862490	2	0.708942	1	liver
												53912490_54912490	1	0.460478	1	liver
												53962490_54962490	1	0.460478	1	liver
												54012490_55012490	1	0.460478	1	liver
												54062490_55062490	1	0.460478	1	liver
												54112490_55112490	1	0.460478	1	liver
												54162490_55162490	2	0.708942	1	liver
												54212490_55212490	1	1	1	liver
												54262490_55262490	1	1	1	liver
												54312490_55312490	1	1	1	liver
												54362490_55362490	1	1	1	liver
												54412490_55412490	1	1	1	liver
												54462490_55462490	1	1	1	liver
												54512490_55512490	2	0.708942	1	liver
												54562490_55562490	4	0.915314	1	liver
												54612490_55612490	4	0.915314	1	liver
												54662490_55662490	4	0.915314	1	liver
												54712490_55712490	4	0.915314	1	liver
												54762490_55762490	4	0.915314	1	liver
												54812490_55812490	4	0.915314	1	liver
												54862490_55862490	4	0.915314	1	liver
												54912490_55912490	4	0.915314	1	liver
												54962490_55962490	4	0.915314	1	liver
												55012490_56012490	4	0.915314	1	liver
												55062490_56062490	4	0.915314	1	liver
												55112490_56112490	4	0.915314	1	liver
												55162490_56162490	3	0.842995	1	liver
												55212490_56212490	4	0.626036	1	liver
												55262490_56262490	4	0.626036	1	liver
												55312490_56312490	4	0.626036	1	liver
												55362490_56362490	4	0.626036	1	liver
												55412490_56412490	6	0.272805	1	liver
												55462490_56462490	7	0.414059	1	liver
												55512490_56512490	6	0.579575	1	liver
												55562490_56562490	4	0.255634	1	liver
												55612490_56612490	4	0.255634	1	liver
												55662490_56662490	4	0.255634	1	liver
												55712490_56712490	4	0.255634	1	liver
												55762490_56762490	4	0.255634	1	liver
												55812490_56812490	5	0.42619	1	liver
												55862490_56862490	6	0.272805	1	liver
												55912490_56912490	7	0.414059	1	liver
												55962490_56962490	7	0.414059	1	liver
												56012490_57012490	8	0.547445	1	liver
												56062490_57062490	8	0.547445	1	liver
												56112490_57112490	7	0.703712	1	liver
												56162490_57162490	8	0.547445	1	liver
												56212490_57212490	8	0.547445	1	liver
												56262490_57262490	8	0.547445	1	liver
												56312490_57312490	8	0.547445	1	liver
												56362490_57362490	8	0.547445	1	liver
												56412490_57412490	5	0.759267	1	liver
												56462490_57462490	8	0.797473	1	liver
												56512490_57512490	8	0.797473	1	liver
												56562490_57562490	9	0.662595	1	liver
												56612490_57612490	11	0.630105	1	liver
												56662490_57662490	11	0.630105	1	liver
												56712490_57712490	11	0.630105	1	liver
												56762490_57762490	11	0.630105	1	liver
												56812490_57812490	9	0.662595	1	liver
												56862490_57862490	9	0.662595	1	liver
												56912490_57912490	7	0.414059	1	liver
												56962490_57962490	7	0.414059	1	liver
												57012490_58012490	6	0.579575	1	liver
												57062490_58062490	6	0.579575	1	liver
												57112490_58112490	6	0.579575	1	liver
												57162490_58162490	6	0.579575	1	liver
												57212490_58212490	7	0.414059	1	liver
												57262490_58262490	7	0.414059	1	liver
												57312490_58312490	7	0.414059	1	liver
												57362490_58362490	7	0.414059	1	liver
												57412490_58412490	8	0.547445	1	liver
												57462490_58462490	4	0.626036	1	liver
												57512490_58512490	4	0.626036	1	liver
												57562490_58562490	3	0.842995	1	liver
												57612490_58612490	2	0.708942	1	liver
												57662490_58662490	2	0.708942	1	liver
												57712490_58712490	2	0.708942	1	liver
												57762490_58762490	2	0.708942	1	liver
												57812490_58812490	2	0.708942	1	liver
												57862490_58862490	2	0.708942	1	liver
												57912490_58912490	2	0.708942	1	liver
												57962490_58962490	2	0.708942	1	liver
												58012490_59012490	2	0.708942	1	liver
												58062490_59062490	2	0.708942	1	liver
												58112490_59112490	1	1	1	liver
												58162490_59162490	1	1	1	liver
												58212490_59212490	2	1	1	liver
												58262490_59262490	3	1	1	liver
												58312490_59312490	3	1	1	liver
												58362490_59362490	4	0.915314	1	liver
												58412490_59412490	3	0.842995	1	liver
												58462490_59462490	3	0.842995	1	liver
												58512490_59512490	3	0.842995	1	liver
												58562490_59562490	3	0.842995	1	liver
												58612490_59612490	3	0.842995	1	liver
												58662490_59662490	3	0.842995	1	liver
												58712490_59712490	3	0.842995	1	liver
												58762490_59762490	3	0.842995	1	liver
												58812490_59812490	4	0.915314	1	liver
												58862490_59862490	4	0.915314	1	liver
												58912490_59912490	4	0.915314	1	liver
												58962490_59962490	4	0.915314	1	liver
												59012490_60012490	4	0.915314	1	liver
												59062490_60062490	4	0.915314	1	liver
												59112490_60112490	4	0.915314	1	liver
												59162490_60162490	4	0.915314	1	liver
												59212490_60212490	3	0.842995	1	liver
												59262490_60262490	1	1	1	liver
												59312490_60312490	3	0.440835	1	liver
												59362490_60362490	3	0.440835	1	liver
												59412490_60412490	3	0.440835	1	liver
												59462490_60462490	3	0.440835	1	liver
												59512490_60512490	3	0.440835	1	liver
												59562490_60562490	3	0.440835	1	liver
												59612490_60612490	3	0.440835	1	liver
												59662490_60662490	2	0.212015	1	liver
												59712490_60712490	2	0.212015	1	liver
												59762490_60762490	2	0.212015	1	liver
												59812490_60812490	2	0.212015	1	liver
												59862490_60862490	2	0.212015	1	liver
												59912490_60912490	2	0.212015	1	liver
												59962490_60962490	2	0.212015	1	liver
												60012490_61012490	2	0.212015	1	liver
												60062490_61062490	2	0.212015	1	liver
												60112490_61112490	2	0.212015	1	liver
												60162490_61162490	2	0.212015	1	liver
												60212490_61212490	2	0.212015	1	liver
												60262490_61262490	1	0.460478	1	liver
												61962490_62962490	1	1	1	liver
												62012490_63012490	3	0.440835	1	liver
												62062490_63062490	3	0.440835	1	liver
												62112490_63112490	4	0.626036	1	liver
												62162490_63162490	4	0.626036	1	liver
												62212490_63212490	4	0.626036	1	liver
												62262490_63262490	5	0.42619	1	liver
												62312490_63312490	6	0.579575	1	liver
												62362490_63362490	8	0.797473	1	liver
												62412490_63412490	8	0.797473	1	liver
												62462490_63462490	8	0.797473	1	liver
												62512490_63512490	9	0.662595	1	liver
												62562490_63562490	11	0.827596	1	liver
												62612490_63612490	12	0.880861	1	liver
												62662490_63662490	13	0.919166	1	liver
												62712490_63712490	12	0.880861	1	liver
												62762490_63762490	12	0.880861	1	liver
												62812490_63812490	12	0.880861	1	liver
												62862490_63862490	12	0.880861	1	liver
												62912490_63912490	12	0.880861	1	liver
												62962490_63962490	10	0.980122	1	liver
												63012490_64012490	9	0.966434	1	liver
												63062490_64062490	9	0.966434	1	liver
												63112490_64112490	9	0.966434	1	liver
												63162490_64162490	10	0.980122	1	liver
												63212490_64212490	10	0.980122	1	liver
												63262490_64262490	9	0.966434	1	liver
												63312490_64312490	9	0.966434	1	liver
												63362490_64362490	7	0.907274	1	liver
												63412490_64412490	6	0.975369	1	liver
												63462490_64462490	6	0.975369	1	liver
												63512490_64512490	6	0.975369	1	liver
												63562490_64562490	5	0.954326	1	liver
												63612490_64612490	3	0.842995	1	liver
												63662490_64662490	3	0.842995	1	liver
												63712490_64712490	4	0.626036	1	liver
												63762490_64762490	4	0.626036	1	liver
												63812490_64812490	4	0.626036	1	liver
												63862490_64862490	4	0.626036	1	liver
												63912490_64912490	4	0.626036	1	liver
												63962490_64962490	4	0.626036	1	liver
												64012490_65012490	4	0.626036	1	liver
												64062490_65062490	5	0.42619	1	liver
												64112490_65112490	5	0.42619	1	liver
												64162490_65162490	6	0.272805	1	liver
												64212490_65212490	6	0.272805	1	liver
												64262490_65262490	6	0.272805	1	liver
												64312490_65312490	6	0.272805	1	liver
												64362490_65362490	5	0.141929	1	liver
												64412490_65412490	6	0.0764912	1	liver
												64462490_65462490	6	0.0764912	1	liver
												64512490_65512490	6	0.0764912	1	liver
												64562490_65562490	11	0.0699157	1	liver
												64612490_65612490	12	0.0416713	1	liver
												64662490_65662490	12	0.0416713	1	liver
												64712490_65712490	11	0.0699157	1	liver
												64762490_65762490	12	0.0416713	1	liver
												64812490_65812490	12	0.0416713	1	liver
												64862490_65862490	13	0.0243395	1	liver
												64912490_65912490	12	0.0416713	1	liver
												64962490_65962490	12	0.0416713	1	liver
												65012490_66012490	12	0.0416713	1	liver
												65062490_66062490	13	0.199583	1	liver
												65112490_66112490	14	0.285158	1	liver
												65162490_66162490	13	0.199583	1	liver
												65212490_66212490	12	0.285375	1	liver
												65262490_66262490	12	0.285375	1	liver
												65312490_66312490	12	0.285375	1	liver
												65362490_66362490	12	0.285375	1	liver
												65412490_66412490	11	0.394067	1	liver
												65462490_66462490	11	0.394067	1	liver
												65512490_66512490	10	0.284199	1	liver
												65562490_66562490	5	0.759267	1	liver
												65612490_66612490	7	0.703712	1	liver
												65662490_66662490	7	0.907274	1	liver
												65712490_66712490	7	0.907274	1	liver
												65762490_66762490	6	0.975369	1	liver
												65812490_66812490	6	0.975369	1	liver
												65862490_66862490	8	0.943874	1	liver
												65912490_66912490	8	0.943874	1	liver
												65962490_66962490	10	0.980122	1	liver
												66012490_67012490	10	0.980122	1	liver
												66062490_67062490	7	0.907274	1	liver
												66112490_67112490	7	0.907274	1	liver
												66162490_67162490	7	0.907274	1	liver
												66212490_67212490	7	0.907274	1	liver
												66262490_67262490	7	0.907274	1	liver
												66312490_67312490	8	0.797473	1	liver
												66362490_67362490	8	0.797473	1	liver
												66412490_67412490	8	0.797473	1	liver
												66462490_67462490	8	0.797473	1	liver
												66512490_67512490	8	0.797473	1	liver
												66562490_67562490	10	0.522815	1	liver
												66612490_67612490	8	0.280673	1	liver
												66662490_67662490	9	0.403507	1	liver
												66712490_67712490	9	0.403507	1	liver
												66762490_67762490	10	0.522815	1	liver
												66812490_67812490	9	0.662595	1	liver
												66862490_67862490	8	0.280673	1	liver
												66912490_67912490	8	0.280673	1	liver
												66962490_67962490	7	0.166865	1	liver
												67012490_68012490	7	0.166865	1	liver
												67062490_68062490	8	0.0985801	1	liver
												67112490_68112490	9	0.0566674	1	liver
												67162490_68162490	9	0.0566674	1	liver
												67212490_68212490	9	0.0566674	1	liver
												67262490_68262490	9	0.0566674	1	liver
												67312490_68312490	8	0.0985801	1	liver
												67362490_68362490	8	0.280673	1	liver
												67412490_68412490	9	0.403507	1	liver
												67462490_68462490	9	0.403507	1	liver
												67512490_68512490	9	0.403507	1	liver
												67562490_68562490	7	0.703712	1	liver
												67612490_68612490	6	0.579575	1	liver
												67662490_68662490	7	0.414059	1	liver
												67712490_68712490	7	0.414059	1	liver
												67762490_68762490	6	0.272805	1	liver
												67812490_68812490	6	0.579575	1	liver
												67862490_68862490	6	0.579575	1	liver
												67912490_68912490	6	0.579575	1	liver
												67962490_68962490	7	0.703712	1	liver
												68012490_69012490	7	0.703712	1	liver
												68062490_69062490	6	0.849113	1	liver
												68112490_69112490	6	0.975369	1	liver
												68162490_69162490	6	0.975369	1	liver
												68212490_69212490	6	0.975369	1	liver
												68262490_69262490	6	0.975369	1	liver
												68312490_69312490	5	0.954326	1	liver
												68362490_69362490	5	0.954326	1	liver
												68412490_69412490	4	0.915314	1	liver
												68462490_69462490	4	0.915314	1	liver
												68512490_69512490	5	0.759267	1	liver
												68562490_69562490	5	0.759267	1	liver
												68612490_69612490	5	0.759267	1	liver
												68662490_69662490	4	0.915314	1	liver
												68712490_69712490	3	0.842995	1	liver
												68762490_69762490	4	0.626036	1	liver
												68812490_69812490	4	0.626036	1	liver
												68862490_69862490	4	0.626036	1	liver
												68912490_69912490	3	0.440835	1	liver
												68962490_69962490	2	0.212015	1	liver
												69012490_70012490	2	0.212015	1	liver
												69062490_70062490	2	0.212015	1	liver
												69112490_70112490	2	0.212015	1	liver
												69162490_70162490	2	0.212015	1	liver
												69212490_70212490	1	0.460478	1	liver
												69262490_70262490	1	0.460478	1	liver
												69312490_70312490	1	0.460478	1	liver
												69362490_70362490	1	0.460478	1	liver
												69412490_70412490	1	0.460478	1	liver
												69462490_70462490	1	0.460478	1	liver
												69512490_70512490	1	0.460478	1	liver
												69562490_70562490	2	0.212015	1	liver
												69612490_70612490	2	0.212015	1	liver
												69662490_70662490	2	0.212015	1	liver
												69712490_70712490	1	0.460478	1	liver
												69762490_70762490	1	0.460478	1	liver
												69812490_70812490	1	0.460478	1	liver
												69862490_70862490	1	0.460478	1	liver
												69912490_70912490	1	0.460478	1	liver
												69962490_70962490	1	0.460478	1	liver
												70012490_71012490	1	0.460478	1	liver
												70062490_71062490	1	0.460478	1	liver
												70112490_71112490	1	0.460478	1	liver
												70162490_71162490	2	0.708942	1	liver
												70212490_71212490	2	0.708942	1	liver
												70262490_71262490	2	0.708942	1	liver
												70312490_71312490	4	0.915314	1	liver
												70362490_71362490	4	0.915314	1	liver
												70412490_71412490	4	0.915314	1	liver
												70462490_71462490	5	0.759267	1	liver
												70512490_71512490	5	0.759267	1	liver
												70562490_71562490	5	0.759267	1	liver
												70612490_71612490	5	0.759267	1	liver
												70662490_71662490	5	0.759267	1	liver
												70712490_71712490	5	0.759267	1	liver
												70762490_71762490	6	0.579575	1	liver
												70812490_71812490	7	0.414059	1	liver
												70862490_71862490	9	0.403507	1	liver
												70912490_71912490	9	0.403507	1	liver
												70962490_71962490	9	0.403507	1	liver
												71012490_72012490	11	0.394067	1	liver
												71062490_72062490	11	0.394067	1	liver
												71112490_72112490	11	0.394067	1	liver
												71162490_72162490	12	0.285375	1	liver
												71212490_72212490	12	0.285375	1	liver
												71262490_72262490	11	0.192642	1	liver
												71312490_72312490	9	0.182406	1	liver
												71362490_72362490	9	0.182406	1	liver
												71412490_72412490	9	0.182406	1	liver
												71462490_72462490	9	0.182406	1	liver
												71512490_72512490	9	0.182406	1	liver
												71562490_72562490	8	0.280673	1	liver
												71612490_72612490	8	0.280673	1	liver
												71662490_72662490	9	0.182406	1	liver
												71712490_72712490	8	0.280673	1	liver
												71762490_72762490	9	0.182406	1	liver
												71812490_72812490	8	0.280673	1	liver
												71862490_72862490	6	0.272805	1	liver
												71912490_72912490	6	0.272805	1	liver
												71962490_72962490	5	0.42619	1	liver
												72012490_73012490	4	0.255634	1	liver
												72062490_73062490	4	0.255634	1	liver
												72112490_73112490	3	0.440835	1	liver
												72162490_73162490	2	0.212015	1	liver
												72212490_73212490	3	0.440835	1	liver
												72262490_73262490	3	0.440835	1	liver
												72312490_73312490	5	0.759267	1	liver
												72362490_73362490	6	0.849113	1	liver
												72412490_73412490	6	0.849113	1	liver
												72462490_73462490	6	0.849113	1	liver
												72512490_73512490	6	0.849113	1	liver
												72562490_73562490	6	0.849113	1	liver
												72612490_73612490	6	0.849113	1	liver
												72662490_73662490	6	0.849113	1	liver
												72712490_73712490	5	0.954326	1	liver
												72762490_73762490	5	0.954326	1	liver
												72812490_73812490	5	0.954326	1	liver
												72862490_73862490	5	0.954326	1	liver
												72912490_73912490	5	0.954326	1	liver
												72962490_73962490	5	0.954326	1	liver
												73012490_74012490	5	0.954326	1	liver
												73062490_74062490	5	0.954326	1	liver
												73112490_74112490	5	0.954326	1	liver
												73162490_74162490	5	0.954326	1	liver
												73212490_74212490	4	0.915314	1	liver
												73262490_74262490	3	0.842995	1	liver
												73312490_74312490	2	0.708942	1	liver
												73362490_74362490	1	0.460478	1	liver
												73412490_74412490	1	0.460478	1	liver
												73462490_74462490	1	0.460478	1	liver
												73512490_74512490	1	0.460478	1	liver
												73562490_74562490	1	0.460478	1	liver
												73612490_74612490	1	0.460478	1	liver
												73862490_74862490	1	1	1	liver
												73912490_74912490	1	1	1	liver
												73962490_74962490	1	1	1	liver
												74012490_75012490	1	1	1	liver
												74062490_75062490	1	1	1	liver
												74112490_75112490	1	1	1	liver
												74162490_75162490	2	0.708942	1	liver
												74212490_75212490	4	0.626036	1	liver
												74262490_75262490	4	0.626036	1	liver
												74312490_75312490	4	0.626036	1	liver
												74362490_75362490	5	0.759267	1	liver
												74412490_75412490	5	0.759267	1	liver
												74462490_75462490	7	0.703712	1	liver
												74512490_75512490	8	0.547445	1	liver
												74562490_75562490	8	0.547445	1	liver
												74612490_75612490	8	0.547445	1	liver
												74662490_75662490	8	0.547445	1	liver
												74712490_75712490	8	0.547445	1	liver
												74762490_75762490	11	0.827596	1	liver
												74812490_75812490	12	0.880861	1	liver
												74862490_75862490	16	0.97688	1	liver
												74912490_75912490	21	0.968588	1	liver
												74962490_75962490	22	0.978562	1	liver
												75012490_76012490	22	0.978562	1	liver
												75062490_76062490	23	0.985521	1	liver
												75112490_76112490	23	0.985521	1	liver
												75162490_76162490	22	0.993657	1	liver
												75212490_76212490	20	0.985074	1	liver
												75262490_76262490	20	0.985074	1	liver
												75312490_76312490	19	0.994015	1	liver
												75362490_76362490	19	0.994015	1	liver
												75412490_76412490	19	0.994015	1	liver
												75462490_76462490	18	0.990523	1	liver
												75512490_76512490	17	0.996835	1	liver
												75562490_76562490	17	0.996835	1	liver
												75612490_76612490	17	0.996835	1	liver
												75662490_76662490	16	0.994768	1	liver
												75712490_76712490	16	0.994768	1	liver
												75762490_76762490	13	0.977451	1	liver
												75812490_76812490	11	0.943216	1	liver
												75862490_76862490	8	0.797473	1	liver
												75912490_76912490	2	0.708942	1	liver
												75962490_76962490	1	0.460478	1	liver
												76012490_77012490	1	0.460478	1	liver
												12490_1012490	22	0.00135968	1	spleen
												62490_1062490	20	0.00436163	1	spleen
												112490_1112490	18	0.0410576	1	spleen
												162490_1162490	16	0.100957	1	spleen
												212490_1212490	18	0.102987	1	spleen
												262490_1262490	17	0.152122	1	spleen
												312490_1312490	17	0.152122	1	spleen
												362490_1362490	16	0.218537	1	spleen
												412490_1412490	15	0.304372	1	spleen
												462490_1462490	15	0.304372	1	spleen
												512490_1512490	16	0.390207	1	spleen
												562490_1562490	16	0.390207	1	spleen
												612490_1612490	14	0.62093	1	spleen
												662490_1662490	14	0.62093	1	spleen
												712490_1712490	16	0.588177	1	spleen
												762490_1762490	16	0.390207	1	spleen
												812490_1812490	16	0.390207	1	spleen
												862490_1862490	15	0.304372	1	spleen
												912490_1912490	13	0.316431	1	spleen
												962490_1962490	13	0.316431	1	spleen
												1012490_2012490	13	0.316431	1	spleen
												1062490_2062490	14	0.223319	1	spleen
												1112490_2112490	14	0.0977592	1	spleen
												1162490_2162490	14	0.0977592	1	spleen
												1212490_2212490	10	0.231149	1	spleen
												1262490_2262490	9	0.344281	1	spleen
												1312490_2312490	9	0.344281	1	spleen
												1362490_2362490	9	0.344281	1	spleen
												1412490_2412490	9	0.344281	1	spleen
												1462490_2462490	8	0.488662	1	spleen
												1512490_2512490	8	0.488662	1	spleen
												1562490_2562490	7	0.654479	1	spleen
												1612490_2612490	7	0.654479	1	spleen
												1662490_2662490	7	0.654479	1	spleen
												1712490_2712490	5	0.721336	1	spleen
												1762490_2762490	3	0.403517	1	spleen
												1812490_2812490	6	0.231484	1	spleen
												1862490_2862490	7	0.134477	1	spleen
												1912490_2912490	7	0.134477	1	spleen
												1962490_2962490	8	0.0753658	1	spleen
												2012490_3012490	7	0.134477	1	spleen
												2062490_3062490	7	0.134477	1	spleen
												2112490_3112490	10	0.457414	1	spleen
												2162490_3162490	11	0.563896	1	spleen
												2212490_3212490	11	0.563896	1	spleen
												2262490_3262490	11	0.563896	1	spleen
												2312490_3312490	11	0.563896	1	spleen
												2362490_3362490	11	0.563896	1	spleen
												2412490_3412490	10	0.457414	1	spleen
												2462490_3462490	13	0.738418	1	spleen
												2512490_3512490	15	0.85528	1	spleen
												2562490_3562490	15	0.85528	1	spleen
												2612490_3612490	15	0.85528	1	spleen
												2662490_3662490	15	0.85528	1	spleen
												2712490_3712490	15	0.85528	1	spleen
												2762490_3762490	14	0.803689	1	spleen
												2812490_3812490	11	0.982394	1	spleen
												2862490_3862490	10	0.996713	1	spleen
												2912490_3912490	10	0.996713	1	spleen
												2962490_3962490	10	0.996713	1	spleen
												3012490_4012490	10	0.996713	1	spleen
												3062490_4062490	8	1	1	spleen
												3112490_4112490	5	1	1	spleen
												3162490_4162490	5	1	1	spleen
												3212490_4212490	6	1	1	spleen
												3262490_4262490	7	1	1	spleen
												3312490_4312490	9	0.994176	1	spleen
												3362490_4362490	8	0.989682	1	spleen
												3412490_4412490	8	0.989682	1	spleen
												3462490_4462490	5	0.942625	1	spleen
												3512490_4512490	4	0.898368	1	spleen
												3562490_4562490	4	0.898368	1	spleen
												3612490_4612490	4	0.898368	1	spleen
												3662490_4662490	5	0.721336	1	spleen
												3712490_4712490	5	0.721336	1	spleen
												3762490_4762490	5	0.721336	1	spleen
												3812490_4812490	6	0.528628	1	spleen
												3862490_4862490	8	0.753968	1	spleen
												3912490_4912490	8	0.753968	1	spleen
												3962490_4962490	10	0.457414	1	spleen
												4012490_5012490	10	0.457414	1	spleen
												4062490_5062490	10	0.457414	1	spleen
												4112490_5112490	11	0.563896	1	spleen
												4162490_5162490	10	0.457414	1	spleen
												4212490_5212490	9	0.344281	1	spleen
												4262490_5262490	7	0.360828	1	spleen
												4312490_5312490	7	0.360828	1	spleen
												4362490_5362490	7	0.360828	1	spleen
												4412490_5412490	7	0.360828	1	spleen
												4462490_5462490	7	0.360828	1	spleen
												4512490_5512490	7	0.360828	1	spleen
												4562490_5562490	8	0.488662	1	spleen
												4612490_5612490	7	0.654479	1	spleen
												4662490_5662490	7	0.654479	1	spleen
												4712490_5712490	7	0.654479	1	spleen
												4762490_5762490	7	0.882975	1	spleen
												4812490_5812490	6	0.81769	1	spleen
												4862490_5862490	5	0.721336	1	spleen
												4912490_5912490	4	0.898368	1	spleen
												4962490_5962490	3	1	1	spleen
												5012490_6012490	3	1	1	spleen
												5062490_6062490	3	1	1	spleen
												5112490_6112490	2	1	1	spleen
												5162490_6162490	2	1	1	spleen
												5212490_6212490	2	1	1	spleen
												5262490_6262490	2	1	1	spleen
												5312490_6312490	4	0.898368	1	spleen
												5362490_6362490	5	0.942625	1	spleen
												5412490_6412490	7	0.981719	1	spleen
												5462490_6462490	7	0.981719	1	spleen
												5512490_6512490	6	0.967612	1	spleen
												5562490_6562490	6	0.967612	1	spleen
												5612490_6612490	6	0.967612	1	spleen
												5662490_6662490	6	0.967612	1	spleen
												5712490_6712490	6	0.967612	1	spleen
												5762490_6762490	6	0.81769	1	spleen
												5812490_6812490	8	0.925977	1	spleen
												5862490_6862490	9	0.953723	1	spleen
												5912490_6912490	9	0.953723	1	spleen
												5962490_6962490	9	0.953723	1	spleen
												6012490_7012490	12	0.989256	1	spleen
												6062490_7062490	13	0.993481	1	spleen
												6112490_7112490	15	0.946472	1	spleen
												6162490_7162490	15	0.946472	1	spleen
												6212490_7212490	16	0.96363	1	spleen
												6262490_7262490	15	0.946472	1	spleen
												6312490_7312490	14	0.922154	1	spleen
												6362490_7362490	13	0.888307	1	spleen
												6412490_7412490	12	0.842187	1	spleen
												6462490_7462490	12	0.842187	1	spleen
												6512490_7512490	12	0.842187	1	spleen
												6562490_7562490	12	0.842187	1	spleen
												6612490_7612490	13	0.738418	1	spleen
												6662490_7662490	14	0.803689	1	spleen
												6712490_7712490	13	0.888307	1	spleen
												6762490_7762490	12	0.842187	1	spleen
												6812490_7812490	10	0.702002	1	spleen
												6862490_7862490	10	0.702002	1	spleen
												6912490_7912490	9	0.604167	1	spleen
												6962490_7962490	11	0.329635	1	spleen
												7012490_8012490	11	0.329635	1	spleen
												7062490_8062490	10	0.231149	1	spleen
												7112490_8112490	8	0.488662	1	spleen
												7162490_8162490	8	0.488662	1	spleen
												7212490_8212490	7	0.360828	1	spleen
												7262490_8262490	7	0.360828	1	spleen
												7312490_8312490	6	0.528628	1	spleen
												7362490_8362490	5	0.721336	1	spleen
												7412490_8412490	5	0.721336	1	spleen
												7462490_8462490	5	0.721336	1	spleen
												7512490_8512490	5	0.721336	1	spleen
												7562490_8562490	5	0.721336	1	spleen
												7612490_8612490	4	0.584824	1	spleen
												7662490_8662490	4	0.584824	1	spleen
												7712490_8712490	4	0.584824	1	spleen
												7762490_8762490	4	0.584824	1	spleen
												7812490_8812490	4	0.584824	1	spleen
												7862490_8862490	3	0.403517	1	spleen
												7912490_8912490	2	0.68116	1	spleen
												8012490_9012490	1	1	1	spleen
												8062490_9062490	2	1	1	spleen
												8112490_9112490	2	1	1	spleen
												8162490_9162490	2	1	1	spleen
												8212490_9212490	2	1	1	spleen
												8262490_9262490	2	1	1	spleen
												8312490_9312490	2	1	1	spleen
												8362490_9362490	2	1	1	spleen
												8412490_9412490	2	1	1	spleen
												8462490_9462490	2	1	1	spleen
												8512490_9512490	2	1	1	spleen
												8562490_9562490	2	1	1	spleen
												8612490_9612490	3	1	1	spleen
												8662490_9662490	3	1	1	spleen
												8712490_9712490	3	1	1	spleen
												8762490_9762490	3	1	1	spleen
												8812490_9812490	3	1	1	spleen
												8862490_9862490	2	1	1	spleen
												8912490_9912490	2	1	1	spleen
												8962490_9962490	2	1	1	spleen
												9012490_10012490	4	0.584824	1	spleen
												9062490_10062490	5	0.721336	1	spleen
												9112490_10112490	6	0.528628	1	spleen
												9162490_10162490	10	0.231149	1	spleen
												9212490_10212490	10	0.231149	1	spleen
												9262490_10262490	10	0.231149	1	spleen
												9312490_10312490	11	0.329635	1	spleen
												9362490_10362490	11	0.329635	1	spleen
												9412490_10412490	12	0.22766	1	spleen
												9462490_10462490	14	0.409542	1	spleen
												9512490_10512490	14	0.409542	1	spleen
												9562490_10562490	15	0.304372	1	spleen
												9612490_10612490	14	0.223319	1	spleen
												9662490_10662490	14	0.223319	1	spleen
												9712490_10712490	15	0.152398	1	spleen
												9762490_10762490	15	0.152398	1	spleen
												9812490_10812490	15	0.152398	1	spleen
												9862490_10862490	18	0.102987	1	spleen
												9912490_10912490	20	0.104154	1	spleen
												9962490_10962490	20	0.208465	1	spleen
												10012490_11012490	18	0.213541	1	spleen
												10062490_11062490	17	0.152122	1	spleen
												10112490_11112490	14	0.223319	1	spleen
												10162490_11162490	11	0.329635	1	spleen
												10212490_11212490	11	0.329635	1	spleen
												10262490_11262490	11	0.329635	1	spleen
												10312490_11312490	11	0.329635	1	spleen
												10362490_11362490	11	0.329635	1	spleen
												10412490_11412490	11	0.329635	1	spleen
												10462490_11462490	9	0.143965	1	spleen
												10512490_11512490	9	0.143965	1	spleen
												10562490_11562490	9	0.143965	1	spleen
												10612490_11612490	11	0.329635	1	spleen
												10662490_11662490	11	0.329635	1	spleen
												10712490_11712490	10	0.457414	1	spleen
												10762490_11762490	11	0.563896	1	spleen
												10812490_11812490	10	0.702002	1	spleen
												10862490_11862490	8	0.753968	1	spleen
												10912490_11912490	6	0.528628	1	spleen
												10962490_11962490	6	0.528628	1	spleen
												11012490_12012490	6	0.528628	1	spleen
												11062490_12062490	6	0.528628	1	spleen
												11112490_12112490	6	0.528628	1	spleen
												11162490_12162490	6	0.528628	1	spleen
												11212490_12212490	8	0.753968	1	spleen
												11262490_12262490	9	0.828869	1	spleen
												11312490_12312490	10	0.883241	1	spleen
												11362490_12362490	10	0.883241	1	spleen
												11412490_12412490	9	0.953723	1	spleen
												11462490_12462490	9	0.953723	1	spleen
												11512490_12512490	8	0.925977	1	spleen
												11562490_12562490	8	0.925977	1	spleen
												11612490_12612490	7	0.882975	1	spleen
												11662490_12662490	7	0.882975	1	spleen
												11712490_12712490	6	0.81769	1	spleen
												11762490_12762490	7	0.882975	1	spleen
												11812490_12812490	8	0.753968	1	spleen
												11862490_12862490	9	0.828869	1	spleen
												11912490_12912490	9	0.828869	1	spleen
												11962490_12962490	9	0.828869	1	spleen
												12012490_13012490	9	0.828869	1	spleen
												12062490_13062490	8	0.753968	1	spleen
												12112490_13112490	8	0.753968	1	spleen
												12162490_13162490	11	0.921611	1	spleen
												12212490_13212490	10	0.883241	1	spleen
												12262490_13262490	9	0.604167	1	spleen
												12312490_13312490	8	0.753968	1	spleen
												12362490_13362490	9	0.828869	1	spleen
												12412490_13412490	9	0.828869	1	spleen
												12462490_13462490	9	0.828869	1	spleen
												12512490_13512490	9	0.828869	1	spleen
												12562490_13562490	9	0.828869	1	spleen
												12612490_13612490	10	0.702002	1	spleen
												12662490_13662490	11	0.563896	1	spleen
												12712490_13712490	10	0.457414	1	spleen
												12762490_13762490	8	0.753968	1	spleen
												12812490_13812490	7	0.654479	1	spleen
												12862490_13862490	7	0.654479	1	spleen
												12912490_13912490	9	0.604167	1	spleen
												12962490_13962490	9	0.604167	1	spleen
												13012490_14012490	11	0.563896	1	spleen
												13062490_14062490	12	0.43161	1	spleen
												13112490_14112490	11	0.329635	1	spleen
												13162490_14162490	8	0.232995	1	spleen
												13212490_14212490	8	0.232995	1	spleen
												13262490_14262490	8	0.232995	1	spleen
												13312490_14312490	9	0.143965	1	spleen
												13362490_14362490	8	0.0753658	1	spleen
												13412490_14412490	8	0.0753658	1	spleen
												13462490_14462490	10	0.0858424	1	spleen
												13512490_14512490	12	0.22766	1	spleen
												13562490_14562490	15	0.0613331	1	spleen
												13612490_14612490	16	0.218537	1	spleen
												13662490_14662490	19	0.151094	1	spleen
												13712490_14712490	22	0.203388	1	spleen
												13762490_14762490	24	0.330081	1	spleen
												13812490_14812490	29	0.140615	1	spleen
												13862490_14862490	32	0.101725	1	spleen
												13912490_14912490	30	0.102792	1	spleen
												13962490_14962490	29	0.140615	1	spleen
												14012490_15012490	29	0.0736666	1	spleen
												14062490_15062490	28	0.103678	1	spleen
												14112490_15112490	29	0.0736666	1	spleen
												14162490_15162490	29	0.0736666	1	spleen
												14212490_15212490	29	0.0736666	1	spleen
												14262490_15262490	29	0.0736666	1	spleen
												14312490_15312490	32	0.286134	1	spleen
												14362490_15362490	32	0.286134	1	spleen
												14412490_15412490	33	0.225748	1	spleen
												14462490_15462490	33	0.135444	1	spleen
												14512490_15512490	32	0.101725	1	spleen
												14562490_15562490	28	0.306652	1	spleen
												14612490_15612490	25	0.145449	1	spleen
												14662490_15662490	21	0.149543	1	spleen
												14712490_15712490	19	0.0680005	1	spleen
												14762490_15762490	16	0.100957	1	spleen
												14812490_15812490	13	0.151571	1	spleen
												14862490_15862490	11	0.329635	1	spleen
												14912490_15912490	11	0.563896	1	spleen
												14962490_15962490	12	0.658386	1	spleen
												15012490_16012490	14	0.922154	1	spleen
												15062490_16062490	14	0.922154	1	spleen
												15112490_16112490	15	0.946472	1	spleen
												15162490_16162490	15	0.946472	1	spleen
												15212490_16212490	15	0.946472	1	spleen
												15262490_16262490	17	0.924892	1	spleen
												15312490_16312490	14	0.62093	1	spleen
												15362490_16362490	13	0.888307	1	spleen
												15412490_16412490	14	0.922154	1	spleen
												15462490_16462490	13	0.888307	1	spleen
												15512490_16512490	14	0.977982	1	spleen
												15562490_16562490	15	0.946472	1	spleen
												15612490_16612490	16	0.96363	1	spleen
												15662490_16662490	17	0.924892	1	spleen
												15712490_16712490	18	0.867518	1	spleen
												15762490_16762490	19	0.902119	1	spleen
												15812490_16812490	19	0.902119	1	spleen
												15862490_16862490	19	0.902119	1	spleen
												15912490_16912490	18	0.867518	1	spleen
												15962490_16962490	18	0.867518	1	spleen
												16012490_17012490	14	0.62093	1	spleen
												16062490_17062490	14	0.62093	1	spleen
												16112490_17112490	14	0.62093	1	spleen
												16162490_17162490	14	0.62093	1	spleen
												16212490_17212490	13	0.530335	1	spleen
												16262490_17262490	11	0.78092	1	spleen
												16312490_17312490	10	0.702002	1	spleen
												16362490_17362490	9	0.604167	1	spleen
												16412490_17412490	8	0.753968	1	spleen
												16462490_17462490	7	0.654479	1	spleen
												16512490_17512490	5	0.721336	1	spleen
												16562490_17562490	4	0.584824	1	spleen
												16612490_17612490	4	0.584824	1	spleen
												16662490_17662490	3	0.819982	1	spleen
												16712490_17712490	2	1	1	spleen
												18762490_19762490	1	1	1	spleen
												18812490_19812490	1	1	1	spleen
												18862490_19862490	1	1	1	spleen
												18912490_19912490	1	1	1	spleen
												18962490_19962490	1	1	1	spleen
												19012490_20012490	3	0.403517	1	spleen
												19062490_20062490	3	0.403517	1	spleen
												19112490_20112490	3	0.403517	1	spleen
												19162490_20162490	3	0.403517	1	spleen
												19212490_20212490	3	0.403517	1	spleen
												19262490_20262490	3	0.403517	1	spleen
												19312490_20312490	3	0.403517	1	spleen
												19362490_20362490	3	0.403517	1	spleen
												19412490_20412490	3	0.403517	1	spleen
												19462490_20462490	3	0.403517	1	spleen
												19512490_20512490	3	0.403517	1	spleen
												19562490_20562490	3	0.403517	1	spleen
												19612490_20612490	3	0.403517	1	spleen
												19662490_20662490	3	0.403517	1	spleen
												19712490_20712490	2	0.189485	1	spleen
												19762490_20762490	2	0.189485	1	spleen
												19812490_20812490	2	0.189485	1	spleen
												19862490_20862490	2	0.189485	1	spleen
												19912490_20912490	2	0.189485	1	spleen
												19962490_20962490	2	0.189485	1	spleen
												20212490_21212490	1	1	1	spleen
												20262490_21262490	1	1	1	spleen
												20312490_21312490	1	1	1	spleen
												20362490_21362490	1	1	1	spleen
												20412490_21412490	1	1	1	spleen
												20462490_21462490	1	1	1	spleen
												20512490_21512490	1	1	1	spleen
												20562490_21562490	1	1	1	spleen
												20612490_21612490	1	1	1	spleen
												20662490_21662490	2	1	1	spleen
												20712490_21712490	5	0.721336	1	spleen
												20762490_21762490	6	0.528628	1	spleen
												20812490_21812490	6	0.528628	1	spleen
												20862490_21862490	7	0.654479	1	spleen
												20912490_21912490	6	0.528628	1	spleen
												20962490_21962490	6	0.528628	1	spleen
												21012490_22012490	6	0.528628	1	spleen
												21062490_22062490	6	0.528628	1	spleen
												21112490_22112490	6	0.528628	1	spleen
												21162490_22162490	7	0.360828	1	spleen
												21212490_22212490	9	0.344281	1	spleen
												21262490_22262490	9	0.344281	1	spleen
												21312490_22312490	9	0.344281	1	spleen
												21362490_22362490	9	0.344281	1	spleen
												21412490_22412490	9	0.344281	1	spleen
												21462490_22462490	9	0.344281	1	spleen
												21512490_22512490	10	0.231149	1	spleen
												21562490_22562490	11	0.149078	1	spleen
												21612490_22612490	10	0.0858424	1	spleen
												21662490_22662490	9	0.143965	1	spleen
												21712490_22712490	6	0.231484	1	spleen
												21762490_22762490	6	0.0597264	1	spleen
												21812490_22812490	6	0.0597264	1	spleen
												21862490_22862490	7	0.0298264	1	spleen
												21912490_22912490	7	0.0298264	1	spleen
												21962490_22962490	7	0.0298264	1	spleen
												22012490_23012490	8	0.0753658	1	spleen
												22062490_23062490	8	0.0753658	1	spleen
												22112490_23112490	7	0.134477	1	spleen
												22162490_23162490	7	0.134477	1	spleen
												22212490_23212490	6	0.231484	1	spleen
												22262490_23262490	6	0.231484	1	spleen
												22312490_23312490	6	0.231484	1	spleen
												22362490_23362490	7	0.360828	1	spleen
												22412490_23412490	7	0.360828	1	spleen
												22462490_23462490	7	0.654479	1	spleen
												22512490_23512490	8	0.488662	1	spleen
												22562490_23562490	7	0.654479	1	spleen
												22612490_23612490	7	0.654479	1	spleen
												22662490_23662490	7	0.654479	1	spleen
												22712490_23712490	7	0.882975	1	spleen
												22762490_23762490	7	0.882975	1	spleen
												22812490_23812490	6	0.967612	1	spleen
												22862490_23862490	7	0.981719	1	spleen
												22912490_23912490	8	0.989682	1	spleen
												22962490_23962490	7	0.981719	1	spleen
												23012490_24012490	7	0.981719	1	spleen
												23062490_24062490	8	0.989682	1	spleen
												23112490_24112490	8	0.989682	1	spleen
												23162490_24162490	9	0.953723	1	spleen
												23212490_24212490	10	0.883241	1	spleen
												23262490_24262490	10	0.883241	1	spleen
												23312490_24312490	12	0.948086	1	spleen
												23362490_24362490	11	0.921611	1	spleen
												23412490_24412490	13	0.966019	1	spleen
												23462490_24462490	13	0.966019	1	spleen
												23512490_24512490	13	0.966019	1	spleen
												23562490_24562490	14	0.803689	1	spleen
												23612490_24612490	14	0.803689	1	spleen
												23662490_24662490	14	0.803689	1	spleen
												23712490_24712490	14	0.803689	1	spleen
												23762490_24762490	14	0.803689	1	spleen
												23812490_24812490	14	0.803689	1	spleen
												23862490_24862490	15	0.501565	1	spleen
												23912490_24912490	18	0.734716	1	spleen
												23962490_24962490	18	0.559124	1	spleen
												24012490_25012490	18	0.559124	1	spleen
												24062490_25062490	18	0.559124	1	spleen
												24112490_25112490	17	0.476388	1	spleen
												24162490_25162490	16	0.588177	1	spleen
												24212490_25212490	16	0.767902	1	spleen
												24262490_25262490	15	0.501565	1	spleen
												24312490_25312490	14	0.409542	1	spleen
												24362490_25362490	14	0.409542	1	spleen
												24412490_25412490	13	0.151571	1	spleen
												24462490_25462490	12	0.22766	1	spleen
												24512490_25512490	12	0.22766	1	spleen
												24562490_25562490	10	0.457414	1	spleen
												24612490_25612490	11	0.563896	1	spleen
												24662490_25662490	12	0.658386	1	spleen
												24712490_25712490	12	0.658386	1	spleen
												24762490_25762490	11	0.78092	1	spleen
												24812490_25812490	12	0.658386	1	spleen
												24862490_25862490	9	0.604167	1	spleen
												24912490_25912490	6	0.528628	1	spleen
												24962490_25962490	7	0.654479	1	spleen
												25012490_26012490	7	0.654479	1	spleen
												25062490_26062490	7	0.654479	1	spleen
												25112490_26112490	7	0.654479	1	spleen
												25162490_26162490	6	0.528628	1	spleen
												25212490_26212490	6	0.528628	1	spleen
												25262490_26262490	5	0.721336	1	spleen
												25312490_26312490	5	0.721336	1	spleen
												25362490_26362490	5	0.721336	1	spleen
												25412490_26412490	4	0.898368	1	spleen
												25462490_26462490	4	0.898368	1	spleen
												25512490_26512490	4	0.898368	1	spleen
												25562490_26562490	4	0.898368	1	spleen
												25612490_26612490	2	0.68116	1	spleen
												25662490_26662490	2	0.68116	1	spleen
												25712490_26712490	2	0.68116	1	spleen
												25762490_26762490	1	1	1	spleen
												25812490_26812490	1	1	1	spleen
												25862490_26862490	1	1	1	spleen
												26812490_27812490	1	1	1	spleen
												26862490_27862490	2	1	1	spleen
												26912490_27912490	6	0.967612	1	spleen
												26962490_27962490	7	0.882975	1	spleen
												27012490_28012490	9	0.604167	1	spleen
												27062490_28062490	10	0.702002	1	spleen
												27112490_28112490	11	0.563896	1	spleen
												27162490_28162490	12	0.658386	1	spleen
												27212490_28212490	13	0.738418	1	spleen
												27262490_28262490	13	0.738418	1	spleen
												27312490_28312490	14	0.803689	1	spleen
												27362490_28362490	15	0.700506	1	spleen
												27412490_28412490	16	0.767902	1	spleen
												27462490_28462490	16	0.767902	1	spleen
												27512490_28512490	17	0.66643	1	spleen
												27562490_28562490	18	0.734716	1	spleen
												27612490_28612490	18	0.734716	1	spleen
												27662490_28662490	18	0.734716	1	spleen
												27712490_28712490	19	0.792549	1	spleen
												27762490_28762490	20	0.840268	1	spleen
												27812490_28812490	23	0.855212	1	spleen
												27862490_28862490	21	0.763299	1	spleen
												27912490_28912490	18	0.734716	1	spleen
												27962490_28962490	18	0.867518	1	spleen
												28012490_29012490	17	0.924892	1	spleen
												28062490_29062490	16	0.894998	1	spleen
												28112490_29112490	14	0.922154	1	spleen
												28162490_29162490	14	0.922154	1	spleen
												28212490_29212490	15	0.85528	1	spleen
												28262490_29262490	16	0.894998	1	spleen
												28312490_29312490	16	0.894998	1	spleen
												28362490_29362490	15	0.85528	1	spleen
												28412490_29412490	15	0.85528	1	spleen
												28462490_29462490	15	0.85528	1	spleen
												28512490_29512490	13	0.888307	1	spleen
												28562490_29562490	13	0.888307	1	spleen
												28612490_29612490	13	0.888307	1	spleen
												28662490_29662490	13	0.888307	1	spleen
												28712490_29712490	11	0.78092	1	spleen
												28762490_29762490	9	0.604167	1	spleen
												28812490_29812490	7	0.654479	1	spleen
												28862490_29862490	7	0.654479	1	spleen
												28912490_29912490	8	0.753968	1	spleen
												28962490_29962490	7	0.882975	1	spleen
												29012490_30012490	7	0.882975	1	spleen
												29062490_30062490	6	0.81769	1	spleen
												29112490_30112490	6	0.81769	1	spleen
												29162490_30162490	6	0.81769	1	spleen
												29212490_30212490	3	0.819982	1	spleen
												29262490_30262490	2	1	1	spleen
												29312490_30312490	3	0.819982	1	spleen
												29362490_30362490	3	0.819982	1	spleen
												29412490_30412490	3	0.819982	1	spleen
												29462490_30462490	4	0.898368	1	spleen
												29512490_30512490	4	0.898368	1	spleen
												29562490_30562490	5	0.942625	1	spleen
												29612490_30612490	8	0.925977	1	spleen
												29662490_30662490	8	0.925977	1	spleen
												29712490_30712490	9	0.953723	1	spleen
												29762490_30762490	12	0.989256	1	spleen
												29812490_30812490	12	0.948086	1	spleen
												29862490_30862490	11	0.921611	1	spleen
												29912490_30912490	12	0.842187	1	spleen
												29962490_30962490	14	0.62093	1	spleen
												30012490_31012490	14	0.62093	1	spleen
												30062490_31062490	14	0.62093	1	spleen
												30112490_31112490	14	0.62093	1	spleen
												30162490_31162490	14	0.62093	1	spleen
												30212490_31212490	14	0.62093	1	spleen
												30262490_31262490	14	0.62093	1	spleen
												30312490_31312490	13	0.738418	1	spleen
												30362490_31362490	12	0.658386	1	spleen
												30412490_31412490	12	0.658386	1	spleen
												30462490_31462490	11	0.563896	1	spleen
												30512490_31512490	11	0.563896	1	spleen
												30562490_31562490	10	0.702002	1	spleen
												30612490_31612490	8	0.488662	1	spleen
												30662490_31662490	7	0.360828	1	spleen
												30712490_31712490	9	0.143965	1	spleen
												30762490_31762490	6	0.00679452	1	spleen
												30812490_31812490	5	0.116979	1	spleen
												30862490_31862490	6	0.231484	1	spleen
												30912490_31912490	5	0.380056	1	spleen
												30962490_31962490	5	0.380056	1	spleen
												31012490_32012490	5	0.380056	1	spleen
												31062490_32062490	5	0.380056	1	spleen
												31112490_32112490	6	0.231484	1	spleen
												31162490_32162490	6	0.231484	1	spleen
												31212490_32212490	7	0.134477	1	spleen
												31262490_32262490	8	0.0753658	1	spleen
												31312490_32312490	8	0.0753658	1	spleen
												31362490_32362490	8	0.0753658	1	spleen
												31412490_32412490	8	0.0753658	1	spleen
												31462490_32462490	8	0.0753658	1	spleen
												31512490_32512490	8	0.0753658	1	spleen
												31562490_32562490	8	0.0753658	1	spleen
												31612490_32612490	8	0.0753658	1	spleen
												31662490_32662490	8	0.0753658	1	spleen
												31712490_32712490	6	0.0597264	1	spleen
												31762490_32762490	6	0.0597264	1	spleen
												31812490_32812490	6	0.0597264	1	spleen
												31862490_32862490	4	0.035889	1	spleen
												31912490_32912490	4	0.035889	1	spleen
												31962490_32962490	4	0.035889	1	spleen
												32012490_33012490	6	0.0597264	1	spleen
												32062490_33062490	5	0.116979	1	spleen
												32112490_33112490	6	0.0597264	1	spleen
												32162490_33162490	6	0.0597264	1	spleen
												32212490_33212490	6	0.231484	1	spleen
												32262490_33262490	5	0.380056	1	spleen
												32312490_33312490	5	0.380056	1	spleen
												32362490_33362490	6	0.231484	1	spleen
												32412490_33412490	6	0.231484	1	spleen
												32462490_33462490	7	0.134477	1	spleen
												32512490_33512490	6	0.231484	1	spleen
												32562490_33562490	6	0.231484	1	spleen
												32612490_33612490	7	0.360828	1	spleen
												32662490_33662490	7	0.360828	1	spleen
												32712490_33712490	7	0.360828	1	spleen
												32762490_33762490	8	0.232995	1	spleen
												32812490_33812490	8	0.232995	1	spleen
												32862490_33862490	8	0.232995	1	spleen
												32912490_33912490	8	0.232995	1	spleen
												32962490_33962490	8	0.232995	1	spleen
												33012490_34012490	6	0.231484	1	spleen
												33062490_34062490	5	0.380056	1	spleen
												33112490_34112490	5	0.380056	1	spleen
												33162490_34162490	4	0.22221	1	spleen
												33212490_34212490	4	0.584824	1	spleen
												33262490_34262490	4	0.584824	1	spleen
												33312490_34312490	5	0.380056	1	spleen
												33362490_34362490	8	0.753968	1	spleen
												33412490_34412490	8	0.753968	1	spleen
												33462490_34462490	9	0.828869	1	spleen
												33512490_34512490	8	0.753968	1	spleen
												33562490_34562490	8	0.753968	1	spleen
												33612490_34612490	8	0.753968	1	spleen
[truncated: 803 more rows]
