# Supplementary material for: Chromatin accessibility, not 5mC methylation covaries with partial dosage compensation in crows
Source: PLoS Genet. 2023 Sep 25;19(9):e1010901. doi: 10.1371/journal.pgen.1010901 (PMC10575545; doi:10.1371/journal.pgen.1010901)
Supplement: S4 Table — (XLSX) [file pgen.1010901.s029.xlsx]

## Sheet: S4 Table
S4 Table. Gene ontology enrichment analysis (GO) of shared expressed balanced genes oon the Z chromosome.
source	term_name	term_id	adjusted_p_value	negative_log10_of_adjusted_p_value	term_size	query_size	intersection_size	effective_domain_size	intersections
GO:BP	regulation of actin cytoskeleton organization	GO:0032956	0.0186346	1.72968	185	110	10	11945	PIK3R1,PTGER4,RICTOR,TESK1,IQGAP2,TMOD1,TEK,FER,EFNA5,RASA1
GO:CC	Ric1-Rgp1 guanyl-nucleotide exchange factor complex	GO:0034066	0.0318803	1.49648	2	117	2	11654	RGP1,RIC1
GO:MF	ErbB-3 class receptor binding	GO:0043125	0.0343621	1.46392	2	114	2	12368	PIK3R1,NRG1
GO:BP	regulation of actin filament-based process	GO:0032970	0.0369187	1.43275	200	110	10	11945	PIK3R1,PTGER4,RICTOR,TESK1,IQGAP2,TMOD1,TEK,FER,EFNA5,RASA1
GO:BP	regulation of organelle organization	GO:0033043	0.0416798	1.38007	632	110	18	11945	LMAN1,PIK3R1,PTGER4,RICTOR,GOLPH3,NPR2,TESK1,KIF24,IQGAP2,TMOD1,CPLX1,TEK,SNX30,ANXA1,APC,FER,EFNA5,RASA1
GO:MF	phosphotyrosine residue binding	GO:0001784	0.104652	0.980253	34	114	4	12368	PIK3R1,SHB,SHC3,RASA1
GO:BP	regulation of cellular component organization	GO:0051128	0.125333	0.901935	1251	110	26	11945	LMAN1,NEDD4L,ATP8B1,SMAD7,PIK3R1,PTGER4,RICTOR,GOLPH3,NPR2,TESK1,KIF24,IQGAP2,NCBP1,TMOD1,CPLX1,NRG1,TEK,SNX30,ANXA1,MLLT3,RIC1,ANKRA2,APC,FER,EFNA5,RASA1
GO:BP	regulation of cytoskeleton organization	GO:0051493	0.141173	0.850249	283	110	11	11945	PIK3R1,PTGER4,RICTOR,TESK1,IQGAP2,TMOD1,TEK,APC,FER,EFNA5,RASA1
GO:BP	regulation of cellular component biogenesis	GO:0044087	0.172186	0.764003	514	110	15	11945	ATP8B1,PIK3R1,PTGER4,RICTOR,TESK1,KIF24,TMOD1,NRG1,TEK,SNX30,ANKRA2,APC,FER,EFNA5,RASA1
GO:MF	protein phosphorylated amino acid binding	GO:0045309	0.217467	0.662607	41	114	4	12368	PIK3R1,SHB,SHC3,RASA1
HP	Gastric adenocarcinoma	HP:0033770	0.261706	0.582186	2	45	2	4398	APC,MSH3
HP	Rieger anomaly	HP:0000558	0.39879	0.399256	11	45	3	4398	PIK3R1,CPLX1,ADAMTSL1
GO:BP	regulation of plasma membrane bounded cell projection assembly	GO:0120032	0.430604	0.365922	90	110	6	11945	ATP8B1,PIK3R1,TESK1,KIF24,APC,FER
GO:MF	ATPase-coupled intramembrane lipid transporter activity	GO:0140326	0.481758	0.317171	23	114	3	12368	ATP8B1,ATP8B2,ABCA1
GO:BP	regulation of cell projection assembly	GO:0060491	0.485885	0.313467	92	110	6	11945	ATP8B1,PIK3R1,TESK1,KIF24,APC,FER
GO:MF	neurotrophin TRK receptor binding	GO:0005167	0.503108	0.298339	6	114	2	12368	PIK3R1,EFNA5
HP	Abnormality of dental eruption	HP:0006292	0.528662	0.276822	209	45	9	4398	PIK3R1,ZSWIM6,GHR,NIPBL,CCBE1,ROR2,ADAMTSL1,RIC1,APC
GO:MF	adenylate kinase activity	GO:0004017	0.70011	0.154834	7	114	2	12368	AK3,AK6
GO:MF	peptide hormone binding	GO:0017046	0.774642	0.110899	27	114	3	12368	PIK3R1,GHR,NPR2
GO:BP	actin cytoskeleton reorganization	GO:0031532	0.841854	0.0747633	66	110	5	11945	RICTOR,IQGAP2,TEK,ANXA1,FER
GO:MF	neurotrophin receptor binding	GO:0005165	0.927863	0.0325161	8	114	2	12368	PIK3R1,EFNA5
GO:MF	tRNA binding	GO:0000049	1	0	45	114	1	12368	MRPS27
GO:MF	signaling receptor activator activity	GO:0030546	1	0	263	114	3	12368	DGKQ,NRG1,EFNA5
GO:MF	signaling receptor regulator activity	GO:0030545	1	0	274	114	3	12368	DGKQ,NRG1,EFNA5
GO:MF	iron-responsive element binding	GO:0030350	1	0	3	114	1	12368	FECH
GO:MF	nuclear estrogen receptor binding	GO:0030331	1	0	23	114	1	12368	ZNF366
GO:MF	transmembrane receptor protein tyrosine kinase activator activity	GO:0030297	1	0	9	114	1	12368	DGKQ
GO:MF	protein tyrosine kinase activator activity	GO:0030296	1	0	19	114	2	12368	DGKQ,NRG1
GO:MF	protein kinase activator activity	GO:0030295	1	0	64	114	3	12368	PIK3R1,DGKQ,NRG1
GO:MF	carbohydrate binding	GO:0030246	1	0	106	114	1	12368	LMAN1
GO:MF	adenyl nucleotide binding	GO:0030554	1	0	1343	114	21	12368	ATP8B1,NARS1,KIF2A,MAP3K1,DDX4,NPR2,TESK1,ATP8B2,KIF24,DGKQ,ABCA1,ROR2,TEK,PIP5K1B,AK3,CAMK4,FER,MSH3,DHFR,AK6,RAD17
GO:MF	enzyme regulator activity	GO:0030234	1	0	712	114	11	12368	PIK3R1,MTMR12,ARHGEF39,RGP1,DGKQ,NRG1,ANXA1,RIC1,APC,RASA1,CCNH
GO:MF	pyridoxal phosphate binding	GO:0030170	1	0	51	114	1	12368	SPTLC1
GO:MF	transmembrane transporter activity	GO:0022857	1	0	836	114	6	12368	NDUFS4,CPLX1,ABCA1,SLC44A1,TRPM3,SV2C
GO:MF	monoatomic ion gated channel activity	GO:0022839	1	0	248	114	1	12368	TRPM3
GO:MF	gated channel activity	GO:0022836	1	0	249	114	1	12368	TRPM3
GO:MF	active transmembrane transporter activity	GO:0022804	1	0	260	114	2	12368	NDUFS4,ABCA1
GO:MF	passive transmembrane transporter activity	GO:0022803	1	0	365	114	1	12368	TRPM3
GO:MF	heme binding	GO:0020037	1	0	95	114	1	12368	FECH
GO:MF	diacylglycerol binding	GO:0019992	1	0	6	114	1	12368	UNC13B
GO:MF	apolipoprotein receptor activity	GO:0030226	1	0	1	114	1	12368	ABCA1
GO:MF	protein-macromolecule adaptor activity	GO:0030674	1	0	167	114	1	12368	DCAF12
GO:MF	GTPase regulator activity	GO:0030695	1	0	312	114	4	12368	ARHGEF39,RGP1,RIC1,RASA1
GO:MF	mismatched DNA binding	GO:0030983	1	0	10	114	1	12368	MSH3
GO:MF	apolipoprotein binding	GO:0034185	1	0	8	114	1	12368	ABCA1
GO:MF	DNA polymerase activity	GO:0034061	1	0	43	114	1	12368	POLK
GO:MF	amide binding	GO:0033218	1	0	141	114	5	12368	PIK3R1,GHR,NPR2,APBA1,PCSK5
GO:MF	membrane insertase activity	GO:0032977	1	0	14	114	1	12368	EMC4
GO:MF	guanyl ribonucleotide binding	GO:0032561	1	0	312	114	2	12368	ARL15,AK3
GO:MF	adenyl ribonucleotide binding	GO:0032559	1	0	1265	114	20	12368	ATP8B1,NARS1,KIF2A,MAP3K1,DDX4,NPR2,TESK1,ATP8B2,KIF24,DGKQ,ABCA1,ROR2,TEK,PIP5K1B,AK3,CAMK4,FER,MSH3,AK6,RAD17
GO:MF	purine ribonucleotide binding	GO:0032555	1	0	1553	114	21	12368	ATP8B1,NARS1,KIF2A,MAP3K1,DDX4,ARL15,NPR2,TESK1,ATP8B2,KIF24,DGKQ,ABCA1,ROR2,TEK,PIP5K1B,AK3,CAMK4,FER,MSH3,AK6,RAD17
GO:MF	ribonucleotide binding	GO:0032553	1	0	1565	114	21	12368	ATP8B1,NARS1,KIF2A,MAP3K1,DDX4,ARL15,NPR2,TESK1,ATP8B2,KIF24,DGKQ,ABCA1,ROR2,TEK,PIP5K1B,AK3,CAMK4,FER,MSH3,AK6,RAD17
GO:MF	dinucleotide repeat insertion binding	GO:0032181	1	0	2	114	1	12368	MSH3
GO:MF	single guanine insertion binding	GO:0032142	1	0	3	114	1	12368	MSH3
GO:MF	dinucleotide insertion or deletion binding	GO:0032139	1	0	2	114	1	12368	MSH3
GO:MF	single base insertion or deletion binding	GO:0032138	1	0	4	114	1	12368	MSH3
GO:MF	DNA insertion or deletion binding	GO:0032135	1	0	4	114	1	12368	MSH3
GO:MF	very long-chain fatty acid-CoA ligase activity	GO:0031957	1	0	7	114	1	12368	SLC27A6
GO:MF	CCR3 chemokine receptor binding	GO:0031728	1	0	1	114	1	12368	NARS1
GO:MF	ubiquitin protein ligase binding	GO:0031625	1	0	188	114	3	12368	SMAD7,ANKRA2,APC
GO:MF	mitogen-activated protein kinase kinase kinase binding	GO:0031435	1	0	7	114	1	12368	ROR2
GO:MF	small GTPase binding	GO:0031267	1	0	175	114	4	12368	RGP1,IQGAP2,ABCA1,RIC1
GO:MF	phosphatidylcholine binding	GO:0031210	1	0	14	114	1	12368	ABCA1
GO:MF	cytokine binding	GO:0019955	1	0	64	114	1	12368	CNTFR
GO:MF	apolipoprotein A-I binding	GO:0034186	1	0	4	114	1	12368	ABCA1
GO:MF	syntaxin binding	GO:0019905	1	0	35	114	3	12368	CPLX4,CPLX1,ABCA1
GO:MF	protein phosphatase binding	GO:0019903	1	0	75	114	2	12368	PIK3R1,FER
GO:MF	nuclear receptor binding	GO:0016922	1	0	85	114	1	12368	ZNF366
GO:MF	ATP hydrolysis activity	GO:0016887	1	0	208	114	4	12368	ATP8B1,ATP8B2,ABCA1,AK6
GO:MF	ligase activity, forming carbon-carbon bonds	GO:0016885	1	0	8	114	1	12368	MCCC2
GO:MF	acid-thiol ligase activity	GO:0016878	1	0	21	114	1	12368	SLC27A6
GO:MF	ligase activity, forming carbon-sulfur bonds	GO:0016877	1	0	33	114	1	12368	SLC27A6
GO:MF	ligase activity, forming carbon-oxygen bonds	GO:0016875	1	0	42	114	1	12368	NARS1
GO:MF	ligase activity	GO:0016874	1	0	147	114	3	12368	NARS1,MCCC2,SLC27A6
GO:MF	intramolecular transferase activity, phosphotransferases	GO:0016868	1	0	10	114	1	12368	PGM5
GO:MF	natriuretic peptide receptor activity	GO:0016941	1	0	3	114	1	12368	NPR2
GO:MF	intramolecular transferase activity	GO:0016866	1	0	25	114	1	12368	PGM5
GO:MF	phosphorus-oxygen lyase activity	GO:0016849	1	0	23	114	1	12368	NPR2
GO:MF	hydro-lyase activity	GO:0016836	1	0	45	114	1	12368	CA9
GO:MF	carbon-oxygen lyase activity	GO:0016835	1	0	58	114	1	12368	CA9
GO:MF	lyase activity	GO:0016829	1	0	150	114	3	12368	FECH,CA9,NPR2
GO:MF	hydrolase activity, acting on acid anhydrides, in phosphorus-containing anhydrides	GO:0016818	1	0	498	114	5	12368	ATP8B1,ARL15,ATP8B2,ABCA1,AK6
GO:MF	hydrolase activity, acting on acid anhydrides	GO:0016817	1	0	499	114	5	12368	ATP8B1,ARL15,ATP8B2,ABCA1,AK6
GO:MF	hydrolase activity, acting on ester bonds	GO:0016788	1	0	613	114	1	12368	FAM151B
GO:MF	hydrolase activity	GO:0016787	1	0	1876	114	10	12368	SEC11C,ATP8B1,DDX4,ARL15,ATP8B2,ABCA1,ADAMTS19,PCSK5,FAM151B,AK6
GO:MF	isomerase activity	GO:0016853	1	0	117	114	1	12368	PGM5
GO:MF	purine nucleotide binding	GO:0017076	1	0	1636	114	22	12368	ATP8B1,NARS1,KIF2A,MAP3K1,DDX4,ARL15,NPR2,TESK1,ATP8B2,KIF24,DGKQ,ABCA1,ROR2,TEK,PIP5K1B,AK3,CAMK4,FER,MSH3,DHFR,AK6,RAD17
GO:MF	sodium channel regulator activity	GO:0017080	1	0	17	114	1	12368	NEDD4L
GO:MF	ribonucleoside triphosphate phosphatase activity	GO:0017111	1	0	450	114	5	12368	ATP8B1,ARL15,ATP8B2,ABCA1,AK6
GO:MF	phosphatase binding	GO:0019902	1	0	105	114	2	12368	PIK3R1,FER
GO:MF	protein kinase binding	GO:0019901	1	0	347	114	5	12368	MAP3K1,RICTOR,ROR2,ANKRA2,APC
GO:MF	kinase binding	GO:0019900	1	0	392	114	6	12368	MAP3K1,RICTOR,DGKQ,ROR2,ANKRA2,APC
GO:MF	enzyme binding	GO:0019899	1	0	1134	114	18	12368	SMAD7,PIK3R1,MAP3K1,RICTOR,NIPBL,GOLPH3,CCBE1,RGP1,IQGAP2,DGKQ,ABCA1,ROR2,RIC1,ANKRA2,APC,FER,RASA1,MSH3
GO:MF	protein kinase regulator activity	GO:0019887	1	0	126	114	5	12368	PIK3R1,DGKQ,NRG1,APC,CCNH
GO:MF	sodium channel inhibitor activity	GO:0019871	1	0	5	114	1	12368	NEDD4L
GO:MF	potassium channel inhibitor activity	GO:0019870	1	0	3	114	1	12368	NEDD4L
GO:MF	rRNA binding	GO:0019843	1	0	36	114	1	12368	MRPS27
GO:MF	vitamin binding	GO:0019842	1	0	101	114	1	12368	SPTLC1
GO:MF	phospholipase A2 inhibitor activity	GO:0019834	1	0	2	114	1	12368	ANXA1
GO:MF	ubiquitin-like protein transferase activity	GO:0019787	1	0	248	114	3	12368	NEDD4L,RNF165,RNF38
GO:MF	kinase activator activity	GO:0019209	1	0	68	114	3	12368	PIK3R1,DGKQ,NRG1
GO:MF	phosphatase regulator activity	GO:0019208	1	0	57	114	1	12368	MTMR12
GO:MF	kinase regulator activity	GO:0019207	1	0	137	114	5	12368	PIK3R1,DGKQ,NRG1,APC,CCNH
GO:MF	nucleobase-containing compound kinase activity	GO:0019205	1	0	31	114	2	12368	AK3,AK6
GO:MF	transmembrane receptor protein kinase activity	GO:0019199	1	0	70	114	1	12368	TEK
GO:MF	guanyl nucleotide binding	GO:0019001	1	0	317	114	2	12368	ARL15,AK3
GO:MF	serine hydrolase activity	GO:0017171	1	0	139	114	2	12368	SEC11C,PCSK5
GO:MF	Wnt-protein binding	GO:0017147	1	0	20	114	1	12368	ROR2
GO:MF	protein domain specific binding	GO:0019904	1	0	343	114	2	12368	NIPBL,MRPL17
GO:MF	transferase activity, transferring sulphur-containing groups	GO:0016782	1	0	65	114	1	12368	OXCT1
GO:MF	apolipoprotein A-I receptor activity	GO:0034188	1	0	1	114	1	12368	ABCA1
GO:MF	phosphatidylinositol 3-kinase regulator activity	GO:0035014	1	0	6	114	1	12368	PIK3R1
GO:MF	ATPase binding	GO:0051117	1	0	48	114	1	12368	ABCA1
GO:MF	GTPase binding	GO:0051020	1	0	196	114	5	12368	RGP1,IQGAP2,ABCA1,RIC1,RASA1
GO:MF	actin filament binding	GO:0051015	1	0	105	114	2	12368	IQGAP2,TMOD1
GO:MF	microtubule plus-end binding	GO:0051010	1	0	7	114	1	12368	APC
GO:MF	quaternary ammonium group binding	GO:0050997	1	0	23	114	1	12368	ABCA1
GO:MF	cell adhesion molecule binding	GO:0050839	1	0	119	114	2	12368	NRG1,S1PR3
GO:MF	low-density lipoprotein particle receptor binding	GO:0050750	1	0	16	114	1	12368	ANKRA2
GO:MF	NADP binding	GO:0050661	1	0	35	114	1	12368	DHFR
GO:MF	phosphoprotein binding	GO:0051219	1	0	66	114	4	12368	PIK3R1,SHB,SHC3,RASA1
GO:MF	RNA uridylyltransferase activity	GO:0050265	1	0	1	114	1	12368	TUT7
GO:MF	NADH dehydrogenase (quinone) activity	GO:0050136	1	0	8	114	1	12368	NDUFS4
GO:MF	calcium-dependent protein binding	GO:0048306	1	0	32	114	1	12368	ANXA1
GO:MF	activin binding	GO:0048185	1	0	6	114	1	12368	SMAD7
GO:MF	monosaccharide binding	GO:0048029	1	0	29	114	1	12368	LMAN1
GO:MF	CCR chemokine receptor binding	GO:0048020	1	0	4	114	1	12368	NARS1
GO:MF	receptor ligand activity	GO:0048018	1	0	257	114	2	12368	NRG1,EFNA5
GO:MF	protein dimerization activity	GO:0046983	1	0	689	114	4	12368	NARS1,FECH,PIK3R1,GHR
GO:MF	protein heterodimerization activity	GO:0046982	1	0	179	114	1	12368	PIK3R1
GO:MF	nucleoside monophosphate kinase activity	GO:0050145	1	0	11	114	2	12368	AK3,AK6
GO:MF	lipase inhibitor activity	GO:0055102	1	0	5	114	1	12368	ANXA1
GO:MF	molecular transducer activity	GO:0060089	1	0	714	114	7	12368	GHR,PTGER4,NPR2,CNTFR,ABCA1,S1PR3,TEK
GO:MF	molecular adaptor activity	GO:0060090	1	0	220	114	2	12368	RICTOR,DCAF12
GO:MF	organic cyclic compound binding	GO:0097159	1	0	3988	114	34	12368	ZNF532,ATP8B1,NARS1,FECH,KIF2A,MAP3K1,DDX4,ARL15,NPR2,TESK1,ATP8B2,KIF24,NOL6,NCBP1,TDRD7,DGKQ,ABCA1,SPTLC1,ROR2,TUT7,TEK,PIP5K1B,BNC2,NFIB,AK3,GLIS3,MRPS27,POLK,CAMK4,FER,MSH3,DHFR,AK6,RAD17
GO:MF	phosphatidylserine floppase activity	GO:0090556	1	0	1	114	1	12368	ABCA1
GO:MF	phosphatidylcholine floppase activity	GO:0090554	1	0	3	114	1	12368	ABCA1
GO:MF	Arp2/3 complex binding	GO:0071933	1	0	5	114	1	12368	IQGAP2
GO:MF	growth factor receptor binding	GO:0070851	1	0	83	114	1	12368	FER
GO:MF	dynein complex binding	GO:0070840	1	0	15	114	1	12368	APC
GO:MF	lysine-acetylated histone binding	GO:0070577	1	0	13	114	1	12368	MLLT3
GO:MF	uridylyltransferase activity	GO:0070569	1	0	5	114	1	12368	TUT7
GO:MF	I-SMAD binding	GO:0070411	1	0	10	114	1	12368	SMAD7
GO:MF	lipoprotein particle receptor binding	GO:0070325	1	0	18	114	1	12368	ANKRA2
GO:MF	vitamin B6 binding	GO:0070279	1	0	51	114	1	12368	SPTLC1
GO:MF	phosphatidylinositol-4-phosphate binding	GO:0070273	1	0	19	114	1	12368	GOLPH3
GO:MF	chromo shadow domain binding	GO:0070087	1	0	4	114	1	12368	NIPBL
GO:MF	regulatory RNA binding	GO:0061980	1	0	30	114	1	12368	TUT7
GO:MF	cohesin loader activity	GO:0061775	1	0	2	114	1	12368	NIPBL
GO:MF	ubiquitin-like protein ligase activity	GO:0061659	1	0	154	114	3	12368	NEDD4L,RNF165,RNF38
GO:MF	ubiquitin protein ligase activity	GO:0061630	1	0	146	114	3	12368	NEDD4L,RNF165,RNF38
GO:MF	RNA polymerase II-specific DNA-binding transcription factor binding	GO:0061629	1	0	238	114	1	12368	ZNF366
GO:MF	nucleoside-triphosphatase regulator activity	GO:0060589	1	0	312	114	4	12368	ARHGEF39,RGP1,RIC1,RASA1
GO:MF	1-phosphatidylinositol-3-kinase regulator activity	GO:0046935	1	0	4	114	1	12368	PIK3R1
GO:MF	type I transforming growth factor beta receptor binding	GO:0034713	1	0	7	114	1	12368	SMAD7
GO:MF	alpha-(1->3)-fucosyltransferase activity	GO:0046920	1	0	4	114	1	12368	FUT10
GO:MF	tetrapyrrole binding	GO:0046906	1	0	101	114	1	12368	FECH
GO:MF	histone deacetylase binding	GO:0042826	1	0	66	114	2	12368	NIPBL,ANKRA2
GO:MF	protein homodimerization activity	GO:0042803	1	0	433	114	2	12368	FECH,GHR
GO:MF	identical protein binding	GO:0042802	1	0	1162	114	6	12368	FECH,GHR,C1QTNF3,NPR2,KIF24,TEK
GO:MF	ATPase-coupled transmembrane transporter activity	GO:0042626	1	0	86	114	1	12368	ABCA1
GO:MF	phosphoric ester hydrolase activity	GO:0042578	1	0	295	114	1	12368	FAM151B
GO:MF	hormone binding	GO:0042562	1	0	50	114	3	12368	PIK3R1,GHR,NPR2
GO:MF	histone binding	GO:0042393	1	0	130	114	1	12368	MLLT3
GO:MF	chemokine receptor binding	GO:0042379	1	0	24	114	1	12368	NARS1
GO:MF	ribonucleoprotein complex binding	GO:0043021	1	0	93	114	2	12368	RICTOR,MRPS27
GO:MF	peptide binding	GO:0042277	1	0	102	114	5	12368	PIK3R1,GHR,NPR2,APBA1,PCSK5
GO:MF	cargo receptor activity	GO:0038024	1	0	55	114	1	12368	ABCA1
GO:MF	signaling receptor activity	GO:0038023	1	0	714	114	7	12368	GHR,PTGER4,NPR2,CNTFR,ABCA1,S1PR3,TEK
GO:MF	phosphatidylinositol 3-kinase regulatory subunit binding	GO:0036312	1	0	8	114	1	12368	PIK3R1
GO:MF	small molecule binding	GO:0036094	1	0	1954	114	24	12368	LMAN1,ATP8B1,NARS1,KIF2A,MAP3K1,DDX4,ARL15,NPR2,TESK1,ATP8B2,KIF24,DGKQ,ABCA1,SPTLC1,ROR2,TEK,PIP5K1B,AK3,CAMK4,FER,MSH3,DHFR,AK6,RAD17
GO:MF	mediator complex binding	GO:0036033	1	0	3	114	1	12368	NIPBL
GO:MF	purine ribonucleoside triphosphate binding	GO:0035639	1	0	1516	114	21	12368	ATP8B1,NARS1,KIF2A,MAP3K1,DDX4,ARL15,NPR2,TESK1,ATP8B2,KIF24,DGKQ,ABCA1,ROR2,TEK,PIP5K1B,AK3,CAMK4,FER,MSH3,AK6,RAD17
GO:MF	miRNA binding	GO:0035198	1	0	22	114	1	12368	TUT7
GO:MF	phosphatidylinositol binding	GO:0035091	1	0	181	114	4	12368	GOLPH3,IQGAP2,SNX30,ZFYVE16
GO:MF	sphingosine-1-phosphate receptor activity	GO:0038036	1	0	5	114	1	12368	S1PR3
GO:MF	ribosome binding	GO:0043022	1	0	61	114	2	12368	RICTOR,MRPS27
GO:MF	ion binding	GO:0043167	1	0	3756	114	41	12368	ATP8B1,NARS1,FECH,SMAD7,KIF2A,ZSWIM6,MAP3K1,DDX4,ARL15,EGFLAM,CCBE1,CA9,NPR2,TESK1,ATP8B2,UNC13B,KIF24,RNF165,IQGAP2,DGKQ,RNF38,TRIM14,ABCA1,ADAMTS19,SPTLC1,ROR2,TUT7,MARCHF3,FBN2,TEK,ANXA1,PIP5K1B,AK3,GLIS3,POLK,CAMK4,FER,MSH3,ZFYVE16,AK6,RAD17
GO:MF	anion binding	GO:0043168	1	0	1885	114	23	12368	ATP8B1,NARS1,KIF2A,MAP3K1,DDX4,ARL15,NPR2,TESK1,ATP8B2,KIF24,IQGAP2,DGKQ,ABCA1,SPTLC1,ROR2,TEK,PIP5K1B,AK3,CAMK4,FER,MSH3,AK6,RAD17
GO:MF	nucleoside triphosphate adenylate kinase activity	GO:0046899	1	0	1	114	1	12368	AK3
GO:MF	ephrin receptor binding	GO:0046875	1	0	18	114	1	12368	EFNA5
GO:MF	metal ion binding	GO:0046872	1	0	2176	114	23	12368	ATP8B1,FECH,SMAD7,ZSWIM6,MAP3K1,EGFLAM,CCBE1,CA9,TESK1,ATP8B2,UNC13B,RNF165,DGKQ,RNF38,TRIM14,ADAMTS19,TUT7,MARCHF3,FBN2,ANXA1,GLIS3,POLK,ZFYVE16
GO:MF	sphingolipid transporter activity	GO:0046624	1	0	12	114	1	12368	ABCA1
GO:MF	sphingolipid floppase activity	GO:0046623	1	0	3	114	1	12368	ABCA1
GO:MF	SMAD binding	GO:0046332	1	0	56	114	1	12368	SMAD7
GO:MF	chemorepellent activity	GO:0045499	1	0	6	114	1	12368	EFNA5
GO:MF	gamma-catenin binding	GO:0045295	1	0	8	114	1	12368	APC
GO:MF	bioactive lipid receptor activity	GO:0045125	1	0	9	114	1	12368	S1PR3
GO:MF	protein-containing complex binding	GO:0044877	1	0	607	114	12	12368	SMAD7,PIK3R1,RICTOR,NIPBL,CCBE1,IQGAP2,TMOD1,NRG1,S1PR3,MRPS27,APC,SLC25A46
GO:MF	ubiquitin-like protein ligase binding	GO:0044389	1	0	200	114	3	12368	SMAD7,ANKRA2,APC
GO:MF	transmembrane transporter binding	GO:0044325	1	0	69	114	1	12368	NEDD4L
GO:MF	sequence-specific DNA binding	GO:0043565	1	0	749	114	3	12368	BNC2,NFIB,GLIS3
GO:MF	insulin receptor substrate binding	GO:0043560	1	0	7	114	1	12368	PIK3R1
GO:MF	insulin binding	GO:0043559	1	0	5	114	1	12368	PIK3R1
GO:MF	phosphatidylinositol 3-kinase binding	GO:0043548	1	0	17	114	1	12368	PIK3R1
GO:MF	protein serine/threonine kinase activator activity	GO:0043539	1	0	36	114	1	12368	PIK3R1
GO:MF	phospholipase binding	GO:0043274	1	0	11	114	1	12368	DGKQ
GO:MF	cation binding	GO:0043169	1	0	2241	114	24	12368	ATP8B1,FECH,SMAD7,ZSWIM6,MAP3K1,EGFLAM,CCBE1,CA9,TESK1,ATP8B2,UNC13B,RNF165,DGKQ,RNF38,TRIM14,ABCA1,ADAMTS19,TUT7,MARCHF3,FBN2,ANXA1,GLIS3,POLK,ZFYVE16
GO:MF	transition metal ion binding	GO:0046914	1	0	785	114	8	12368	FECH,ZSWIM6,MAP3K1,CA9,RNF165,TRIM14,TUT7,MARCHF3
GO:MF	mitochondrial ribosome binding	GO:0097177	1	0	1	114	1	12368	MRPS27
GO:MF	nucleotidyltransferase activity	GO:0016779	1	0	114	114	2	12368	TUT7,POLK
GO:MF	phosphotransferase activity, alcohol group as acceptor	GO:0016773	1	0	630	114	9	12368	MAP3K1,NPR2,TESK1,DGKQ,ROR2,TEK,PIP5K1B,CAMK4,FER
GO:MF	serine C-palmitoyltransferase activity	GO:0004758	1	0	3	114	1	12368	SPTLC1
GO:MF	non-membrane spanning protein tyrosine kinase activity	GO:0004715	1	0	37	114	1	12368	FER
GO:MF	transmembrane receptor protein tyrosine kinase activity	GO:0004714	1	0	52	114	1	12368	TEK
GO:MF	protein tyrosine kinase activity	GO:0004713	1	0	103	114	2	12368	TEK,FER
GO:MF	calmodulin-dependent protein kinase activity	GO:0004683	1	0	10	114	1	12368	CAMK4
GO:MF	protein serine/threonine kinase activity	GO:0004674	1	0	290	114	1	12368	CAMK4
GO:MF	protein kinase activity	GO:0004672	1	0	546	114	7	12368	MAP3K1,NPR2,TESK1,ROR2,TEK,CAMK4,FER
GO:MF	phosphoglucomutase activity	GO:0004614	1	0	4	114	1	12368	PGM5
GO:MF	aminoacyl-tRNA ligase activity	GO:0004812	1	0	42	114	1	12368	NARS1
GO:MF	methylcrotonoyl-CoA carboxylase activity	GO:0004485	1	0	2	114	1	12368	MCCC2
GO:MF	helicase activity	GO:0004386	1	0	121	114	1	12368	DDX4
GO:MF	guanylate cyclase activity	GO:0004383	1	0	12	114	1	12368	NPR2
GO:MF	ferrochelatase activity	GO:0004325	1	0	1	114	1	12368	FECH
GO:MF	serine-type endopeptidase activity	GO:0004252	1	0	124	114	2	12368	SEC11C,PCSK5
GO:MF	metalloendopeptidase activity	GO:0004222	1	0	98	114	1	12368	ADAMTS19
GO:MF	endopeptidase activity	GO:0004175	1	0	314	114	3	12368	SEC11C,ADAMTS19,PCSK5
GO:MF	dihydrofolate reductase activity	GO:0004146	1	0	1	114	1	12368	DHFR
GO:MF	diacylglycerol kinase activity	GO:0004143	1	0	10	114	1	12368	DGKQ
GO:MF	long-chain fatty acid-CoA ligase activity	GO:0004467	1	0	11	114	1	12368	SLC27A6
GO:MF	asparagine-tRNA ligase activity	GO:0004816	1	0	2	114	1	12368	NARS1
GO:MF	ubiquitin-protein transferase activity	GO:0004842	1	0	229	114	3	12368	NEDD4L,RNF165,RNF38
GO:MF	enzyme inhibitor activity	GO:0004857	1	0	212	114	1	12368	ANXA1
GO:MF	neurotrophin TRKB receptor binding	GO:0005169	1	0	1	114	1	12368	EFNA5
GO:MF	neurotrophin TRKA receptor binding	GO:0005168	1	0	5	114	1	12368	PIK3R1
GO:MF	transforming growth factor beta receptor binding	GO:0005160	1	0	16	114	1	12368	SMAD7
GO:MF	insulin-like growth factor receptor binding	GO:0005159	1	0	9	114	1	12368	PIK3R1
GO:MF	insulin receptor binding	GO:0005158	1	0	16	114	1	12368	PIK3R1
GO:MF	epidermal growth factor receptor binding	GO:0005154	1	0	23	114	1	12368	FER
GO:MF	cytokine receptor binding	GO:0005126	1	0	119	114	4	12368	NARS1,SMAD7,PIK3R1,EFNA5
GO:MF	signaling receptor binding	GO:0005102	1	0	714	114	12	12368	NARS1,SMAD7,PIK3R1,ERBIN,CNTFR,NRG1,ABCA1,S1PR3,ANKRA2,FER,EFNA5,RASA1
GO:MF	GTPase activator activity	GO:0005096	1	0	141	114	1	12368	RASA1
GO:MF	guanyl-nucleotide exchange factor activity	GO:0005085	1	0	178	114	3	12368	ARHGEF39,RGP1,RIC1
GO:MF	prostaglandin E receptor activity	GO:0004957	1	0	7	114	1	12368	PTGER4
GO:MF	prostaglandin receptor activity	GO:0004955	1	0	10	114	1	12368	PTGER4
GO:MF	prostanoid receptor activity	GO:0004954	1	0	11	114	1	12368	PTGER4
GO:MF	icosanoid receptor activity	GO:0004953	1	0	12	114	1	12368	PTGER4
GO:MF	G protein-coupled receptor activity	GO:0004930	1	0	365	114	2	12368	PTGER4,S1PR3
GO:MF	ciliary neurotrophic factor receptor activity	GO:0004897	1	0	4	114	1	12368	CNTFR
GO:MF	cytokine receptor activity	GO:0004896	1	0	60	114	2	12368	GHR,CNTFR
GO:MF	transmembrane signaling receptor activity	GO:0004888	1	0	625	114	6	12368	GHR,PTGER4,CNTFR,ABCA1,S1PR3,TEK
GO:MF	phospholipase inhibitor activity	GO:0004859	1	0	4	114	1	12368	ANXA1
GO:MF	carbonate dehydratase activity	GO:0004089	1	0	14	114	1	12368	CA9
GO:MF	ErbB-2 class receptor binding	GO:0005176	1	0	1	114	1	12368	ERBIN
GO:MF	NAD(P)H dehydrogenase (quinone) activity	GO:0003955	1	0	9	114	1	12368	NDUFS4
GO:MF	GTPase activity	GO:0003924	1	0	239	114	1	12368	ARL15
GO:MF	lipid kinase activity	GO:0001727	1	0	30	114	2	12368	DGKQ,PIP5K1B
GO:MF	G protein-coupled receptor binding	GO:0001664	1	0	101	114	1	12368	NARS1
GO:MF	peptide receptor activity	GO:0001653	1	0	87	114	1	12368	NPR2
GO:MF	amyloid-beta binding	GO:0001540	1	0	36	114	1	12368	APBA1
GO:MF	DNA-binding transcription activator activity, RNA polymerase II-specific	GO:0001228	1	0	271	114	1	12368	NFIB
GO:MF	DNA-binding transcription activator activity	GO:0001216	1	0	275	114	1	12368	NFIB
GO:MF	transcription regulatory region nucleic acid binding	GO:0001067	1	0	522	114	2	12368	NFIB,GLIS3
GO:MF	cis-regulatory region sequence-specific DNA binding	GO:0000987	1	0	377	114	1	12368	NFIB
GO:MF	protease binding	GO:0002020	1	0	63	114	1	12368	CCBE1
GO:MF	DNA-binding transcription factor activity, RNA polymerase II-specific	GO:0000981	1	0	539	114	1	12368	NFIB
GO:MF	RNA polymerase II transcription regulatory region sequence-specific DNA binding	GO:0000977	1	0	444	114	2	12368	NFIB,GLIS3
GO:MF	transcription cis-regulatory region binding	GO:0000976	1	0	521	114	2	12368	NFIB,GLIS3
GO:MF	RNA 7-methylguanosine cap binding	GO:0000340	1	0	8	114	1	12368	NCBP1
GO:MF	RNA cap binding	GO:0000339	1	0	11	114	1	12368	NCBP1
GO:MF	magnesium ion binding	GO:0000287	1	0	159	114	2	12368	ATP8B1,ATP8B2
GO:MF	rDNA binding	GO:0000182	1	0	8	114	1	12368	BNC2
GO:MF	nucleotide binding	GO:0000166	1	0	1746	114	22	12368	ATP8B1,NARS1,KIF2A,MAP3K1,DDX4,ARL15,NPR2,TESK1,ATP8B2,KIF24,DGKQ,ABCA1,ROR2,TEK,PIP5K1B,AK3,CAMK4,FER,MSH3,DHFR,AK6,RAD17
GO:MF	SNARE binding	GO:0000149	1	0	48	114	3	12368	CPLX4,CPLX1,ABCA1
GO:MF	RNA polymerase II cis-regulatory region sequence-specific DNA binding	GO:0000978	1	0	360	114	1	12368	NFIB
GO:MF	molecular_function	GO:0003674	1	0	12368	114	114	12368	LMAN1,CPLX4,SEC11C,ZNF532,NEDD4L,ATP8B1,NARS1,FECH,WDR7,TXNL1,RPL17,SMAD7,PIK3R1,ERBIN,KIF2A,ZSWIM6,MAP3K1,IL31RA,DDX4,ARL15,NDUFS4,SELENOP,GHR,OXCT1,C6,TTC33,PTGER4,FYB1,RICTOR,EGFLAM,NIPBL,RAI14,C1QTNF3,MTMR12,GOLPH3,CCBE1,MRPL17,ARHGEF39,CA9,RGP1,NPR2,TESK1,ATP8B2,UNC13B,CNTFR,KIF24,DCAF12,UBAP2,NOL6,RNF165,ZBTB7C,CMYA5,IQGAP2,NCBP1,TMOD1,TDRD7,DGKQ,MCCC2,SHB,RNF38,TRIM14,CPLX1,FUT10,NRG1,ABCA…
GO:MF	nucleic acid binding	GO:0003676	1	0	2274	114	14	12368	ZNF532,NARS1,FECH,DDX4,NOL6,NCBP1,TDRD7,TUT7,BNC2,NFIB,GLIS3,MRPS27,POLK,MSH3
GO:MF	DNA binding	GO:0003677	1	0	1325	114	6	12368	ZNF532,BNC2,NFIB,GLIS3,POLK,MSH3
GO:MF	DNA-directed DNA polymerase activity	GO:0003887	1	0	14	114	1	12368	POLK
GO:MF	alpha-N-acetylneuraminate alpha-2,8-sialyltransferase activity	GO:0003828	1	0	5	114	1	12368	ST8SIA4
GO:MF	catalytic activity	GO:0003824	1	0	4518	114	41	12368	SEC11C,NEDD4L,ATP8B1,NARS1,FECH,TXNL1,MAP3K1,DDX4,ARL15,NDUFS4,OXCT1,NIPBL,CA9,NPR2,TESK1,ATP8B2,RNF165,DGKQ,MCCC2,RNF38,FUT10,ABCA1,SLC27A6,ADAMTS19,SPTLC1,ROR2,TUT7,TEK,PCSK5,PIP5K1B,AK3,PGM5,POLK,CAMK4,FER,ST8SIA4,MSH3,DHFR,FAM151B,AK6,RAD17
GO:MF	actin binding	GO:0003779	1	0	278	114	3	12368	RAI14,IQGAP2,TMOD1
GO:MF	microtubule motor activity	GO:0003777	1	0	55	114	2	12368	KIF2A,KIF24
GO:MF	cytoskeletal motor activity	GO:0003774	1	0	101	114	2	12368	KIF2A,KIF24
GO:MF	structural constituent of ribosome	GO:0003735	1	0	268	114	2	12368	RPL17,MRPL17
GO:MF	mRNA binding	GO:0003729	1	0	135	114	2	12368	FECH,TDRD7
GO:MF	RNA helicase activity	GO:0003724	1	0	59	114	1	12368	DDX4
GO:MF	RNA binding	GO:0003723	1	0	773	114	6	12368	FECH,NOL6,NCBP1,TDRD7,TUT7,MRPS27
GO:MF	transcription corepressor activity	GO:0003714	1	0	96	114	1	12368	ZNF366
GO:MF	transcription coactivator activity	GO:0003713	1	0	149	114	1	12368	TRIM14
GO:MF	transcription coregulator activity	GO:0003712	1	0	263	114	3	12368	TRIM14,NRG1,ZNF366
GO:MF	DNA-binding transcription factor activity	GO:0003700	1	0	690	114	1	12368	NFIB
GO:MF	single-stranded DNA binding	GO:0003697	1	0	70	114	1	12368	MSH3
GO:MF	double-stranded DNA binding	GO:0003690	1	0	681	114	4	12368	BNC2,NFIB,GLIS3,MSH3
GO:MF	DNA clamp loader activity	GO:0003689	1	0	6	114	1	12368	RAD17
GO:MF	damaged DNA binding	GO:0003684	1	0	40	114	1	12368	POLK
GO:MF	chromatin binding	GO:0003682	1	0	301	114	2	12368	NIPBL,MLLT3
GO:MF	NADH dehydrogenase activity	GO:0003954	1	0	10	114	1	12368	NDUFS4
GO:MF	phosphotransferase activity, phosphate group as acceptor	GO:0016776	1	0	25	114	2	12368	AK3,AK6
GO:MF	integrin binding	GO:0005178	1	0	69	114	2	12368	NRG1,S1PR3
GO:MF	extracellular matrix structural constituent	GO:0005201	1	0	33	114	1	12368	FBN2
GO:MF	RNA polymerase II general transcription initiation factor activity	GO:0016251	1	0	19	114	1	12368	CCNH
GO:MF	channel inhibitor activity	GO:0016248	1	0	20	114	1	12368	NEDD4L
GO:MF	channel regulator activity	GO:0016247	1	0	72	114	1	12368	NEDD4L
GO:MF	quaternary ammonium group transmembrane transporter activity	GO:0015651	1	0	9	114	1	12368	SLC44A1
GO:MF	fatty acid ligase activity	GO:0015645	1	0	14	114	1	12368	SLC27A6
GO:MF	tubulin binding	GO:0015631	1	0	231	114	3	12368	KIF2A,KIF24,APC
GO:MF	potassium channel regulator activity	GO:0015459	1	0	25	114	1	12368	NEDD4L
GO:MF	oxidoreduction-driven active transmembrane transporter activity	GO:0015453	1	0	13	114	1	12368	NDUFS4
GO:MF	kinase activity	GO:0016301	1	0	684	114	11	12368	MAP3K1,NPR2,TESK1,DGKQ,ROR2,TEK,PIP5K1B,AK3,CAMK4,FER,AK6
GO:MF	primary active transmembrane transporter activity	GO:0015399	1	0	99	114	2	12368	NDUFS4,ABCA1
GO:MF	sterol transporter activity	GO:0015248	1	0	20	114	1	12368	ABCA1
GO:MF	aminophospholipid flippase activity	GO:0015247	1	0	4	114	1	12368	ATP8B1
GO:MF	choline transmembrane transporter activity	GO:0015220	1	0	3	114	1	12368	SLC44A1
GO:MF	organic cation transmembrane transporter activity	GO:0015101	1	0	18	114	1	12368	SLC44A1
GO:MF	monoatomic ion transmembrane transporter activity	GO:0015075	1	0	559	114	1	12368	TRPM3
GO:MF	disulfide oxidoreductase activity	GO:0015036	1	0	29	114	1	12368	TXNL1
GO:MF	cyclase activity	GO:0009975	1	0	22	114	1	12368	NPR2
GO:MF	electron transfer activity	GO:0009055	1	0	23	114	1	12368	NDUFS4
GO:MF	channel activity	GO:0015267	1	0	365	114	1	12368	TRPM3
GO:MF	phosphatidylinositol phosphate kinase activity	GO:0016307	1	0	10	114	1	12368	PIP5K1B
GO:MF	1-phosphatidylinositol-4-phosphate 5-kinase activity	GO:0016308	1	0	3	114	1	12368	PIP5K1B
GO:MF	CoA-ligase activity	GO:0016405	1	0	18	114	1	12368	SLC27A6
GO:MF	transferase activity, transferring phosphorus-containing groups	GO:0016772	1	0	819	114	13	12368	MAP3K1,NPR2,TESK1,DGKQ,ROR2,TUT7,TEK,PIP5K1B,AK3,POLK,CAMK4,FER,AK6
GO:MF	hexosyltransferase activity	GO:0016758	1	0	135	114	1	12368	FUT10
GO:MF	glycosyltransferase activity	GO:0016757	1	0	222	114	2	12368	FUT10,ST8SIA4
GO:MF	aminoacyltransferase activity	GO:0016755	1	0	262	114	3	12368	NEDD4L,RNF165,RNF38
GO:MF	acyltransferase activity, transferring groups other than amino-acyl groups	GO:0016747	1	0	163	114	1	12368	SPTLC1
GO:MF	acyltransferase activity	GO:0016746	1	0	443	114	4	12368	NEDD4L,RNF165,RNF38,SPTLC1
GO:MF	transferase activity	GO:0016740	1	0	1800	114	20	12368	NEDD4L,MAP3K1,OXCT1,NPR2,TESK1,RNF165,DGKQ,RNF38,FUT10,SPTLC1,ROR2,TUT7,TEK,PIP5K1B,AK3,POLK,CAMK4,FER,ST8SIA4,AK6
GO:MF	oxidoreductase activity, acting on a sulfur group of donors	GO:0016667	1	0	44	114	1	12368	TXNL1
GO:MF	oxidoreductase activity, acting on NAD(P)H, quinone or similar compound as acceptor	GO:0016655	1	0	13	114	1	12368	NDUFS4
GO:MF	oxidoreductase activity, acting on NAD(P)H	GO:0016651	1	0	39	114	1	12368	NDUFS4
GO:MF	oxidoreductase activity, acting on the CH-NH group of donors, NAD or NADP as acceptor	GO:0016646	1	0	13	114	1	12368	DHFR
GO:MF	oxidoreductase activity, acting on the CH-NH group of donors	GO:0016645	1	0	20	114	1	12368	DHFR
GO:MF	cyclin-dependent protein serine/threonine kinase regulator activity	GO:0016538	1	0	27	114	1	12368	CCNH
GO:MF	oxidoreductase activity	GO:0016491	1	0	540	114	3	12368	TXNL1,NDUFS4,DHFR
GO:MF	pyrophosphatase activity	GO:0016462	1	0	493	114	5	12368	ATP8B1,ARL15,ATP8B2,ABCA1,AK6
GO:MF	C-palmitoyltransferase activity	GO:0016454	1	0	3	114	1	12368	SPTLC1
GO:MF	CoA carboxylase activity	GO:0016421	1	0	6	114	1	12368	MCCC2
GO:MF	palmitoyltransferase activity	GO:0016409	1	0	28	114	1	12368	SPTLC1
GO:MF	C-acyltransferase activity	GO:0016408	1	0	8	114	1	12368	SPTLC1
GO:MF	phosphatidylcholine transporter activity	GO:0008525	1	0	12	114	2	12368	ATP8B1,ABCA1
GO:MF	structural molecule activity	GO:0005198	1	0	609	114	3	12368	RPL17,MRPL17,FBN2
GO:MF	selenium binding	GO:0008430	1	0	4	114	1	12368	SELENOP
GO:MF	CoA-transferase activity	GO:0008410	1	0	3	114	1	12368	OXCT1
GO:MF	phospholipid binding	GO:0005543	1	0	279	114	8	12368	ATP8B1,GOLPH3,UNC13B,IQGAP2,ABCA1,SNX30,ANXA1,ZFYVE16
GO:MF	glycosaminoglycan binding	GO:0005539	1	0	96	114	1	12368	EGFLAM
GO:MF	mannose binding	GO:0005537	1	0	5	114	1	12368	LMAN1
GO:MF	GTP binding	GO:0005525	1	0	300	114	2	12368	ARL15,AK3
GO:MF	ATP binding	GO:0005524	1	0	1233	114	20	12368	ATP8B1,NARS1,KIF2A,MAP3K1,DDX4,NPR2,TESK1,ATP8B2,KIF24,DGKQ,ABCA1,ROR2,TEK,PIP5K1B,AK3,CAMK4,FER,MSH3,AK6,RAD17
GO:MF	tropomyosin binding	GO:0005523	1	0	10	114	1	12368	TMOD1
GO:MF	collagen binding	GO:0005518	1	0	40	114	2	12368	SMAD7,CCBE1
GO:MF	calmodulin binding	GO:0005516	1	0	74	114	1	12368	IQGAP2
GO:MF	calcium-dependent phospholipid binding	GO:0005544	1	0	24	114	1	12368	ANXA1
GO:MF	protein binding	GO:0005515	1	0	5829	114	62	12368	CPLX4,NEDD4L,NARS1,FECH,WDR7,SMAD7,PIK3R1,ERBIN,KIF2A,MAP3K1,IL31RA,GHR,C6,TTC33,FYB1,RICTOR,EGFLAM,NIPBL,RAI14,C1QTNF3,GOLPH3,CCBE1,MRPL17,RGP1,NPR2,CNTFR,KIF24,DCAF12,UBAP2,ZBTB7C,CMYA5,IQGAP2,NCBP1,TMOD1,DGKQ,SHB,TRIM14,CPLX1,NRG1,ABCA1,ROR2,SHC3,S1PR3,FRMD3,TEK,SUSD1,SNX30,APBA1,ANXA1,MLLT3,RIC1,MRPS27,ZNF366,ANKRA2,UTP15,APC,FER,EFNA5,RASA1,MSH3,ANKRD34B,DCAF10
GO:MF	iron ion binding	GO:0005506	1	0	124	114	1	12368	FECH
GO:MF	binding	GO:0005488	1	0	9494	114	95	12368	LMAN1,CPLX4,ZNF532,NEDD4L,ATP8B1,NARS1,FECH,WDR7,SMAD7,PIK3R1,ERBIN,KIF2A,ZSWIM6,MAP3K1,IL31RA,DDX4,ARL15,SELENOP,GHR,C6,TTC33,FYB1,RICTOR,EGFLAM,NIPBL,RAI14,C1QTNF3,GOLPH3,CCBE1,MRPL17,CA9,RGP1,NPR2,TESK1,ATP8B2,UNC13B,CNTFR,KIF24,DCAF12,UBAP2,NOL6,RNF165,ZBTB7C,CMYA5,IQGAP2,NCBP1,TMOD1,TDRD7,DGKQ,SHB,RNF38,TRIM14,CPLX1,NRG1,ABCA1,ADAMTS19,SPTLC1,ROR2,SHC3,S1PR3,TUT7,FRMD3,MARCHF3,FBN2,TEK,SUSD1…
GO:MF	neurotransmitter transmembrane transporter activity	GO:0005326	1	0	8	114	1	12368	CPLX1
GO:MF	lipid transporter activity	GO:0005319	1	0	102	114	3	12368	ATP8B1,ATP8B2,ABCA1
GO:MF	monoatomic cation channel activity	GO:0005261	1	0	246	114	1	12368	TRPM3
GO:MF	calcium activated cation channel activity	GO:0005227	1	0	17	114	1	12368	TRPM3
GO:MF	monoatomic ion channel activity	GO:0005216	1	0	335	114	1	12368	TRPM3
GO:MF	transporter activity	GO:0005215	1	0	907	114	8	12368	ATP8B1,NDUFS4,ATP8B2,CPLX1,ABCA1,SLC44A1,TRPM3,SV2C
GO:MF	calcium ion binding	GO:0005509	1	0	491	114	5	12368	EGFLAM,CCBE1,UNC13B,FBN2,ANXA1
GO:MF	1-phosphatidylinositol binding	GO:0005545	1	0	12	114	1	12368	ZFYVE16
GO:MF	phosphatidylinositol-3,4,5-trisphosphate binding	GO:0005547	1	0	21	114	1	12368	IQGAP2
GO:MF	phospholipid transporter activity	GO:0005548	1	0	39	114	2	12368	ATP8B1,ABCA1
GO:MF	sialyltransferase activity	GO:0008373	1	0	20	114	1	12368	ST8SIA4
GO:MF	monoatomic cation transmembrane transporter activity	GO:0008324	1	0	445	114	1	12368	TRPM3
GO:MF	lipid binding	GO:0008289	1	0	438	114	10	12368	ATP8B1,FYB1,GOLPH3,UNC13B,IQGAP2,ABCA1,SNX30,ANXA1,FER,ZFYVE16
GO:MF	zinc ion binding	GO:0008270	1	0	593	114	7	12368	ZSWIM6,MAP3K1,CA9,RNF165,TRIM14,TUT7,MARCHF3
GO:MF	succinyl-CoA:3-oxo-acid CoA-transferase activity	GO:0008260	1	0	1	114	1	12368	OXCT1
GO:MF	metallopeptidase activity	GO:0008237	1	0	161	114	1	12368	ADAMTS19
GO:MF	serine-type peptidase activity	GO:0008236	1	0	135	114	2	12368	SEC11C,PCSK5
GO:MF	peptidase activity	GO:0008233	1	0	496	114	3	12368	SEC11C,ADAMTS19,PCSK5
GO:MF	ion channel inhibitor activity	GO:0008200	1	0	20	114	1	12368	NEDD4L
GO:MF	ATP-dependent activity, acting on RNA	GO:0008186	1	0	61	114	1	12368	DDX4
GO:MF	protein phosphatase 1 binding	GO:0008157	1	0	9	114	1	12368	FER
GO:MF	NADH dehydrogenase (ubiquinone) activity	GO:0008137	1	0	8	114	1	12368	NDUFS4
GO:MF	transcription factor binding	GO:0008134	1	0	374	114	2	12368	DGKQ,ZNF366
GO:MF	ATP-dependent activity, acting on DNA	GO:0008094	1	0	112	114	3	12368	NIPBL,MSH3,RAD17
GO:MF	cytoskeletal protein binding	GO:0008092	1	0	617	114	7	12368	KIF2A,RAI14,KIF24,IQGAP2,TMOD1,FRMD3,APC
GO:MF	phosphoric diester hydrolase activity	GO:0008081	1	0	76	114	1	12368	FAM151B
GO:MF	enzyme activator activity	GO:0008047	1	0	278	114	4	12368	PIK3R1,DGKQ,NRG1,RASA1
GO:MF	microtubule binding	GO:0008017	1	0	168	114	3	12368	KIF2A,KIF24,APC
GO:MF	beta-catenin binding	GO:0008013	1	0	60	114	2	12368	SMAD7,APC
GO:MF	fucosyltransferase activity	GO:0008417	1	0	7	114	1	12368	FUT10
GO:MF	carbohydrate derivative binding	GO:0097367	1	0	1705	114	22	12368	ATP8B1,NARS1,KIF2A,MAP3K1,DDX4,ARL15,EGFLAM,NPR2,TESK1,ATP8B2,KIF24,DGKQ,ABCA1,ROR2,TEK,PIP5K1B,AK3,CAMK4,FER,MSH3,AK6,RAD17
GO:MF	ion channel regulator activity	GO:0099106	1	0	72	114	1	12368	NEDD4L
GO:MF	molecular function regulator activity	GO:0098772	1	0	1080	114	15	12368	NEDD4L,SMAD7,PIK3R1,MTMR12,ARHGEF39,CA9,RGP1,DGKQ,NRG1,ANXA1,RIC1,APC,EFNA5,RASA1,CCNH
GO:MF	glycerophospholipid flippase activity	GO:0140333	1	0	10	114	1	12368	ATP8B1
GO:MF	floppase activity	GO:0140328	1	0	4	114	1	12368	ABCA1
GO:MF	flippase activity	GO:0140327	1	0	12	114	1	12368	ATP8B1
GO:MF	intramembrane lipid transporter activity	GO:0140303	1	0	33	114	3	12368	ATP8B1,ATP8B2,ABCA1
GO:MF	small molecule sensor activity	GO:0140299	1	0	30	114	1	12368	MSH3
GO:MF	DNA-binding transcription factor binding	GO:0140297	1	0	314	114	2	12368	DGKQ,ZNF366
GO:MF	general transcription initiation factor activity	GO:0140223	1	0	28	114	1	12368	CCNH
GO:MF	transcription regulator activity	GO:0140110	1	0	951	114	4	12368	TRIM14,NRG1,NFIB,ZNF366
GO:MF	phosphatidylcholine flippase activity	GO:0140345	1	0	5	114	1	12368	ATP8B1
GO:MF	molecular carrier activity	GO:0140104	1	0	57	114	1	12368	EMC4
GO:MF	catalytic activity, acting on RNA	GO:0140098	1	0	329	114	3	12368	NARS1,DDX4,TUT7
GO:MF	catalytic activity, acting on DNA	GO:0140097	1	0	215	114	4	12368	NIPBL,POLK,MSH3,RAD17
GO:MF	catalytic activity, acting on a protein	GO:0140096	1	0	1804	114	13	12368	SEC11C,NEDD4L,MAP3K1,NPR2,TESK1,RNF165,RNF38,ADAMTS19,ROR2,TEK,PCSK5,CAMK4,FER
GO:MF	acetylation-dependent protein binding	GO:0140033	1	0	13	114	1	12368	MLLT3
GO:MF	modification-dependent protein binding	GO:0140030	1	0	121	114	1	12368	MLLT3
GO:MF	cholesterol transfer activity	GO:0120020	1	0	18	114	1	12368	ABCA1
GO:MF	sterol transfer activity	GO:0120015	1	0	19	114	1	12368	ABCA1
GO:MF	lipid transfer activity	GO:0120013	1	0	38	114	1	12368	ABCA1
GO:MF	catalytic activity, acting on a tRNA	GO:0140101	1	0	110	114	1	12368	NARS1
GO:MF	ABC-type transporter activity	GO:0140359	1	0	38	114	1	12368	ABCA1
GO:MF	immune receptor activity	GO:0140375	1	0	62	114	2	12368	GHR,CNTFR
GO:MF	transcription regulator inhibitor activity	GO:0140416	1	0	12	114	1	12368	SMAD7
GO:MF	promoter-specific chromatin binding	GO:1990841	1	0	37	114	1	12368	NIPBL
GO:MF	sequence-specific double-stranded DNA binding	GO:1990837	1	0	642	114	3	12368	BNC2,NFIB,GLIS3
GO:MF	ubiquitin ligase-substrate adaptor activity	GO:1990756	1	0	21	114	1	12368	DCAF12
GO:MF	phosphatidylinositol phosphate binding	GO:1901981	1	0	101	114	2	12368	GOLPH3,IQGAP2
GO:MF	salt transmembrane transporter activity	GO:1901702	1	0	411	114	1	12368	SLC44A1
GO:MF	cardiolipin binding	GO:1901612	1	0	7	114	1	12368	ATP8B1
GO:MF	phosphatidylglycerol binding	GO:1901611	1	0	10	114	1	12368	ATP8B1
GO:MF	heterocyclic compound binding	GO:1901363	1	0	3946	114	34	12368	ZNF532,ATP8B1,NARS1,FECH,KIF2A,MAP3K1,DDX4,ARL15,NPR2,TESK1,ATP8B2,KIF24,NOL6,NCBP1,TDRD7,DGKQ,ABCA1,SPTLC1,ROR2,TUT7,TEK,PIP5K1B,BNC2,NFIB,AK3,GLIS3,MRPS27,POLK,CAMK4,FER,MSH3,DHFR,AK6,RAD17
GO:MF	nucleoside phosphate binding	GO:1901265	1	0	1746	114	22	12368	ATP8B1,NARS1,KIF2A,MAP3K1,DDX4,ARL15,NPR2,TESK1,ATP8B2,KIF24,DGKQ,ABCA1,ROR2,TEK,PIP5K1B,AK3,CAMK4,FER,MSH3,DHFR,AK6,RAD17
GO:MF	enzyme-substrate adaptor activity	GO:0140767	1	0	27	114	1	12368	DCAF12
GO:MF	molecular function inhibitor activity	GO:0140678	1	0	432	114	6	12368	NEDD4L,SMAD7,ARHGEF39,RGP1,ANXA1,RIC1
GO:MF	molecular function activator activity	GO:0140677	1	0	711	114	9	12368	PIK3R1,ARHGEF39,CA9,RGP1,DGKQ,NRG1,RIC1,EFNA5,RASA1
GO:MF	ATP-dependent DNA damage sensor activity	GO:0140664	1	0	19	114	1	12368	MSH3
GO:MF	ATP-dependent activity	GO:0140657	1	0	480	114	11	12368	ATP8B1,KIF2A,DDX4,NIPBL,ATP8B2,KIF24,ABCA1,SLC27A6,MSH3,AK6,RAD17
GO:MF	catalytic activity, acting on a nucleic acid	GO:0140640	1	0	514	114	7	12368	NARS1,DDX4,NIPBL,TUT7,POLK,MSH3,RAD17
GO:MF	DNA damage sensor activity	GO:0140612	1	0	22	114	1	12368	MSH3
GO:MF	protein carrier chaperone	GO:0140597	1	0	25	114	1	12368	EMC4
GO:BP	negative regulation of eosinophil extravasation	GO:2000420	1	0	1	110	1	11945	PTGER4
GO:BP	regulation of eosinophil extravasation	GO:2000419	1	0	1	110	1	11945	PTGER4
GO:BP	negative regulation of eosinophil migration	GO:2000417	1	0	1	110	1	11945	PTGER4
GO:BP	regulation of eosinophil migration	GO:2000416	1	0	3	110	1	11945	PTGER4
GO:BP	regulation of reactive oxygen species metabolic process	GO:2000377	1	0	53	110	1	11945	DHFR
GO:BP	negative regulation of T-helper 17 cell differentiation	GO:2000320	1	0	4	110	1	11945	SMAD7
GO:BP	regulation of T-helper 17 cell differentiation	GO:2000319	1	0	6	110	1	11945	SMAD7
GO:BP	negative regulation of T-helper 17 type immune response	GO:2000317	1	0	4	110	1	11945	SMAD7
GO:BP	regulation of CD4-positive, alpha-beta T cell activation	GO:2000514	1	0	26	110	2	11945	SMAD7,ANXA1
GO:BP	regulation of T-helper 17 type immune response	GO:2000316	1	0	7	110	1	11945	SMAD7
GO:BP	positive regulation of actin cytoskeleton reorganization	GO:2000251	1	0	12	110	1	11945	TEK
GO:BP	regulation of actin cytoskeleton reorganization	GO:2000249	1	0	25	110	2	11945	IQGAP2,TEK
GO:BP	positive regulation of reproductive process	GO:2000243	1	0	41	110	1	11945	NPR2
GO:BP	negative regulation of reproductive process	GO:2000242	1	0	35	110	1	11945	NPR2
GO:BP	regulation of reproductive process	GO:2000241	1	0	95	110	1	11945	NPR2
GO:BP	positive regulation of rRNA processing	GO:2000234	1	0	7	110	1	11945	UTP15
GO:BP	regulation of rRNA processing	GO:2000232	1	0	12	110	1	11945	UTP15
GO:BP	regulation of progesterone biosynthetic process	GO:2000182	1	0	2	110	1	11945	DGKQ
GO:BP	regulation of synaptic vesicle exocytosis	GO:2000300	1	0	24	110	1	11945	SV2C
GO:BP	negative regulation of CD4-positive, alpha-beta T cell activation	GO:2000515	1	0	12	110	2	11945	SMAD7,ANXA1
GO:BP	positive regulation of CD4-positive, alpha-beta T cell activation	GO:2000516	1	0	16	110	1	11945	ANXA1
GO:BP	regulation of miRNA metabolic process	GO:2000628	1	0	60	110	1	11945	NFIB
GO:BP	negative regulation of chromosome organization	GO:2001251	1	0	60	110	1	11945	APC
GO:BP	regulation of chloride transport	GO:2001225	1	0	6	110	1	11945	ATP8B1
GO:BP	positive regulation of neuron migration	GO:2001224	1	0	8	110	1	11945	NIPBL
GO:BP	regulation of neuron migration	GO:2001222	1	0	29	110	1	11945	NIPBL
GO:BP	regulation of RNA biosynthetic process	GO:2001141	1	0	1823	110	17	11945	ATP8B1,SMAD7,PIK3R1,ERBIN,NIPBL,ZBTB7C,DGKQ,TRIM14,NRG1,MLLT3,NFIB,GLIS3,ZNF366,UTP15,CAMK4,FER,CCNH
GO:BP	negative regulation of mitotic sister chromatid separation	GO:2000816	1	0	33	110	1	11945	APC
GO:BP	negative regulation of epithelial cell proliferation involved in lung morphogenesis	GO:2000795	1	0	1	110	1	11945	NFIB
GO:BP	regulation of epithelial cell proliferation involved in lung morphogenesis	GO:2000794	1	0	4	110	1	11945	NFIB
GO:BP	negative regulation of mesenchymal cell proliferation involved in lung development	GO:2000791	1	0	2	110	1	11945	NFIB
GO:BP	regulation of mesenchymal cell proliferation involved in lung development	GO:2000790	1	0	2	110	1	11945	NFIB
GO:BP	positive regulation of autophagosome assembly	GO:2000786	1	0	12	110	1	11945	SNX30
GO:BP	regulation of autophagosome assembly	GO:2000785	1	0	27	110	1	11945	SNX30
GO:BP	regulation of transcription regulatory region DNA binding	GO:2000677	1	0	35	110	1	11945	ZBTB7C
GO:BP	negative regulation of sodium ion transmembrane transporter activity	GO:2000650	1	0	6	110	1	11945	NEDD4L
GO:BP	regulation of sodium ion transmembrane transporter activity	GO:2000649	1	0	24	110	1	11945	NEDD4L
GO:BP	negative regulation of stem cell proliferation	GO:2000647	1	0	17	110	1	11945	NFIB
GO:BP	negative regulation of miRNA metabolic process	GO:2000629	1	0	16	110	1	11945	NFIB
GO:BP	negative regulation of blood vessel morphogenesis	GO:2000181	1	0	60	110	1	11945	TEK
GO:BP	positive regulation of cell motility	GO:2000147	1	0	281	110	8	11945	PIK3R1,NIPBL,ARHGEF39,ROR2,TEK,ANXA1,APC,FER
GO:BP	regulation of cell motility	GO:2000145	1	0	518	110	10	11945	PIK3R1,KIF2A,PTGER4,NIPBL,ARHGEF39,ROR2,TEK,ANXA1,APC,FER
GO:BP	positive regulation of response to endoplasmic reticulum stress	GO:1905898	1	0	21	110	1	11945	PIK3R1
GO:BP	regulation of response to endoplasmic reticulum stress	GO:1905897	1	0	44	110	1	11945	PIK3R1
GO:BP	negative regulation of chromosome separation	GO:1905819	1	0	34	110	1	11945	APC
GO:BP	regulation of chromosome separation	GO:1905818	1	0	43	110	1	11945	APC
GO:BP	negative regulation of protein localization to endoplasmic reticulum	GO:1905551	1	0	1	110	1	11945	BTF3
GO:BP	regulation of protein localization to endoplasmic reticulum	GO:1905550	1	0	3	110	1	11945	BTF3
GO:BP	protein localization to microtubule organizing center	GO:1905508	1	0	25	110	1	11945	APC
GO:BP	regulation of protein localization to membrane	GO:1905475	1	0	91	110	2	11945	PIK3R1,CPLX1
GO:BP	neuron projection extension	GO:1990138	1	0	77	110	1	11945	NEDD4L
GO:BP	positive regulation of RNA binding	GO:1905216	1	0	7	110	1	11945	NCBP1
GO:BP	lysosomal protein catabolic process	GO:1905146	1	0	9	110	1	11945	VPS13A
GO:BP	cell surface receptor signaling pathway involved in cell-cell signaling	GO:1905114	1	0	312	110	2	11945	MLLT3,APC
GO:BP	autophagosome organization	GO:1905037	1	0	64	110	1	11945	SNX30
GO:BP	positive regulation of establishment of protein localization	GO:1904951	1	0	155	110	3	11945	PIK3R1,C1QTNF3,GOLPH3
GO:BP	cranial skeletal system development	GO:1904888	1	0	53	110	2	11945	NIPBL,RIC1
GO:BP	positive regulation of protein localization to centrosome	GO:1904781	1	0	4	110	1	11945	APC
GO:BP	regulation of protein localization to centrosome	GO:1904779	1	0	6	110	1	11945	APC
GO:BP	regulation of fat cell apoptotic process	GO:1904649	1	0	1	110	1	11945	SPTLC1
GO:BP	regulation of RNA binding	GO:1905214	1	0	9	110	1	11945	NCBP1
GO:BP	cellular detoxification	GO:1990748	1	0	44	110	2	11945	FANCC,DHFR
GO:BP	protein localization to cell periphery	GO:1990778	1	0	193	110	4	11945	PIK3R1,FYB1,GOLPH3,CPLX1
GO:BP	response to leukemia inhibitory factor	GO:1990823	1	0	73	110	1	11945	SMAD7
GO:BP	negative regulation of G1/S transition of mitotic cell cycle	GO:2000134	1	0	34	110	1	11945	APC
GO:BP	regulation of removal of superoxide radicals	GO:2000121	1	0	4	110	1	11945	DHFR
GO:BP	regulation of establishment of cell polarity	GO:2000114	1	0	15	110	1	11945	RICTOR
GO:BP	positive regulation of leukocyte apoptotic process	GO:2000108	1	0	12	110	1	11945	ANXA1
GO:BP	regulation of leukocyte apoptotic process	GO:2000106	1	0	41	110	1	11945	ANXA1
GO:BP	positive regulation of Wnt signaling pathway, planar cell polarity pathway	GO:2000096	1	0	6	110	1	11945	MLLT3
GO:BP	regulation of Wnt signaling pathway, planar cell polarity pathway	GO:2000095	1	0	9	110	1	11945	MLLT3
GO:BP	regulation of cortisol biosynthetic process	GO:2000064	1	0	7	110	1	11945	DGKQ
GO:BP	positive regulation of ubiquitin-dependent protein catabolic process	GO:2000060	1	0	57	110	1	11945	SMAD7
GO:BP	regulation of ubiquitin-dependent protein catabolic process	GO:2000058	1	0	95	110	1	11945	SMAD7
GO:BP	positive regulation of non-canonical Wnt signaling pathway	GO:2000052	1	0	10	110	1	11945	MLLT3
GO:BP	regulation of non-canonical Wnt signaling pathway	GO:2000050	1	0	13	110	1	11945	MLLT3
GO:BP	regulation of G1/S transition of mitotic cell cycle	GO:2000045	1	0	77	110	3	11945	ANXA1,APC,CCNH
GO:BP	regulation of stem cell division	GO:2000035	1	0	6	110	1	11945	MLLT3
GO:BP	regulation of animal organ morphogenesis	GO:2000027	1	0	73	110	1	11945	MLLT3
GO:BP	regulation of multicellular organismal development	GO:2000026	1	0	700	110	8	11945	SMAD7,PIK3R1,NIPBL,S1PR3,FBN2,TEK,ANXA1,EFNA5
GO:BP	negative regulation of protein localization to cell surface	GO:2000009	1	0	9	110	1	11945	NEDD4L
GO:BP	regulation of protein localization to cell surface	GO:2000008	1	0	21	110	1	11945	NEDD4L
GO:BP	cellular response to leukemia inhibitory factor	GO:1990830	1	0	72	110	1	11945	SMAD7
GO:BP	negative regulation of cell motility	GO:2000146	1	0	153	110	1	11945	PTGER4
GO:BP	fat cell apoptotic process	GO:1904606	1	0	1	110	1	11945	SPTLC1
GO:BP	positive regulation of lipophagy	GO:1904504	1	0	5	110	1	11945	SPTLC1
GO:BP	regulation of protein localization to cell periphery	GO:1904375	1	0	74	110	2	11945	PIK3R1,CPLX1
GO:BP	cellular response to oxygen-containing compound	GO:1901701	1	0	544	110	10	11945	PIK3R1,GHR,GOLPH3,NPR2,FANCC,KLF9,APC,FER,EFNA5,DHFR
GO:BP	response to oxygen-containing compound	GO:1901700	1	0	726	110	14	11945	PIK3R1,ERBIN,NDUFS4,GHR,PTGER4,GOLPH3,NPR2,DGKQ,FANCC,KLF9,APC,FER,EFNA5,DHFR
GO:BP	cellular response to nitrogen compound	GO:1901699	1	0	312	110	6	11945	PIK3R1,GHR,GOLPH3,NPR2,APC,FER
GO:BP	response to nitrogen compound	GO:1901698	1	0	469	110	10	11945	PIK3R1,ERBIN,NDUFS4,GHR,GOLPH3,NPR2,DGKQ,APC,FER,DHFR
GO:BP	cellular response to ketone	GO:1901655	1	0	46	110	3	11945	GOLPH3,KLF9,EFNA5
GO:BP	response to ketone	GO:1901654	1	0	66	110	3	11945	GOLPH3,KLF9,EFNA5
GO:BP	cellular response to peptide	GO:1901653	1	0	145	110	5	11945	PIK3R1,GHR,NPR2,APC,FER
GO:BP	response to peptide	GO:1901652	1	0	178	110	6	11945	PIK3R1,ERBIN,GHR,NPR2,APC,FER
GO:BP	positive regulation of proteasomal protein catabolic process	GO:1901800	1	0	63	110	1	11945	SMAD7
GO:BP	regulation of synaptic vesicle membrane organization	GO:1901632	1	0	6	110	1	11945	CPLX1
GO:BP	organic hydroxy compound metabolic process	GO:1901615	1	0	270	110	6	11945	ATP8B1,FECH,DGKQ,ABCA1,SPTLC1,DHFR
GO:BP	alpha-amino acid biosynthetic process	GO:1901607	1	0	40	110	1	11945	DHFR
GO:BP	alpha-amino acid catabolic process	GO:1901606	1	0	49	110	1	11945	MCCC2
GO:BP	alpha-amino acid metabolic process	GO:1901605	1	0	122	110	2	11945	MCCC2,DHFR
GO:BP	organic substance biosynthetic process	GO:1901576	1	0	3375	110	37	11945	ATP8B1,NARS1,FECH,RPL17,SMAD7,PIK3R1,ERBIN,NIPBL,C1QTNF3,GOLPH3,MRPL17,NPR2,ZBTB7C,NCBP1,DGKQ,TRIM14,NANS,FUT10,NRG1,SPTLC1,TUT7,PCSK5,PIP5K1B,MLLT3,NFIB,AK3,GLIS3,MRPS27,ZNF366,UTP15,POLK,CAMK4,FER,ST8SIA4,CCNH,DHFR,EXOSC5
GO:BP	organic substance catabolic process	GO:1901575	1	0	1189	110	13	11945	NEDD4L,SMAD7,OXCT1,RGP1,DCAF12,RNF165,NCBP1,MCCC2,TUT7,VPS13A,RIC1,APC,EXOSC5
GO:BP	fatty acid derivative catabolic process	GO:1901569	1	0	7	110	1	11945	OXCT1
GO:BP	fatty acid derivative metabolic process	GO:1901568	1	0	22	110	1	11945	OXCT1
GO:BP	organic hydroxy compound biosynthetic process	GO:1901617	1	0	129	110	3	11945	DGKQ,SPTLC1,DHFR
GO:BP	regulation of protein depolymerization	GO:1901879	1	0	55	110	2	11945	TMOD1,APC
GO:BP	negative regulation of protein depolymerization	GO:1901880	1	0	46	110	2	11945	TMOD1,APC
GO:BP	regulation of cell junction assembly	GO:1901888	1	0	112	110	2	11945	TEK,EFNA5
GO:BP	positive regulation of organelle assembly	GO:1902117	1	0	50	110	1	11945	SNX30
GO:BP	negative regulation of organelle assembly	GO:1902116	1	0	31	110	2	11945	TESK1,KIF24
GO:BP	regulation of organelle assembly	GO:1902115	1	0	122	110	3	11945	TESK1,KIF24,SNX30
GO:BP	positive regulation of leukocyte differentiation	GO:1902107	1	0	79	110	1	11945	ANXA1
GO:BP	negative regulation of leukocyte differentiation	GO:1902106	1	0	49	110	3	11945	SMAD7,PIK3R1,ANXA1
GO:BP	regulation of leukocyte differentiation	GO:1902105	1	0	136	110	3	11945	SMAD7,PIK3R1,ANXA1
GO:BP	negative regulation of metaphase/anaphase transition of cell cycle	GO:1902100	1	0	34	110	1	11945	APC
GO:BP	regulation of metaphase/anaphase transition of cell cycle	GO:1902099	1	0	46	110	1	11945	APC
GO:BP	response to salt	GO:1902074	1	0	136	110	3	11945	NPR2,DGKQ,DHFR
GO:BP	negative regulation of cilium assembly	GO:1902018	1	0	13	110	2	11945	TESK1,KIF24
GO:BP	regulation of cilium assembly	GO:1902017	1	0	35	110	2	11945	TESK1,KIF24
GO:BP	toxin transport	GO:1901998	1	0	28	110	1	11945	MTMR12
GO:BP	positive regulation of mitotic cell cycle phase transition	GO:1901992	1	0	48	110	1	11945	ANXA1
GO:BP	negative regulation of mitotic cell cycle phase transition	GO:1901991	1	0	103	110	1	11945	APC
GO:BP	regulation of mitotic cell cycle phase transition	GO:1901990	1	0	181	110	3	11945	ANXA1,APC,CCNH
GO:BP	positive regulation of cell cycle phase transition	GO:1901989	1	0	59	110	1	11945	ANXA1
GO:BP	negative regulation of cell cycle phase transition	GO:1901988	1	0	149	110	2	11945	APC,RAD17
GO:BP	regulation of cell cycle phase transition	GO:1901987	1	0	232	110	4	11945	ANXA1,APC,CCNH,RAD17
GO:BP	positive regulation of cell junction assembly	GO:1901890	1	0	66	110	2	11945	TEK,EFNA5
GO:BP	organonitrogen compound biosynthetic process	GO:1901566	1	0	1074	110	16	11945	NARS1,FECH,RPL17,GOLPH3,MRPL17,NPR2,NCBP1,FUT10,SPTLC1,TUT7,PCSK5,AK3,MRPS27,ST8SIA4,DHFR,EXOSC5
GO:BP	ketone body metabolic process	GO:1902224	1	0	6	110	1	11945	OXCT1
GO:BP	organonitrogen compound catabolic process	GO:1901565	1	0	747	110	9	11945	NEDD4L,SMAD7,RGP1,DCAF12,RNF165,MCCC2,VPS13A,RIC1,APC
GO:BP	negative regulation of endothelial cell development	GO:1901551	1	0	2	110	1	11945	S1PR3
GO:BP	negative regulation of oocyte maturation	GO:1900194	1	0	2	110	1	11945	NPR2
GO:BP	regulation of oocyte maturation	GO:1900193	1	0	4	110	1	11945	NPR2
GO:BP	positive regulation of protein localization to nucleus	GO:1900182	1	0	54	110	2	11945	PIK3R1,TESK1
GO:BP	regulation of protein localization to nucleus	GO:1900180	1	0	83	110	2	11945	PIK3R1,TESK1
GO:BP	extracellular negative regulation of signal transduction	GO:1900116	1	0	6	110	1	11945	FBN2
GO:BP	extracellular regulation of signal transduction	GO:1900115	1	0	6	110	1	11945	FBN2
GO:BP	positive regulation of endoplasmic reticulum unfolded protein response	GO:1900103	1	0	8	110	1	11945	PIK3R1
GO:BP	regulation of endoplasmic reticulum unfolded protein response	GO:1900101	1	0	15	110	1	11945	PIK3R1
GO:BP	regulation of cellular response to oxidative stress	GO:1900407	1	0	45	110	1	11945	DHFR
GO:BP	positive regulation of G1/S transition of mitotic cell cycle	GO:1900087	1	0	26	110	1	11945	ANXA1
GO:BP	negative regulation of substrate adhesion-dependent cell spreading	GO:1900025	1	0	7	110	1	11945	EFNA5
GO:BP	regulation of substrate adhesion-dependent cell spreading	GO:1900024	1	0	34	110	2	11945	TESK1,EFNA5
GO:BP	cell-cell signaling by wnt	GO:0198738	1	0	270	110	2	11945	MLLT3,APC
GO:BP	cell junction disassembly	GO:0150146	1	0	13	110	1	11945	PIK3R1
GO:BP	positive regulation of cell-substrate junction organization	GO:0150117	1	0	18	110	2	11945	PIK3R1,TEK
GO:BP	regulation of cell-substrate junction organization	GO:0150116	1	0	34	110	3	11945	PIK3R1,TEK,EFNA5
GO:BP	cell-substrate junction organization	GO:0150115	1	0	51	110	3	11945	PIK3R1,TEK,EFNA5
GO:BP	visual system development	GO:0150063	1	0	234	110	5	11945	NIPBL,TMOD1,TDRD7,FBN2,NFIB
GO:BP	positive regulation of substrate adhesion-dependent cell spreading	GO:1900026	1	0	26	110	1	11945	TESK1
GO:BP	regulation of vascular endothelial growth factor signaling pathway	GO:1900746	1	0	16	110	1	11945	CCBE1
GO:BP	positive regulation of vascular endothelial growth factor signaling pathway	GO:1900748	1	0	7	110	1	11945	CCBE1
GO:BP	regulation of potassium ion transmembrane transporter activity	GO:1901016	1	0	30	110	1	11945	NEDD4L
GO:BP	regulation of endothelial cell development	GO:1901550	1	0	13	110	1	11945	S1PR3
GO:BP	negative regulation of potassium ion transmembrane transport	GO:1901380	1	0	11	110	1	11945	NEDD4L
GO:BP	regulation of potassium ion transmembrane transport	GO:1901379	1	0	40	110	1	11945	NEDD4L
GO:BP	organic cyclic compound biosynthetic process	GO:1901362	1	0	2350	110	22	11945	ATP8B1,FECH,SMAD7,PIK3R1,ERBIN,NIPBL,NPR2,ZBTB7C,DGKQ,TRIM14,NRG1,MLLT3,NFIB,AK3,GLIS3,ZNF366,UTP15,POLK,CAMK4,FER,CCNH,DHFR
GO:BP	organic cyclic compound catabolic process	GO:1901361	1	0	287	110	3	11945	NCBP1,TUT7,EXOSC5
GO:BP	organic cyclic compound metabolic process	GO:1901360	1	0	3785	110	30	11945	ATP8B1,NARS1,FECH,SMAD7,PIK3R1,ERBIN,NIPBL,NPR2,ZBTB7C,NCBP1,DGKQ,TRIM14,NRG1,ABCA1,FANCC,TUT7,MLLT3,NFIB,AK3,GLIS3,ZNF366,UTP15,POLK,CAMK4,FER,CCNH,MSH3,DHFR,RAD17,EXOSC5
GO:BP	response to rapamycin	GO:1901355	1	0	2	110	1	11945	GOLPH3
GO:BP	negative regulation of vasculature development	GO:1901343	1	0	61	110	1	11945	TEK
GO:BP	regulation of vasculature development	GO:1901342	1	0	148	110	1	11945	TEK
GO:BP	nucleoside phosphate biosynthetic process	GO:1901293	1	0	160	110	2	11945	NPR2,AK3
GO:BP	negative regulation of NIK/NF-kappaB signaling	GO:1901223	1	0	11	110	1	11945	C1QTNF3
GO:BP	regulation of NIK/NF-kappaB signaling	GO:1901222	1	0	43	110	1	11945	C1QTNF3
GO:BP	negative regulation of neuron death	GO:1901215	1	0	106	110	1	11945	CNTFR
GO:BP	regulation of neuron death	GO:1901214	1	0	143	110	1	11945	CNTFR
GO:BP	regulation of ERBB signaling pathway	GO:1901184	1	0	43	110	1	11945	FER
GO:BP	carbohydrate derivative biosynthetic process	GO:1901137	1	0	412	110	5	11945	GOLPH3,NPR2,FUT10,AK3,ST8SIA4
GO:BP	carbohydrate derivative metabolic process	GO:1901135	1	0	617	110	6	11945	EGFLAM,GOLPH3,NPR2,FUT10,AK3,ST8SIA4
GO:BP	regulation of response to reactive oxygen species	GO:1901031	1	0	21	110	1	11945	DHFR
GO:BP	negative regulation of potassium ion transmembrane transporter activity	GO:1901017	1	0	9	110	1	11945	NEDD4L
GO:BP	organonitrogen compound metabolic process	GO:1901564	1	0	4056	110	48	11945	SEC11C,NEDD4L,NARS1,FECH,RPL17,SMAD7,PIK3R1,MAP3K1,IL31RA,NDUFS4,RICTOR,EGFLAM,NIPBL,GOLPH3,CCBE1,MRPL17,RGP1,NPR2,TESK1,DCAF12,RNF165,NCBP1,DGKQ,MCCC2,RNF38,FUT10,NRG1,ADAMTS19,SPTLC1,ROR2,FANCC,GAS1,TUT7,VPS13A,TEK,ANXA1,PCSK5,RIC1,AK3,MRPS27,APC,CAMK4,FER,EFNA5,ST8SIA4,CCNH,DHFR,EXOSC5
GO:BP	regulation of lipophagy	GO:1904502	1	0	5	110	1	11945	SPTLC1
GO:BP	regulation of chromatin organization	GO:1902275	1	0	30	110	1	11945	MLLT3
GO:BP	negative regulation of sodium ion transmembrane transport	GO:1902306	1	0	7	110	1	11945	NEDD4L
GO:BP	negative regulation of secretion by cell	GO:1903531	1	0	68	110	1	11945	ANXA1
GO:BP	regulation of secretion by cell	GO:1903530	1	0	249	110	8	11945	CPLX4,C1QTNF3,GOLPH3,CPLX1,ANXA1,RIC1,SV2C,EFNA5
GO:BP	regulation of blood circulation	GO:1903522	1	0	119	110	2	11945	SMAD7,TMEM161B
GO:BP	mucopolysaccharide metabolic process	GO:1903510	1	0	61	110	1	11945	EGFLAM
GO:BP	liposaccharide metabolic process	GO:1903509	1	0	62	110	1	11945	ST8SIA4
GO:BP	positive regulation of nucleic acid-templated transcription	GO:1903508	1	0	946	110	8	11945	PIK3R1,NIPBL,ZBTB7C,TRIM14,MLLT3,NFIB,UTP15,CAMK4
GO:BP	negative regulation of nucleic acid-templated transcription	GO:1903507	1	0	656	110	6	11945	ATP8B1,SMAD7,NIPBL,NRG1,NFIB,ZNF366
GO:BP	regulation of nucleic acid-templated transcription	GO:1903506	1	0	1816	110	17	11945	ATP8B1,SMAD7,PIK3R1,ERBIN,NIPBL,ZBTB7C,DGKQ,TRIM14,NRG1,MLLT3,NFIB,GLIS3,ZNF366,UTP15,CAMK4,FER,CCNH
GO:BP	positive regulation of secretion by cell	GO:1903532	1	0	119	110	2	11945	C1QTNF3,GOLPH3
GO:BP	regulation of TORC1 signaling	GO:1903432	1	0	33	110	1	11945	DGKQ
GO:BP	regulation of cell maturation	GO:1903429	1	0	9	110	1	11945	NPR2
GO:BP	positive regulation of protein modification by small protein conjugation or removal	GO:1903322	1	0	80	110	1	11945	SMAD7
GO:BP	negative regulation of protein modification by small protein conjugation or removal	GO:1903321	1	0	60	110	1	11945	SMAD7
GO:BP	regulation of protein modification by small protein conjugation or removal	GO:1903320	1	0	154	110	1	11945	SMAD7
GO:BP	positive regulation of protein maturation	GO:1903319	1	0	10	110	1	11945	CCBE1
GO:BP	negative regulation of protein maturation	GO:1903318	1	0	10	110	1	11945	GAS1
GO:BP	regulation of protein maturation	GO:1903317	1	0	25	110	2	11945	CCBE1,GAS1
GO:BP	positive regulation of mRNA metabolic process	GO:1903313	1	0	76	110	3	11945	NCBP1,TUT7,EXOSC5
GO:BP	negative regulation of cell maturation	GO:1903430	1	0	3	110	1	11945	NPR2
GO:BP	meiotic cell cycle process involved in oocyte maturation	GO:1903537	1	0	4	110	1	11945	NPR2
GO:BP	protein localization to postsynaptic membrane	GO:1903539	1	0	28	110	1	11945	CPLX1
GO:BP	establishment of protein localization to postsynaptic membrane	GO:1903540	1	0	8	110	1	11945	CPLX1
GO:BP	cellular response to forskolin	GO:1904322	1	0	7	110	1	11945	EFNA5
GO:BP	response to forskolin	GO:1904321	1	0	7	110	1	11945	EFNA5
GO:BP	negative regulation of cation transmembrane transport	GO:1904063	1	0	38	110	1	11945	NEDD4L
GO:BP	regulation of monoatomic cation transmembrane transport	GO:1904062	1	0	133	110	1	11945	NEDD4L
GO:BP	negative regulation of cyclin-dependent protein kinase activity	GO:1904030	1	0	16	110	1	11945	APC
GO:BP	regulation of cyclin-dependent protein kinase activity	GO:1904029	1	0	42	110	2	11945	APC,CCNH
GO:BP	positive regulation of vasculature development	GO:1904018	1	0	77	110	1	11945	TEK
GO:BP	arachidonate transport	GO:1903963	1	0	22	110	1	11945	ANXA1
GO:BP	positive regulation of dendrite extension	GO:1903861	1	0	12	110	1	11945	NEDD4L
GO:BP	regulation of dendrite extension	GO:1903859	1	0	14	110	1	11945	NEDD4L
GO:BP	regulation of cellular response to transforming growth factor beta stimulus	GO:1903844	1	0	89	110	2	11945	SMAD7,FBN2
GO:BP	positive regulation of protein localization	GO:1903829	1	0	246	110	5	11945	PIK3R1,C1QTNF3,GOLPH3,TESK1,APC
GO:BP	negative regulation of protein localization	GO:1903828	1	0	127	110	2	11945	NEDD4L,BTF3
GO:BP	regulation of plasma membrane organization	GO:1903729	1	0	12	110	1	11945	ATP8B1
GO:BP	positive regulation of hemopoiesis	GO:1903708	1	0	79	110	1	11945	ANXA1
GO:BP	negative regulation of hemopoiesis	GO:1903707	1	0	51	110	3	11945	SMAD7,PIK3R1,ANXA1
GO:BP	regulation of hemopoiesis	GO:1903706	1	0	184	110	3	11945	SMAD7,PIK3R1,ANXA1
GO:BP	positive regulation of tumor necrosis factor superfamily cytokine production	GO:1903557	1	0	38	110	1	11945	PIK3R1
GO:BP	regulation of tumor necrosis factor superfamily cytokine production	GO:1903555	1	0	62	110	1	11945	PIK3R1
GO:BP	regulation of mRNA metabolic process	GO:1903311	1	0	172	110	3	11945	NCBP1,TUT7,EXOSC5
GO:BP	regulation of sodium ion transmembrane transport	GO:1902305	1	0	28	110	1	11945	NEDD4L
GO:BP	regulation of regulated secretory pathway	GO:1903305	1	0	46	110	1	11945	SV2C
GO:BP	regulation of establishment of endothelial barrier	GO:1903140	1	0	13	110	1	11945	S1PR3
GO:BP	positive regulation of cell cycle G1/S phase transition	GO:1902808	1	0	31	110	1	11945	ANXA1
GO:BP	negative regulation of cell cycle G1/S phase transition	GO:1902807	1	0	37	110	1	11945	APC
GO:BP	regulation of cell cycle G1/S phase transition	GO:1902806	1	0	85	110	3	11945	ANXA1,APC,CCNH
GO:BP	positive regulation of chondrocyte development	GO:1902761	1	0	2	110	1	11945	SMAD7
GO:BP	positive regulation of lamellipodium organization	GO:1902745	1	0	21	110	1	11945	PIK3R1
GO:BP	regulation of lamellipodium organization	GO:1902743	1	0	25	110	2	11945	PIK3R1,FER
GO:BP	negative regulation of chondrocyte proliferation	GO:1902731	1	0	4	110	1	11945	SMAD7
GO:BP	regulation of receptor localization to synapse	GO:1902683	1	0	8	110	1	11945	CPLX1
GO:BP	microtubule cytoskeleton organization involved in mitosis	GO:1902850	1	0	91	110	1	11945	KIF2A
GO:BP	positive regulation of RNA biosynthetic process	GO:1902680	1	0	951	110	8	11945	PIK3R1,NIPBL,ZBTB7C,TRIM14,MLLT3,NFIB,UTP15,CAMK4
GO:BP	secondary alcohol metabolic process	GO:1902652	1	0	66	110	3	11945	FECH,DGKQ,ABCA1
GO:BP	tertiary alcohol biosynthetic process	GO:1902645	1	0	8	110	1	11945	DGKQ
GO:BP	tertiary alcohol metabolic process	GO:1902644	1	0	12	110	1	11945	DGKQ
GO:BP	regulation of cellular response to vascular endothelial growth factor stimulus	GO:1902547	1	0	18	110	1	11945	CCBE1
GO:BP	positive regulation of intracellular signal transduction	GO:1902533	1	0	480	110	4	11945	RICTOR,GOLPH3,NRG1,TEK
GO:BP	negative regulation of intracellular signal transduction	GO:1902532	1	0	302	110	2	11945	C1QTNF3,RASA1
GO:BP	regulation of intracellular signal transduction	GO:1902531	1	0	869	110	8	11945	RICTOR,C1QTNF3,GOLPH3,DGKQ,NRG1,ABCA1,TEK,RASA1
GO:BP	protein localization to cell junction	GO:1902414	1	0	58	110	1	11945	CPLX1
GO:BP	negative regulation of RNA biosynthetic process	GO:1902679	1	0	658	110	6	11945	ATP8B1,SMAD7,NIPBL,NRG1,NFIB,ZNF366
GO:BP	regulation of response to oxidative stress	GO:1902882	1	0	53	110	1	11945	DHFR
GO:BP	regulation of miRNA transcription	GO:1902893	1	0	50	110	1	11945	NFIB
GO:BP	negative regulation of miRNA transcription	GO:1902894	1	0	15	110	1	11945	NFIB
GO:BP	mononuclear cell differentiation	GO:1903131	1	0	209	110	6	11945	SMAD7,PIK3R1,IL31RA,PTGER4,ANXA1,CAMK4
GO:BP	regulation of protein localization to plasma membrane	GO:1903076	1	0	61	110	1	11945	PIK3R1
GO:BP	regulation of extracellular matrix organization	GO:1903053	1	0	27	110	1	11945	RIC1
GO:BP	positive regulation of proteolysis involved in protein catabolic process	GO:1903052	1	0	70	110	1	11945	SMAD7
GO:BP	regulation of proteolysis involved in protein catabolic process	GO:1903050	1	0	128	110	1	11945	SMAD7
GO:BP	mitotic cell cycle process	GO:1903047	1	0	400	110	7	11945	KIF2A,NIPBL,ANXA1,NFIB,APC,CCNH,RAD17
GO:BP	meiotic cell cycle process	GO:1903046	1	0	101	110	1	11945	NPR2
GO:BP	positive regulation of chondrocyte hypertrophy	GO:1903043	1	0	1	110	1	11945	SMAD7
GO:BP	regulation of chondrocyte hypertrophy	GO:1903041	1	0	1	110	1	11945	SMAD7
GO:BP	positive regulation of leukocyte cell-cell adhesion	GO:1903039	1	0	90	110	1	11945	ANXA1
GO:BP	negative regulation of leukocyte cell-cell adhesion	GO:1903038	1	0	54	110	2	11945	SMAD7,ANXA1
GO:BP	regulation of leukocyte cell-cell adhesion	GO:1903037	1	0	135	110	2	11945	SMAD7,ANXA1
GO:BP	positive regulation of response to wounding	GO:1903036	1	0	28	110	1	11945	ANXA1
GO:BP	regulation of response to wounding	GO:1903034	1	0	81	110	1	11945	ANXA1
GO:BP	regulation of RNA polymerase II regulatory region sequence-specific DNA binding	GO:1903025	1	0	9	110	1	11945	ZBTB7C
GO:BP	regulation of alcohol biosynthetic process	GO:1902930	1	0	27	110	1	11945	DGKQ
GO:BP	positive regulation of supramolecular fiber organization	GO:1902905	1	0	87	110	2	11945	RICTOR,FER
GO:BP	negative regulation of supramolecular fiber organization	GO:1902904	1	0	90	110	3	11945	PIK3R1,TMOD1,APC
GO:BP	regulation of supramolecular fiber organization	GO:1902903	1	0	193	110	7	11945	PIK3R1,PTGER4,RICTOR,TMOD1,APC,FER,RASA1
GO:BP	negative regulation of establishment of endothelial barrier	GO:1903141	1	0	2	110	1	11945	S1PR3
GO:BP	non-membrane-bounded organelle assembly	GO:0140694	1	0	211	110	2	11945	KIF2A,TMOD1
GO:BP	ubiquitin-dependent protein catabolic process via the C-end degron rule pathway	GO:0140627	1	0	8	110	1	11945	DCAF12
GO:BP	meiotic nuclear division	GO:0140013	1	0	91	110	1	11945	NPR2
GO:BP	signaling receptor ligand precursor processing	GO:0140448	1	0	17	110	1	11945	PCSK5
GO:BP	translation	GO:0006412	1	0	456	110	8	11945	NARS1,FECH,RPL17,MRPL17,NCBP1,TUT7,MRPS27,EXOSC5
GO:BP	snRNA export from nucleus	GO:0006408	1	0	3	110	1	11945	NCBP1
GO:BP	mRNA export from nucleus	GO:0006406	1	0	33	110	1	11945	NCBP1
GO:BP	RNA export from nucleus	GO:0006405	1	0	43	110	1	11945	NCBP1
GO:BP	RNA localization	GO:0006403	1	0	89	110	1	11945	NCBP1
GO:BP	mRNA catabolic process	GO:0006402	1	0	149	110	3	11945	NCBP1,TUT7,EXOSC5
GO:BP	RNA catabolic process	GO:0006401	1	0	183	110	3	11945	NCBP1,TUT7,EXOSC5
GO:BP	tRNA metabolic process	GO:0006399	1	0	144	110	1	11945	NARS1
GO:BP	translational initiation	GO:0006413	1	0	80	110	2	11945	FECH,NCBP1
GO:BP	mRNA processing	GO:0006397	1	0	293	110	1	11945	NCBP1
GO:BP	mRNA cleavage	GO:0006379	1	0	10	110	1	11945	NCBP1
GO:BP	7-methylguanosine mRNA capping	GO:0006370	1	0	5	110	1	11945	NCBP1
GO:BP	transcription initiation at RNA polymerase II promoter	GO:0006367	1	0	55	110	1	11945	CCNH
GO:BP	transcription by RNA polymerase II	GO:0006366	1	0	1224	110	9	11945	SMAD7,PIK3R1,NIPBL,ZBTB7C,DGKQ,NFIB,GLIS3,ZNF366,CCNH
GO:BP	rRNA processing	GO:0006364	1	0	109	110	1	11945	UTP15
GO:BP	transcription by RNA polymerase I	GO:0006360	1	0	37	110	1	11945	UTP15
GO:BP	regulation of transcription by RNA polymerase II	GO:0006357	1	0	1168	110	9	11945	SMAD7,PIK3R1,NIPBL,ZBTB7C,DGKQ,NFIB,GLIS3,ZNF366,CCNH
GO:BP	regulation of transcription by RNA polymerase I	GO:0006356	1	0	25	110	1	11945	UTP15
GO:BP	RNA processing	GO:0006396	1	0	800	110	5	11945	PIK3R1,NCBP1,TUT7,UTP15,EXOSC5
GO:BP	regulation of translation	GO:0006417	1	0	226	110	5	11945	FECH,NCBP1,TUT7,MRPS27,EXOSC5
GO:BP	tRNA aminoacylation for protein translation	GO:0006418	1	0	41	110	1	11945	NARS1
GO:BP	asparaginyl-tRNA aminoacylation	GO:0006421	1	0	3	110	1	11945	NARS1
GO:BP	protein import into nucleus	GO:0006606	1	0	84	110	1	11945	PIK3R1
GO:BP	protein targeting	GO:0006605	1	0	136	110	2	11945	ERBIN,TOMM5
GO:BP	cellular modified amino acid metabolic process	GO:0006575	1	0	66	110	1	11945	DHFR
GO:BP	leucine catabolic process	GO:0006552	1	0	3	110	1	11945	MCCC2
GO:BP	leucine metabolic process	GO:0006551	1	0	3	110	1	11945	MCCC2
GO:BP	glycine biosynthetic process	GO:0006545	1	0	4	110	1	11945	DHFR
GO:BP	glycine metabolic process	GO:0006544	1	0	9	110	1	11945	DHFR
GO:BP	amino acid metabolic process	GO:0006520	1	0	199	110	3	11945	NARS1,MCCC2,DHFR
GO:BP	peptide metabolic process	GO:0006518	1	0	530	110	10	11945	SEC11C,NARS1,FECH,RPL17,MRPL17,NCBP1,TUT7,PCSK5,MRPS27,EXOSC5
GO:BP	protein monoubiquitination	GO:0006513	1	0	62	110	1	11945	FANCC
GO:BP	ubiquitin-dependent protein catabolic process	GO:0006511	1	0	370	110	3	11945	NEDD4L,SMAD7,DCAF12
GO:BP	proteolysis	GO:0006508	1	0	1040	110	8	11945	SEC11C,NEDD4L,SMAD7,CCBE1,DCAF12,ADAMTS19,GAS1,PCSK5
GO:BP	N-glycan processing	GO:0006491	1	0	6	110	1	11945	ST8SIA4
GO:BP	protein glycosylation	GO:0006486	1	0	157	110	2	11945	FUT10,ST8SIA4
GO:BP	protein deacetylation	GO:0006476	1	0	64	110	1	11945	NIPBL
GO:BP	negative regulation of protein kinase activity	GO:0006469	1	0	111	110	1	11945	APC
GO:BP	protein phosphorylation	GO:0006468	1	0	1013	110	18	11945	FECH,SMAD7,PIK3R1,MAP3K1,IL31RA,NDUFS4,RICTOR,NPR2,TESK1,DGKQ,NRG1,ROR2,TEK,APC,CAMK4,FER,EFNA5,CCNH
GO:BP	signal peptide processing	GO:0006465	1	0	9	110	1	11945	SEC11C
GO:BP	regulation of translational initiation	GO:0006446	1	0	44	110	2	11945	FECH,NCBP1
GO:BP	regulation of DNA-templated transcription	GO:0006355	1	0	1814	110	17	11945	ATP8B1,SMAD7,PIK3R1,ERBIN,NIPBL,ZBTB7C,DGKQ,TRIM14,NRG1,MLLT3,NFIB,GLIS3,ZNF366,UTP15,CAMK4,FER,CCNH
GO:BP	protein targeting to mitochondrion	GO:0006626	1	0	42	110	1	11945	TOMM5
GO:BP	DNA-templated transcription initiation	GO:0006352	1	0	88	110	1	11945	CCNH
GO:BP	chromatin organization	GO:0006325	1	0	301	110	1	11945	MLLT3
GO:BP	aminoglycan metabolic process	GO:0006022	1	0	78	110	1	11945	EGFLAM
GO:BP	glucose metabolic process	GO:0006006	1	0	96	110	2	11945	C1QTNF3,DGKQ
GO:BP	monosaccharide metabolic process	GO:0005996	1	0	145	110	2	11945	C1QTNF3,DGKQ
GO:BP	carbohydrate metabolic process	GO:0005975	1	0	348	110	5	11945	C1QTNF3,DGKQ,NANS,PGM5,ST8SIA4
GO:BP	growth plate cartilage development	GO:0003417	1	0	13	110	1	11945	NPR2
GO:BP	endochondral bone growth	GO:0003416	1	0	19	110	2	11945	NPR2,BNC2
GO:BP	chondrocyte hypertrophy	GO:0003415	1	0	6	110	1	11945	SMAD7
GO:BP	cardiac endothelial cell differentiation	GO:0003348	1	0	6	110	1	11945	NRG1
GO:BP	proteoglycan metabolic process	GO:0006029	1	0	69	110	1	11945	EGFLAM
GO:BP	cilium movement	GO:0003341	1	0	85	110	2	11945	DDX4,VPS13A
GO:BP	ventricular septum development	GO:0003281	1	0	48	110	1	11945	SMAD7
GO:BP	cardiac septum development	GO:0003279	1	0	75	110	2	11945	SMAD7,PCSK5
GO:BP	regulation of membrane depolarization	GO:0003254	1	0	17	110	1	11945	NEDD4L
GO:BP	cardiac ventricle development	GO:0003231	1	0	85	110	2	11945	SMAD7,NRG1
GO:BP	ventricular cardiac muscle tissue development	GO:0003229	1	0	40	110	2	11945	SMAD7,NRG1
GO:BP	ventricular trabecula myocardium morphogenesis	GO:0003222	1	0	10	110	1	11945	NRG1
GO:BP	cardiac ventricle morphogenesis	GO:0003208	1	0	51	110	2	11945	SMAD7,NRG1
GO:BP	cardiac chamber morphogenesis	GO:0003206	1	0	90	110	2	11945	SMAD7,NRG1
GO:BP	regulation of extracellular matrix constituent secretion	GO:0003330	1	0	5	110	1	11945	RIC1
GO:BP	alcohol metabolic process	GO:0006066	1	0	173	110	5	11945	FECH,DGKQ,ABCA1,SPTLC1,DHFR
GO:BP	organic acid metabolic process	GO:0006082	1	0	525	110	4	11945	ATP8B1,NARS1,MCCC2,DHFR
GO:BP	generation of precursor metabolites and energy	GO:0006091	1	0	200	110	2	11945	NDUFS4,OXCT1
GO:BP	DNA recombination	GO:0006310	1	0	181	110	1	11945	MSH3
GO:BP	DNA modification	GO:0006304	1	0	55	110	1	11945	EXOSC5
GO:BP	postreplication repair	GO:0006301	1	0	19	110	1	11945	POLK
GO:BP	mismatch repair	GO:0006298	1	0	17	110	1	11945	MSH3
GO:BP	nucleotide-excision repair, DNA gap filling	GO:0006297	1	0	3	110	1	11945	POLK
GO:BP	nucleotide-excision repair	GO:0006289	1	0	38	110	2	11945	FANCC,POLK
GO:BP	DNA repair	GO:0006281	1	0	317	110	4	11945	FANCC,POLK,MSH3,RAD17
GO:BP	regulation of DNA replication	GO:0006275	1	0	70	110	1	11945	RAD17
GO:BP	DNA replication	GO:0006260	1	0	161	110	3	11945	NFIB,POLK,RAD17
GO:BP	DNA metabolic process	GO:0006259	1	0	632	110	6	11945	FANCC,NFIB,POLK,MSH3,RAD17,EXOSC5
GO:BP	pyrimidine nucleotide metabolic process	GO:0006220	1	0	35	110	1	11945	AK3
GO:BP	cGMP biosynthetic process	GO:0006182	1	0	12	110	1	11945	NPR2
GO:BP	ADP biosynthetic process	GO:0006172	1	0	2	110	1	11945	AK3
GO:BP	purine nucleotide biosynthetic process	GO:0006164	1	0	127	110	2	11945	NPR2,AK3
GO:BP	purine nucleotide metabolic process	GO:0006163	1	0	224	110	2	11945	NPR2,AK3
GO:BP	nucleobase-containing compound metabolic process	GO:0006139	1	0	3541	110	27	11945	ATP8B1,NARS1,SMAD7,PIK3R1,ERBIN,NIPBL,NPR2,ZBTB7C,NCBP1,DGKQ,TRIM14,NRG1,FANCC,TUT7,MLLT3,NFIB,AK3,GLIS3,ZNF366,UTP15,POLK,CAMK4,FER,CCNH,MSH3,RAD17,EXOSC5
GO:BP	regulation of gluconeogenesis	GO:0006111	1	0	24	110	2	11945	C1QTNF3,DGKQ
GO:BP	regulation of carbohydrate metabolic process	GO:0006109	1	0	83	110	2	11945	C1QTNF3,DGKQ
GO:BP	gluconeogenesis	GO:0006094	1	0	41	110	2	11945	C1QTNF3,DGKQ
GO:BP	DNA-templated transcription	GO:0006351	1	0	1926	110	17	11945	ATP8B1,SMAD7,PIK3R1,ERBIN,NIPBL,ZBTB7C,DGKQ,TRIM14,NRG1,MLLT3,NFIB,GLIS3,ZNF366,UTP15,CAMK4,FER,CCNH
GO:BP	cardiac chamber development	GO:0003205	1	0	114	110	3	11945	SMAD7,NRG1,PCSK5
GO:BP	lipid metabolic process	GO:0006629	1	0	790	110	11	11945	ATP8B1,FECH,OXCT1,DGKQ,ABCA1,SLC27A6,SPTLC1,TEK,PIP5K1B,ST8SIA4,FAM151B
GO:BP	acylglycerol metabolic process	GO:0006639	1	0	60	110	1	11945	DGKQ
GO:BP	inflammatory response	GO:0006954	1	0	277	110	5	11945	PTGER4,RICTOR,C1QTNF3,S1PR3,ANXA1
GO:BP	defense response	GO:0006952	1	0	628	110	10	11945	ERBIN,C6,PTGER4,RICTOR,C1QTNF3,NCBP1,TRIM14,S1PR3,ANXA1,EXOSC5
GO:BP	response to stress	GO:0006950	1	0	1833	110	23	11945	FECH,SMAD7,PIK3R1,ERBIN,C6,PTGER4,RICTOR,NIPBL,C1QTNF3,NPR2,NCBP1,TRIM14,ABCA1,S1PR3,FANCC,ANXA1,POLK,APC,FER,MSH3,DHFR,RAD17,EXOSC5
GO:BP	regulation of striated muscle contraction	GO:0006942	1	0	49	110	1	11945	SMAD7
GO:BP	striated muscle contraction	GO:0006941	1	0	85	110	1	11945	SMAD7
GO:BP	regulation of muscle contraction	GO:0006937	1	0	77	110	1	11945	SMAD7
GO:BP	muscle contraction	GO:0006936	1	0	144	110	2	11945	SMAD7,TMOD1
GO:BP	chemotaxis	GO:0006935	1	0	303	110	5	11945	RNF165,ANXA1,NFIB,FER,EFNA5
GO:BP	immune response	GO:0006955	1	0	598	110	8	11945	SMAD7,ERBIN,C6,PTGER4,FYB1,TRIM14,ANXA1,FER
GO:BP	inflammatory cell apoptotic process	GO:0006925	1	0	9	110	1	11945	ANXA1
GO:BP	autophagy	GO:0006914	1	0	267	110	4	11945	DCAF12,SPTLC1,VPS13A,SNX30
GO:BP	nucleocytoplasmic transport	GO:0006913	1	0	186	110	2	11945	PIK3R1,NCBP1
GO:BP	phagocytosis	GO:0006909	1	0	81	110	1	11945	ANXA1
GO:BP	vesicle fusion	GO:0006906	1	0	42	110	2	11945	CPLX1,ANXA1
GO:BP	vesicle budding from membrane	GO:0006900	1	0	32	110	1	11945	GOLPH3
GO:BP	endocytosis	GO:0006897	1	0	326	110	2	11945	GHR,ANXA1
GO:BP	Golgi to plasma membrane transport	GO:0006893	1	0	32	110	1	11945	GOLPH3
GO:BP	post-Golgi vesicle-mediated transport	GO:0006892	1	0	52	110	1	11945	GOLPH3
GO:BP	apoptotic process	GO:0006915	1	0	897	110	8	11945	PIK3R1,GOLPH3,NPR2,CNTFR,SPTLC1,ANXA1,APC,RASA1
GO:BP	complement activation	GO:0006956	1	0	22	110	1	11945	C6
GO:BP	complement activation, classical pathway	GO:0006958	1	0	11	110	1	11945	C6
GO:BP	humoral immune response	GO:0006959	1	0	53	110	1	11945	C6
GO:BP	lysosome organization	GO:0007040	1	0	50	110	1	11945	ABCA1
GO:BP	protein catabolic process in the vacuole	GO:0007039	1	0	10	110	1	11945	VPS13A
GO:BP	vacuole organization	GO:0007033	1	0	116	110	3	11945	NPR2,ABCA1,SNX30
GO:BP	Golgi organization	GO:0007030	1	0	70	110	2	11945	LMAN1,GOLPH3
GO:BP	endoplasmic reticulum organization	GO:0007029	1	0	48	110	2	11945	LMAN1,EMC4
GO:BP	negative regulation of microtubule depolymerization	GO:0007026	1	0	16	110	1	11945	APC
GO:BP	microtubule depolymerization	GO:0007019	1	0	24	110	2	11945	KIF24,APC
GO:BP	microtubule-based movement	GO:0007018	1	0	213	110	4	11945	KIF2A,DDX4,KIF24,VPS13A
GO:BP	microtubule-based process	GO:0007017	1	0	518	110	7	11945	KIF2A,DDX4,KIF24,VPS13A,APC,FER,EFNA5
GO:BP	actin filament organization	GO:0007015	1	0	229	110	7	11945	PIK3R1,PTGER4,RICTOR,IQGAP2,TMOD1,FER,RASA1
GO:BP	cytoskeleton organization	GO:0007010	1	0	815	110	14	11945	PIK3R1,KIF2A,PTGER4,RICTOR,TESK1,KIF24,IQGAP2,TMOD1,TEK,ANXA1,APC,FER,EFNA5,RASA1
GO:BP	plasma membrane organization	GO:0007009	1	0	88	110	1	11945	ATP8B1
GO:BP	inner mitochondrial membrane organization	GO:0007007	1	0	22	110	1	11945	SLC25A46
GO:BP	mitochondrial membrane organization	GO:0007006	1	0	49	110	1	11945	SLC25A46
GO:BP	mitochondrion organization	GO:0007005	1	0	281	110	6	11945	NDUFS4,GOLPH3,MTX3,VPS13A,SLC25A46,TOMM5
GO:BP	organelle organization	GO:0006996	1	0	1954	110	29	11945	LMAN1,PIK3R1,KIF2A,NDUFS4,PTGER4,RICTOR,NIPBL,GOLPH3,NPR2,TESK1,KIF24,MTX3,IQGAP2,TMOD1,CPLX1,ABCA1,VPS13A,TEK,SNX30,ANXA1,NFIB,APC,SLC25A46,FER,EFNA5,RASA1,MSH3,EMC4,TOMM5
GO:BP	response to unfolded protein	GO:0006986	1	0	59	110	1	11945	PIK3R1
GO:BP	response to oxidative stress	GO:0006979	1	0	197	110	3	11945	FANCC,FER,DHFR
GO:BP	DNA damage response	GO:0006974	1	0	492	110	7	11945	PIK3R1,NIPBL,FANCC,POLK,APC,MSH3,RAD17
GO:BP	endoplasmic reticulum to Golgi vesicle-mediated transport	GO:0006888	1	0	61	110	2	11945	LMAN1,GAS1
GO:BP	neutral lipid metabolic process	GO:0006638	1	0	60	110	1	11945	DGKQ
GO:BP	exocytosis	GO:0006887	1	0	165	110	5	11945	CPLX4,UNC13B,CPLX1,ANXA1,SV2C
GO:BP	lipid transport	GO:0006869	1	0	226	110	6	11945	ATP8B1,ATP8B2,ABCA1,SLC27A6,VPS13A,ANXA1
GO:BP	glucocorticoid biosynthetic process	GO:0006704	1	0	12	110	1	11945	DGKQ
GO:BP	progesterone biosynthetic process	GO:0006701	1	0	3	110	1	11945	DGKQ
GO:BP	C21-steroid hormone biosynthetic process	GO:0006700	1	0	13	110	1	11945	DGKQ
GO:BP	steroid biosynthetic process	GO:0006694	1	0	90	110	1	11945	DGKQ
GO:BP	glycosphingolipid biosynthetic process	GO:0006688	1	0	17	110	1	11945	ST8SIA4
GO:BP	glycosphingolipid metabolic process	GO:0006687	1	0	28	110	1	11945	ST8SIA4
GO:BP	sphingomyelin biosynthetic process	GO:0006686	1	0	6	110	1	11945	SPTLC1
GO:BP	sphingomyelin metabolic process	GO:0006684	1	0	14	110	1	11945	SPTLC1
GO:BP	cellular aromatic compound metabolic process	GO:0006725	1	0	3665	110	29	11945	ATP8B1,NARS1,FECH,SMAD7,PIK3R1,ERBIN,NIPBL,NPR2,ZBTB7C,NCBP1,DGKQ,TRIM14,NRG1,FANCC,TUT7,MLLT3,NFIB,AK3,GLIS3,ZNF366,UTP15,POLK,CAMK4,FER,CCNH,MSH3,DHFR,RAD17,EXOSC5
GO:BP	ceramide metabolic process	GO:0006672	1	0	57	110	2	11945	SPTLC1,ST8SIA4
GO:BP	sphinganine metabolic process	GO:0006667	1	0	3	110	1	11945	SPTLC1
GO:BP	sphingolipid metabolic process	GO:0006665	1	0	89	110	2	11945	SPTLC1,ST8SIA4
GO:BP	glycolipid metabolic process	GO:0006664	1	0	61	110	1	11945	ST8SIA4
GO:BP	phosphatidylinositol biosynthetic process	GO:0006661	1	0	75	110	1	11945	PIP5K1B
GO:BP	phosphatidic acid biosynthetic process	GO:0006654	1	0	11	110	1	11945	DGKQ
GO:BP	glycerophospholipid metabolic process	GO:0006650	1	0	174	110	2	11945	DGKQ,PIP5K1B
GO:BP	phospholipid metabolic process	GO:0006644	1	0	251	110	3	11945	DGKQ,SPTLC1,PIP5K1B
GO:BP	membrane lipid metabolic process	GO:0006643	1	0	124	110	2	11945	SPTLC1,ST8SIA4
GO:BP	sphingosine metabolic process	GO:0006670	1	0	14	110	1	11945	SPTLC1
GO:BP	tetrahydrobiopterin biosynthetic process	GO:0006729	1	0	7	110	1	11945	DHFR
GO:BP	one-carbon metabolic process	GO:0006730	1	0	17	110	1	11945	DHFR
GO:BP	nucleoside phosphate metabolic process	GO:0006753	1	0	278	110	2	11945	NPR2,AK3
GO:BP	xenobiotic transmembrane transport	GO:0006855	1	0	4	110	1	11945	ATP8B1
GO:BP	mitochondrial transport	GO:0006839	1	0	80	110	1	11945	TOMM5
GO:BP	neurotransmitter transport	GO:0006836	1	0	101	110	3	11945	CPLX4,CPLX1,SV2C
GO:BP	chloride transport	GO:0006821	1	0	83	110	1	11945	ATP8B1
GO:BP	monoatomic anion transport	GO:0006820	1	0	109	110	1	11945	ATP8B1
GO:BP	sodium ion transport	GO:0006814	1	0	129	110	1	11945	NEDD4L
GO:BP	potassium ion transport	GO:0006813	1	0	157	110	1	11945	NEDD4L
GO:BP	monoatomic cation transport	GO:0006812	1	0	600	110	2	11945	NEDD4L,TRPM3
GO:BP	monoatomic ion transport	GO:0006811	1	0	767	110	3	11945	NEDD4L,ATP8B1,TRPM3
GO:BP	transport	GO:0006810	1	0	2692	110	30	11945	LMAN1,CPLX4,NEDD4L,ATP8B1,PIK3R1,ERBIN,GHR,C1QTNF3,MTMR12,GOLPH3,CA9,RGP1,ATP8B2,UNC13B,MTX3,NCBP1,CPLX1,NRG1,ABCA1,SLC44A1,SLC27A6,GAS1,VPS13A,SNX30,TRPM3,ANXA1,RIC1,SV2C,EFNA5,TOMM5
GO:BP	nitrogen compound metabolic process	GO:0006807	1	0	6387	110	60	11945	SEC11C,NEDD4L,ATP8B1,NARS1,FECH,RPL17,SMAD7,PIK3R1,ERBIN,MAP3K1,IL31RA,NDUFS4,RICTOR,EGFLAM,NIPBL,GOLPH3,CCBE1,MRPL17,RGP1,NPR2,TESK1,DCAF12,RNF165,ZBTB7C,NCBP1,DGKQ,MCCC2,RNF38,TRIM14,FUT10,NRG1,ADAMTS19,SPTLC1,ROR2,FANCC,GAS1,TUT7,VPS13A,TEK,ANXA1,PCSK5,MLLT3,NFIB,RIC1,AK3,GLIS3,MRPS27,ZNF366,UTP15,POLK,APC,CAMK4,FER,EFNA5,ST8SIA4,CCNH,MSH3,DHFR,RAD17,EXOSC5
GO:BP	superoxide metabolic process	GO:0006801	1	0	32	110	2	11945	FANCC,DHFR
GO:BP	phosphate-containing compound metabolic process	GO:0006796	1	0	1760	110	22	11945	FECH,SMAD7,PIK3R1,MAP3K1,IL31RA,NDUFS4,RICTOR,NPR2,TESK1,DGKQ,NRG1,SPTLC1,ROR2,TEK,PIP5K1B,AK3,APC,CAMK4,FER,EFNA5,CCNH,RAD17
GO:BP	phosphorus metabolic process	GO:0006793	1	0	1781	110	22	11945	FECH,SMAD7,PIK3R1,MAP3K1,IL31RA,NDUFS4,RICTOR,NPR2,TESK1,DGKQ,NRG1,SPTLC1,ROR2,TEK,PIP5K1B,AK3,APC,CAMK4,FER,EFNA5,CCNH,RAD17
GO:BP	sulfur compound metabolic process	GO:0006790	1	0	169	110	1	11945	EGFLAM
GO:BP	heme biosynthetic process	GO:0006783	1	0	14	110	1	11945	FECH
GO:BP	porphyrin-containing compound biosynthetic process	GO:0006779	1	0	17	110	1	11945	FECH
GO:BP	porphyrin-containing compound metabolic process	GO:0006778	1	0	21	110	1	11945	FECH
GO:BP	folic acid-containing compound metabolic process	GO:0006760	1	0	13	110	1	11945	DHFR
GO:BP	intracellular protein transport	GO:0006886	1	0	447	110	4	11945	PIK3R1,ERBIN,RIC1,TOMM5
GO:BP	cell-cell junction assembly	GO:0007043	1	0	64	110	1	11945	SMAD7
GO:BP	endothelium development	GO:0003158	1	0	71	110	2	11945	NRG1,S1PR3
GO:BP	outflow tract morphogenesis	GO:0003151	1	0	56	110	1	11945	NIPBL
GO:BP	positive regulation of cytokine production	GO:0001819	1	0	198	110	5	11945	PIK3R1,PTGER4,C1QTNF3,CCBE1,ANXA1
GO:BP	negative regulation of cytokine production	GO:0001818	1	0	110	110	5	11945	SMAD7,ERBIN,PTGER4,C1QTNF3,ANXA1
GO:BP	regulation of cytokine production	GO:0001817	1	0	314	110	8	11945	SMAD7,PIK3R1,ERBIN,PTGER4,C1QTNF3,CCBE1,S1PR3,ANXA1
GO:BP	cytokine production	GO:0001816	1	0	320	110	9	11945	SMAD7,PIK3R1,ERBIN,PTGER4,C1QTNF3,CCBE1,S1PR3,ANXA1,PCSK5
GO:BP	neutrophil apoptotic process	GO:0001781	1	0	6	110	1	11945	ANXA1
GO:BP	neutrophil homeostasis	GO:0001780	1	0	12	110	1	11945	ANXA1
GO:BP	leukocyte homeostasis	GO:0001776	1	0	48	110	1	11945	ANXA1
GO:BP	cell activation	GO:0001775	1	0	439	110	7	11945	SMAD7,PIK3R1,PTGER4,NPR2,ANXA1,CAMK4,FER
GO:BP	kidney development	GO:0001822	1	0	192	110	2	11945	SMAD7,PCSK5
GO:BP	myeloid dendritic cell activation	GO:0001773	1	0	13	110	1	11945	CAMK4
GO:BP	morphogenesis of a polarized epithelium	GO:0001738	1	0	51	110	1	11945	MLLT3
GO:BP	establishment of planar polarity	GO:0001736	1	0	38	110	1	11945	MLLT3
GO:BP	cell fate specification	GO:0001708	1	0	58	110	1	11945	NFIB
GO:BP	in utero embryonic development	GO:0001701	1	0	277	110	2	11945	C6,BTF3
GO:BP	intracellular glucose homeostasis	GO:0001678	1	0	62	110	2	11945	PIK3R1,EFNA5
GO:BP	ameboidal-type cell migration	GO:0001667	1	0	259	110	4	11945	TESK1,TEK,ANXA1,FER
GO:BP	ureteric bud development	GO:0001657	1	0	72	110	1	11945	SMAD7
GO:BP	eye development	GO:0001654	1	0	232	110	5	11945	NIPBL,TMOD1,TDRD7,FBN2,NFIB
GO:BP	neuron migration	GO:0001764	1	0	99	110	1	11945	NIPBL
GO:BP	mesonephros development	GO:0001823	1	0	74	110	1	11945	SMAD7
GO:BP	epithelial to mesenchymal transition	GO:0001837	1	0	97	110	1	11945	SMAD7
GO:BP	endothelial cell development	GO:0001885	1	0	33	110	1	11945	S1PR3
GO:BP	cell migration involved in sprouting angiogenesis	GO:0002042	1	0	41	110	1	11945	ANXA1
GO:BP	sprouting angiogenesis	GO:0002040	1	0	78	110	2	11945	TEK,ANXA1
GO:BP	regulation of sodium ion transport	GO:0002028	1	0	40	110	1	11945	NEDD4L
GO:BP	regulation of heart rate	GO:0002027	1	0	55	110	1	11945	TMEM161B
GO:BP	morphogenesis of an epithelium	GO:0002009	1	0	314	110	2	11945	CA9,MLLT3
GO:BP	blood vessel remodeling	GO:0001974	1	0	23	110	1	11945	NPR2
GO:BP	startle response	GO:0001964	1	0	14	110	1	11945	NPR2
GO:BP	endochondral ossification	GO:0001958	1	0	23	110	1	11945	NPR2
GO:BP	positive regulation of cell-matrix adhesion	GO:0001954	1	0	31	110	1	11945	TEK
GO:BP	negative regulation of cell-matrix adhesion	GO:0001953	1	0	19	110	2	11945	PIK3R1,RASA1
GO:BP	regulation of cell-matrix adhesion	GO:0001952	1	0	65	110	4	11945	PIK3R1,TEK,EFNA5,RASA1
GO:BP	lymphangiogenesis	GO:0001946	1	0	13	110	1	11945	CCBE1
GO:BP	lymph vessel development	GO:0001945	1	0	22	110	2	11945	CCBE1,NPR2
GO:BP	vasculature development	GO:0001944	1	0	422	110	7	11945	SMAD7,CCBE1,NPR2,TEK,ANXA1,PCSK5,RASA1
GO:BP	positive regulation of protein phosphorylation	GO:0001934	1	0	335	110	7	11945	IL31RA,RICTOR,TESK1,DGKQ,NRG1,TEK,EFNA5
GO:BP	negative regulation of protein phosphorylation	GO:0001933	1	0	175	110	3	11945	SMAD7,DGKQ,APC
GO:BP	regulation of protein phosphorylation	GO:0001932	1	0	530	110	13	11945	FECH,SMAD7,IL31RA,NDUFS4,RICTOR,TESK1,DGKQ,NRG1,TEK,APC,FER,EFNA5,CCNH
GO:BP	tissue homeostasis	GO:0001894	1	0	129	110	1	11945	NFIB
GO:BP	selenium compound metabolic process	GO:0001887	1	0	1	110	1	11945	SELENOP
GO:BP	osteoblast differentiation	GO:0001649	1	0	124	110	1	11945	FBN2
GO:BP	chondrocyte differentiation	GO:0002062	1	0	75	110	3	11945	SMAD7,NPR2,NFIB
GO:BP	ganglioside biosynthetic process	GO:0001574	1	0	9	110	1	11945	ST8SIA4
GO:BP	vasculogenesis	GO:0001570	1	0	50	110	1	11945	NPR2
GO:BP	response to reactive oxygen species	GO:0000302	1	0	91	110	3	11945	FANCC,FER,DHFR
GO:BP	nuclear-transcribed mRNA catabolic process, exonucleolytic	GO:0000291	1	0	7	110	1	11945	EXOSC5
GO:BP	nuclear-transcribed mRNA catabolic process, deadenylation-dependent decay	GO:0000288	1	0	40	110	1	11945	EXOSC5
GO:BP	mitotic cytokinesis	GO:0000281	1	0	42	110	1	11945	APC
GO:BP	nuclear division	GO:0000280	1	0	233	110	5	11945	KIF2A,NIPBL,NPR2,NFIB,APC
GO:BP	mitotic cell cycle	GO:0000278	1	0	484	110	8	11945	KIF2A,NIPBL,GAS1,ANXA1,NFIB,APC,CCNH,RAD17
GO:BP	mitochondrial fission	GO:0000266	1	0	27	110	1	11945	SLC25A46
GO:BP	spliceosomal complex assembly	GO:0000245	1	0	58	110	1	11945	NCBP1
GO:BP	response to superoxide	GO:0000303	1	0	14	110	2	11945	FANCC,DHFR
GO:BP	microtubule cytoskeleton organization	GO:0000226	1	0	352	110	5	11945	KIF2A,KIF24,APC,FER,EFNA5
GO:BP	nuclear-transcribed mRNA catabolic process, nonsense-mediated decay	GO:0000184	1	0	28	110	1	11945	NCBP1
GO:BP	MAPK cascade	GO:0000165	1	0	381	110	3	11945	NPR2,NRG1,TEK
GO:BP	negative regulation of transcription by RNA polymerase II	GO:0000122	1	0	474	110	3	11945	SMAD7,NIPBL,ZNF366
GO:BP	G1/S transition of mitotic cell cycle	GO:0000082	1	0	106	110	3	11945	ANXA1,APC,CCNH
GO:BP	regulation of cyclin-dependent protein serine/threonine kinase activity	GO:0000079	1	0	40	110	2	11945	APC,CCNH
GO:BP	DNA damage checkpoint signaling	GO:0000077	1	0	69	110	1	11945	RAD17
GO:BP	cell cycle checkpoint signaling	GO:0000075	1	0	116	110	2	11945	APC,RAD17
GO:BP	mitotic sister chromatid segregation	GO:0000070	1	0	107	110	3	11945	KIF2A,NIPBL,APC
GO:BP	protein polyubiquitination	GO:0000209	1	0	116	110	2	11945	NEDD4L,RNF165
GO:BP	response to oxygen radical	GO:0000305	1	0	14	110	2	11945	FANCC,DHFR
GO:BP	RNA splicing, via transesterification reactions	GO:0000375	1	0	218	110	1	11945	NCBP1
GO:BP	RNA splicing, via transesterification reactions with bulged adenosine as nucleophile	GO:0000377	1	0	217	110	1	11945	NCBP1
GO:BP	blood vessel development	GO:0001568	1	0	403	110	6	11945	SMAD7,NPR2,TEK,ANXA1,PCSK5,RASA1
GO:BP	regulation of cell growth	GO:0001558	1	0	170	110	4	11945	NEDD4L,SMAD7,NCBP1,EFNA5
GO:BP	oocyte maturation	GO:0001556	1	0	14	110	1	11945	NPR2
GO:BP	cumulus cell differentiation	GO:0001549	1	0	1	110	1	11945	NPR2
GO:BP	antral ovarian follicle growth	GO:0001547	1	0	9	110	1	11945	NPR2
GO:BP	ovarian follicle development	GO:0001541	1	0	34	110	1	11945	NPR2
GO:BP	cilium or flagellum-dependent cell motility	GO:0001539	1	0	68	110	2	11945	DDX4,VPS13A
GO:BP	angiogenesis	GO:0001525	1	0	285	110	3	11945	NPR2,TEK,ANXA1
GO:BP	action potential	GO:0001508	1	0	67	110	2	11945	NPR2,TMEM161B
GO:BP	regulation of neurotransmitter levels	GO:0001505	1	0	106	110	3	11945	CPLX4,CPLX1,SV2C
GO:BP	ossification	GO:0001503	1	0	236	110	5	11945	SMAD7,PTGER4,NIPBL,NPR2,FBN2
GO:BP	skeletal system development	GO:0001501	1	0	329	110	7	11945	SMAD7,NIPBL,NPR2,FBN2,PCSK5,BNC2,NFIB
GO:BP	nuclear-transcribed mRNA catabolic process	GO:0000956	1	0	83	110	2	11945	NCBP1,EXOSC5
GO:BP	cytokinesis	GO:0000910	1	0	90	110	1	11945	APC
GO:BP	cell morphogenesis involved in differentiation	GO:0000904	1	0	347	110	4	11945	NPR2,RNF165,NFIB,EFNA5
GO:BP	cell morphogenesis	GO:0000902	1	0	511	110	7	11945	NEDD4L,NPR2,RNF165,PALM2AKAP2,ANXA1,NFIB,EFNA5
GO:BP	sister chromatid segregation	GO:0000819	1	0	120	110	3	11945	KIF2A,NIPBL,APC
GO:BP	DNA synthesis involved in DNA repair	GO:0000731	1	0	21	110	1	11945	POLK
GO:BP	mRNA splicing, via spliceosome	GO:0000398	1	0	217	110	1	11945	NCBP1
GO:BP	ganglioside metabolic process	GO:0001573	1	0	15	110	1	11945	ST8SIA4
GO:BP	endocardium development	GO:0003157	1	0	12	110	1	11945	NRG1
GO:BP	chondrocyte development	GO:0002063	1	0	26	110	1	11945	SMAD7
GO:BP	columnar/cuboidal epithelial cell differentiation	GO:0002065	1	0	87	110	1	11945	NFIB
GO:BP	innate immune response-activating signaling pathway	GO:0002758	1	0	93	110	1	11945	ERBIN
GO:BP	immune response-activating signaling pathway	GO:0002757	1	0	177	110	1	11945	ERBIN
GO:BP	cytosolic pattern recognition receptor signaling pathway	GO:0002753	1	0	47	110	1	11945	ERBIN
GO:BP	negative regulation of T cell cytokine production	GO:0002725	1	0	1	110	1	11945	SMAD7
GO:BP	regulation of T cell cytokine production	GO:0002724	1	0	11	110	1	11945	SMAD7
GO:BP	negative regulation of cytokine production involved in immune response	GO:0002719	1	0	12	110	1	11945	SMAD7
GO:BP	regulation of cytokine production involved in immune response	GO:0002718	1	0	45	110	1	11945	SMAD7
GO:BP	negative regulation of T cell mediated immunity	GO:0002710	1	0	6	110	1	11945	SMAD7
GO:BP	regulation of myeloid leukocyte differentiation	GO:0002761	1	0	59	110	1	11945	PIK3R1
GO:BP	regulation of T cell mediated immunity	GO:0002709	1	0	22	110	1	11945	SMAD7
GO:BP	regulation of lymphocyte mediated immunity	GO:0002706	1	0	54	110	1	11945	SMAD7
GO:BP	negative regulation of leukocyte mediated immunity	GO:0002704	1	0	16	110	1	11945	SMAD7
GO:BP	regulation of leukocyte mediated immunity	GO:0002703	1	0	72	110	1	11945	SMAD7
GO:BP	negative regulation of production of molecular mediator of immune response	GO:0002701	1	0	15	110	1	11945	SMAD7
GO:BP	regulation of production of molecular mediator of immune response	GO:0002700	1	0	74	110	1	11945	SMAD7
GO:BP	positive regulation of immune effector process	GO:0002699	1	0	90	110	2	11945	ANXA1,FER
GO:BP	negative regulation of immune effector process	GO:0002698	1	0	38	110	3	11945	SMAD7,ANXA1,FER
GO:BP	regulation of immune effector process	GO:0002697	1	0	126	110	3	11945	SMAD7,ANXA1,FER
GO:BP	negative regulation of lymphocyte mediated immunity	GO:0002707	1	0	12	110	1	11945	SMAD7
GO:BP	negative regulation of myeloid leukocyte differentiation	GO:0002762	1	0	26	110	1	11945	PIK3R1
GO:BP	immune response-regulating signaling pathway	GO:0002764	1	0	184	110	2	11945	ERBIN,FER
GO:BP	immune response-regulating cell surface receptor signaling pathway	GO:0002768	1	0	120	110	1	11945	FER
GO:BP	heart process	GO:0003015	1	0	129	110	2	11945	SMAD7,TMEM161B
GO:BP	circulatory system process	GO:0003013	1	0	252	110	3	11945	SMAD7,NPR2,TMEM161B
GO:BP	muscle system process	GO:0003012	1	0	181	110	2	11945	SMAD7,TMOD1
GO:BP	system process	GO:0003008	1	0	901	110	9	11945	ATP8B1,SMAD7,NIPBL,C1QTNF3,NPR2,TMOD1,TRPM3,TMEM161B,CAMK4
GO:BP	heart morphogenesis	GO:0003007	1	0	161	110	3	11945	SMAD7,NIPBL,NRG1
GO:BP	developmental process involved in reproduction	GO:0003006	1	0	404	110	3	11945	NIPBL,NPR2,FANCC
GO:BP	regionalization	GO:0003002	1	0	254	110	2	11945	PCSK5,MLLT3
GO:BP	positive regulation of response to biotic stimulus	GO:0002833	1	0	145	110	1	11945	ERBIN
GO:BP	negative regulation of response to biotic stimulus	GO:0002832	1	0	49	110	1	11945	ERBIN
GO:BP	regulation of response to biotic stimulus	GO:0002831	1	0	195	110	1	11945	ERBIN
GO:BP	negative regulation of type 2 immune response	GO:0002829	1	0	6	110	1	11945	ANXA1
GO:BP	regulation of type 2 immune response	GO:0002828	1	0	14	110	1	11945	ANXA1
GO:BP	regulation of T-helper 1 type immune response	GO:0002825	1	0	9	110	1	11945	ANXA1
GO:BP	negative regulation of adaptive immune response based on somatic recombination of immune receptors built from immunoglobulin superfamily domains	GO:0002823	1	0	15	110	1	11945	SMAD7
GO:BP	regulation of adaptive immune response based on somatic recombination of immune receptors built from immunoglobulin superfamily domains	GO:0002822	1	0	60	110	2	11945	SMAD7,ANXA1
GO:BP	negative regulation of adaptive immune response	GO:0002820	1	0	16	110	1	11945	SMAD7
GO:BP	regulation of adaptive immune response	GO:0002819	1	0	67	110	2	11945	SMAD7,ANXA1
GO:BP	regulation of peptide secretion	GO:0002791	1	0	97	110	1	11945	EFNA5
GO:BP	peptide secretion	GO:0002790	1	0	130	110	2	11945	CPLX1,EFNA5
GO:BP	positive regulation of leukocyte activation	GO:0002696	1	0	131	110	1	11945	ANXA1
GO:BP	epithelial cell development	GO:0002064	1	0	127	110	2	11945	TMOD1,S1PR3
GO:BP	negative regulation of leukocyte activation	GO:0002695	1	0	80	110	3	11945	SMAD7,ANXA1,FER
GO:BP	negative regulation of cellular extravasation	GO:0002692	1	0	3	110	1	11945	PTGER4
GO:BP	alpha-beta T cell activation involved in immune response	GO:0002287	1	0	30	110	3	11945	SMAD7,PTGER4,ANXA1
GO:BP	T cell activation involved in immune response	GO:0002286	1	0	39	110	3	11945	SMAD7,PTGER4,ANXA1
GO:BP	lymphocyte activation involved in immune response	GO:0002285	1	0	92	110	3	11945	SMAD7,PTGER4,ANXA1
GO:BP	mast cell activation involved in immune response	GO:0002279	1	0	20	110	1	11945	FER
GO:BP	myeloid cell activation involved in immune response	GO:0002275	1	0	31	110	1	11945	FER
GO:BP	myeloid leukocyte activation	GO:0002274	1	0	89	110	3	11945	ANXA1,CAMK4,FER
GO:BP	cell activation involved in immune response	GO:0002263	1	0	122	110	4	11945	SMAD7,PTGER4,ANXA1,FER
GO:BP	myeloid cell homeostasis	GO:0002262	1	0	105	110	3	11945	FECH,FANCC,ANXA1
GO:BP	T cell differentiation involved in immune response	GO:0002292	1	0	33	110	3	11945	SMAD7,PTGER4,ANXA1
GO:BP	activation of immune response	GO:0002253	1	0	213	110	2	11945	ERBIN,C6
GO:BP	adaptive immune response	GO:0002250	1	0	125	110	3	11945	SMAD7,C6,ANXA1
GO:BP	hematopoietic progenitor cell differentiation	GO:0002244	1	0	91	110	2	11945	WDR7,MLLT3
GO:BP	response to molecule of bacterial origin	GO:0002237	1	0	95	110	3	11945	ERBIN,PTGER4,FER
GO:BP	pattern recognition receptor signaling pathway	GO:0002221	1	0	92	110	1	11945	ERBIN
GO:BP	activation of innate immune response	GO:0002218	1	0	108	110	1	11945	ERBIN
GO:BP	lens morphogenesis in camera-type eye	GO:0002089	1	0	15	110	1	11945	TDRD7
GO:BP	lens development in camera-type eye	GO:0002088	1	0	42	110	2	11945	TMOD1,TDRD7
GO:BP	glandular epithelial cell differentiation	GO:0002067	1	0	58	110	1	11945	NFIB
GO:BP	immune effector process	GO:0002252	1	0	226	110	5	11945	SMAD7,C6,PTGER4,ANXA1,FER
GO:BP	alpha-beta T cell differentiation involved in immune response	GO:0002293	1	0	30	110	3	11945	SMAD7,PTGER4,ANXA1
GO:BP	CD4-positive, alpha-beta T cell differentiation involved in immune response	GO:0002294	1	0	30	110	3	11945	SMAD7,PTGER4,ANXA1
GO:BP	leukocyte activation involved in immune response	GO:0002366	1	0	120	110	4	11945	SMAD7,PTGER4,ANXA1,FER
GO:BP	regulation of cellular extravasation	GO:0002691	1	0	14	110	1	11945	PTGER4
GO:BP	positive regulation of leukocyte migration	GO:0002687	1	0	56	110	1	11945	PIK3R1
GO:BP	negative regulation of leukocyte migration	GO:0002686	1	0	23	110	1	11945	PTGER4
GO:BP	regulation of leukocyte migration	GO:0002685	1	0	98	110	3	11945	PIK3R1,PTGER4,ANXA1
GO:BP	positive regulation of immune system process	GO:0002684	1	0	431	110	5	11945	PIK3R1,ERBIN,C6,ANXA1,FER
GO:BP	negative regulation of immune system process	GO:0002683	1	0	195	110	6	11945	SMAD7,PIK3R1,ERBIN,PTGER4,ANXA1,FER
GO:BP	regulation of immune system process	GO:0002682	1	0	635	110	7	11945	SMAD7,PIK3R1,ERBIN,C6,PTGER4,ANXA1,FER
GO:BP	myeloid leukocyte differentiation	GO:0002573	1	0	126	110	3	11945	PIK3R1,IL31RA,CAMK4
GO:BP	monocyte chemotaxis	GO:0002548	1	0	17	110	1	11945	ANXA1
GO:BP	leukocyte differentiation	GO:0002521	1	0	290	110	6	11945	SMAD7,PIK3R1,IL31RA,PTGER4,ANXA1,CAMK4
GO:BP	adaptive immune response based on somatic recombination of immune receptors built from immunoglobulin superfamily domains	GO:0002460	1	0	107	110	3	11945	SMAD7,C6,ANXA1
GO:BP	T cell mediated immunity	GO:0002456	1	0	30	110	1	11945	SMAD7
GO:BP	humoral immune response mediated by circulating immunoglobulin	GO:0002455	1	0	16	110	1	11945	C6
GO:BP	lymphocyte mediated immunity	GO:0002449	1	0	94	110	2	11945	SMAD7,C6
GO:BP	leukocyte mediated immunity	GO:0002443	1	0	124	110	2	11945	SMAD7,C6
GO:BP	production of molecular mediator of immune response	GO:0002440	1	0	93	110	1	11945	SMAD7
GO:BP	immune system process	GO:0002376	1	0	1032	110	13	11945	FECH,SMAD7,PIK3R1,ERBIN,C6,PTGER4,FYB1,GOLPH3,TRIM14,FANCC,ANXA1,CAMK4,FER
GO:BP	T cell cytokine production	GO:0002369	1	0	11	110	1	11945	SMAD7
GO:BP	cytokine production involved in immune response	GO:0002367	1	0	45	110	1	11945	SMAD7
GO:BP	regulation of leukocyte activation	GO:0002694	1	0	229	110	3	11945	SMAD7,ANXA1,FER
GO:BP	autophagosome assembly	GO:0000045	1	0	61	110	1	11945	SNX30
GO:BP	cell-substrate junction assembly	GO:0007044	1	0	47	110	2	11945	TEK,EFNA5
GO:BP	spindle organization	GO:0007051	1	0	106	110	1	11945	KIF2A
GO:BP	negative regulation of gene expression	GO:0010629	1	0	675	110	10	11945	SMAD7,ERBIN,PTGER4,C1QTNF3,NCBP1,DGKQ,GAS1,TUT7,ANXA1,EXOSC5
GO:BP	positive regulation of gene expression	GO:0010628	1	0	569	110	8	11945	PIK3R1,PTGER4,C1QTNF3,CCBE1,NCBP1,DGKQ,ANXA1,MRPS27
GO:BP	post-transcriptional regulation of gene expression	GO:0010608	1	0	420	110	6	11945	FECH,NCBP1,TDRD7,TUT7,MRPS27,EXOSC5
GO:BP	negative regulation of macromolecule metabolic process	GO:0010605	1	0	1559	110	20	11945	ATP8B1,SMAD7,ERBIN,PTGER4,NIPBL,C1QTNF3,RGP1,NCBP1,DGKQ,NRG1,GAS1,TUT7,ANXA1,NFIB,RIC1,ZNF366,APC,MSH3,RAD17,EXOSC5
GO:BP	positive regulation of macromolecule metabolic process	GO:0010604	1	0	1872	110	25	11945	SMAD7,PIK3R1,IL31RA,PTGER4,RICTOR,NIPBL,C1QTNF3,CCBE1,TESK1,ZBTB7C,NCBP1,DGKQ,TRIM14,NRG1,TUT7,TEK,ANXA1,MLLT3,NFIB,MRPS27,UTP15,APC,CAMK4,EFNA5,EXOSC5
GO:BP	positive regulation of endothelial cell migration	GO:0010595	1	0	77	110	2	11945	TEK,ANXA1
GO:BP	regulation of endothelial cell migration	GO:0010594	1	0	117	110	2	11945	TEK,ANXA1
GO:BP	positive regulation of lamellipodium assembly	GO:0010592	1	0	16	110	1	11945	PIK3R1
GO:BP	epithelial cell migration	GO:0010631	1	0	193	110	3	11945	TESK1,TEK,ANXA1
GO:BP	regulation of lamellipodium assembly	GO:0010591	1	0	19	110	2	11945	PIK3R1,FER
GO:BP	positive regulation of vascular endothelial growth factor production	GO:0010575	1	0	18	110	1	11945	CCBE1
GO:BP	regulation of vascular endothelial growth factor production	GO:0010574	1	0	19	110	1	11945	CCBE1
GO:BP	vascular endothelial growth factor production	GO:0010573	1	0	22	110	1	11945	CCBE1
GO:BP	regulation of ketone biosynthetic process	GO:0010566	1	0	11	110	1	11945	DGKQ
GO:BP	regulation of cellular ketone metabolic process	GO:0010565	1	0	70	110	1	11945	DGKQ
GO:BP	regulation of cell cycle process	GO:0010564	1	0	399	110	5	11945	NPR2,ANXA1,APC,CCNH,RAD17
GO:BP	negative regulation of phosphorus metabolic process	GO:0010563	1	0	220	110	4	11945	SMAD7,TESK1,DGKQ,APC
GO:BP	positive regulation of phosphorus metabolic process	GO:0010562	1	0	394	110	7	11945	IL31RA,RICTOR,TESK1,DGKQ,NRG1,TEK,EFNA5
GO:BP	miRNA metabolic process	GO:0010586	1	0	66	110	2	11945	TUT7,NFIB
GO:BP	regulation of epithelial cell migration	GO:0010632	1	0	150	110	2	11945	TEK,ANXA1
GO:BP	positive regulation of epithelial cell migration	GO:0010634	1	0	102	110	2	11945	TEK,ANXA1
GO:BP	positive regulation of organelle organization	GO:0010638	1	0	276	110	7	11945	LMAN1,RICTOR,NPR2,TEK,SNX30,ANXA1,FER
GO:BP	negative regulation of keratinocyte proliferation	GO:0010839	1	0	13	110	1	11945	KLF9
GO:BP	regulation of keratinocyte proliferation	GO:0010837	1	0	24	110	1	11945	KLF9
GO:BP	regulation of mitochondrion organization	GO:0010821	1	0	70	110	1	11945	GOLPH3
GO:BP	regulation of hormone levels	GO:0010817	1	0	273	110	7	11945	GHR,C1QTNF3,DGKQ,CPLX1,ANXA1,PCSK5,EFNA5
GO:BP	negative regulation of cell-substrate adhesion	GO:0010812	1	0	31	110	3	11945	PIK3R1,EFNA5,RASA1
GO:BP	positive regulation of cell-substrate adhesion	GO:0010811	1	0	74	110	3	11945	EGFLAM,TESK1,TEK
GO:BP	regulation of cell-substrate adhesion	GO:0010810	1	0	122	110	6	11945	PIK3R1,EGFLAM,TESK1,TEK,EFNA5,RASA1
GO:BP	negative regulation of peptidyl-threonine phosphorylation	GO:0010801	1	0	9	110	2	11945	SMAD7,DGKQ
GO:BP	regulation of peptidyl-threonine phosphorylation	GO:0010799	1	0	22	110	2	11945	SMAD7,DGKQ
GO:BP	negative regulation of sodium ion transport	GO:0010766	1	0	8	110	1	11945	NEDD4L
GO:BP	regulation of fibroblast migration	GO:0010762	1	0	20	110	1	11945	FER
GO:BP	fibroblast migration	GO:0010761	1	0	27	110	1	11945	FER
GO:BP	negative regulation of cell development	GO:0010721	1	0	122	110	5	11945	SMAD7,PIK3R1,NPR2,S1PR3,ANXA1
GO:BP	positive regulation of cell development	GO:0010720	1	0	197	110	3	11945	SMAD7,ANXA1,EFNA5
GO:BP	regulation of epithelial to mesenchymal transition	GO:0010717	1	0	61	110	1	11945	SMAD7
GO:BP	negative regulation of cell communication	GO:0010648	1	0	768	110	8	11945	SMAD7,ERBIN,C1QTNF3,FBN2,MLLT3,ZNF366,APC,RASA1
GO:BP	positive regulation of cell communication	GO:0010647	1	0	865	110	9	11945	PIK3R1,RICTOR,C1QTNF3,GOLPH3,CCBE1,RNF165,NRG1,TEK,MLLT3
GO:BP	regulation of cell communication	GO:0010646	1	0	1820	110	22	11945	CPLX4,SMAD7,PIK3R1,ERBIN,RICTOR,C1QTNF3,GOLPH3,CCBE1,RNF165,DGKQ,NRG1,ABCA1,FBN2,TEK,ANXA1,MLLT3,ZNF366,SV2C,APC,FER,EFNA5,RASA1
GO:BP	negative regulation of organelle organization	GO:0010639	1	0	208	110	5	11945	PIK3R1,TESK1,KIF24,TMOD1,APC
GO:BP	negative regulation of macromolecule biosynthetic process	GO:0010558	1	0	784	110	8	11945	ATP8B1,SMAD7,NIPBL,NRG1,TUT7,NFIB,ZNF366,EXOSC5
GO:BP	lipid localization	GO:0010876	1	0	256	110	6	11945	ATP8B1,ATP8B2,ABCA1,SLC27A6,VPS13A,ANXA1
GO:BP	positive regulation of macromolecule biosynthetic process	GO:0010557	1	0	1065	110	9	11945	PIK3R1,NIPBL,ZBTB7C,TRIM14,MLLT3,NFIB,MRPS27,UTP15,CAMK4
GO:BP	negative regulation of transposition	GO:0010529	1	0	6	110	1	11945	TUT7
GO:BP	negative regulation of signal transduction	GO:0009968	1	0	719	110	8	11945	SMAD7,ERBIN,C1QTNF3,FBN2,MLLT3,ZNF366,APC,RASA1
GO:BP	positive regulation of signal transduction	GO:0009967	1	0	774	110	8	11945	PIK3R1,RICTOR,GOLPH3,CCBE1,RNF165,NRG1,TEK,MLLT3
GO:BP	regulation of signal transduction	GO:0009966	1	0	1582	110	18	11945	SMAD7,PIK3R1,ERBIN,RICTOR,C1QTNF3,GOLPH3,CCBE1,RNF165,DGKQ,NRG1,ABCA1,FBN2,TEK,MLLT3,ZNF366,APC,FER,RASA1
GO:BP	anterior/posterior pattern specification	GO:0009952	1	0	141	110	2	11945	PCSK5,MLLT3
GO:BP	hormone transport	GO:0009914	1	0	168	110	4	11945	C1QTNF3,CPLX1,ANXA1,EFNA5
GO:BP	epidermal cell differentiation	GO:0009913	1	0	110	110	1	11945	ANXA1
GO:BP	positive regulation of catabolic process	GO:0009896	1	0	285	110	6	11945	SMAD7,SPTLC1,TUT7,SNX30,APC,EXOSC5
GO:BP	negative regulation of catabolic process	GO:0009895	1	0	181	110	2	11945	RGP1,RIC1
GO:BP	cellular process	GO:0009987	1	0	10518	110	98	11945	LMAN1,CPLX4,NEDD4L,ATP8B1,NARS1,FECH,WDR7,RPL17,SMAD7,PIK3R1,ERBIN,KIF2A,MAP3K1,IL31RA,DDX4,NDUFS4,SELENOP,GHR,OXCT1,C6,PTGER4,FYB1,RICTOR,EGFLAM,NIPBL,C1QTNF3,GOLPH3,CCBE1,MRPL17,ARHGEF39,RGP1,NPR2,TESK1,ATP8B2,UNC13B,CNTFR,KIF24,DCAF12,RNF165,ZBTB7C,MTX3,IQGAP2,NCBP1,TMOD1,TDRD7,DGKQ,MCCC2,SHB,TRIM14,CPLX1,NRG1,ABCA1,SLC44A1,ADAMTS19,SPTLC1,ROR2,SHC3,S1PR3,FANCC,GAS1,TUT7,VPS13A,FBN2,TEK,SNX30,…
GO:BP	regulation of catabolic process	GO:0009894	1	0	544	110	9	11945	SMAD7,RGP1,DCAF12,SPTLC1,TUT7,SNX30,RIC1,APC,EXOSC5
GO:BP	negative regulation of metabolic process	GO:0009892	1	0	1665	110	21	11945	ATP8B1,SMAD7,ERBIN,PTGER4,NIPBL,C1QTNF3,RGP1,TESK1,NCBP1,DGKQ,NRG1,GAS1,TUT7,ANXA1,NFIB,RIC1,ZNF366,APC,MSH3,RAD17,EXOSC5
GO:BP	positive regulation of biosynthetic process	GO:0009891	1	0	1120	110	9	11945	PIK3R1,NIPBL,ZBTB7C,TRIM14,MLLT3,NFIB,MRPS27,UTP15,CAMK4
GO:BP	negative regulation of biosynthetic process	GO:0009890	1	0	825	110	9	11945	ATP8B1,SMAD7,NIPBL,C1QTNF3,NRG1,TUT7,NFIB,ZNF366,EXOSC5
GO:BP	regulation of biosynthetic process	GO:0009889	1	0	2197	110	23	11945	ATP8B1,FECH,SMAD7,PIK3R1,ERBIN,NIPBL,C1QTNF3,ZBTB7C,NCBP1,DGKQ,TRIM14,NRG1,TUT7,MLLT3,NFIB,GLIS3,MRPS27,ZNF366,UTP15,CAMK4,FER,CCNH,EXOSC5
GO:BP	tissue development	GO:0009888	1	0	1096	110	12	11945	SMAD7,CA9,NPR2,TMOD1,TDRD7,NRG1,S1PR3,FBN2,ANXA1,MLLT3,BNC2,NFIB
GO:BP	animal organ morphogenesis	GO:0009887	1	0	608	110	9	11945	SMAD7,NIPBL,NPR2,TDRD7,NRG1,FANCC,FBN2,MLLT3,NFIB
GO:BP	determination of bilateral symmetry	GO:0009855	1	0	73	110	1	11945	PCSK5
GO:BP	specification of symmetry	GO:0009799	1	0	74	110	1	11945	PCSK5
GO:BP	positive regulation of metabolic process	GO:0009893	1	0	2011	110	27	11945	SMAD7,PIK3R1,IL31RA,PTGER4,RICTOR,NIPBL,C1QTNF3,CCBE1,TESK1,ZBTB7C,NCBP1,DGKQ,TRIM14,NRG1,SPTLC1,TUT7,TEK,SNX30,ANXA1,MLLT3,NFIB,MRPS27,UTP15,APC,CAMK4,EFNA5,EXOSC5
GO:BP	oocyte differentiation	GO:0009994	1	0	25	110	1	11945	NPR2
GO:BP	glial cell differentiation	GO:0010001	1	0	132	110	1	11945	NFIB
GO:BP	cardioblast differentiation	GO:0010002	1	0	15	110	1	11945	NRG1
GO:BP	regulation of transposition	GO:0010528	1	0	6	110	1	11945	TUT7
GO:BP	retrotransposon silencing	GO:0010526	1	0	2	110	1	11945	TUT7
GO:BP	positive regulation of autophagy	GO:0010508	1	0	79	110	2	11945	SPTLC1,SNX30
GO:BP	regulation of autophagy	GO:0010506	1	0	154	110	3	11945	DCAF12,SPTLC1,SNX30
GO:BP	proteasomal protein catabolic process	GO:0010498	1	0	270	110	3	11945	NEDD4L,SMAD7,DCAF12
GO:BP	regulation of gene expression	GO:0010468	1	0	2699	110	30	11945	ATP8B1,FECH,SMAD7,PIK3R1,ERBIN,PTGER4,RICTOR,NIPBL,C1QTNF3,CCBE1,ZBTB7C,NCBP1,TDRD7,DGKQ,TRIM14,NRG1,S1PR3,GAS1,TUT7,ANXA1,MLLT3,NFIB,GLIS3,MRPS27,ZNF366,UTP15,CAMK4,FER,CCNH,EXOSC5
GO:BP	gene expression	GO:0010467	1	0	3756	110	36	11945	SEC11C,ATP8B1,NARS1,FECH,RPL17,SMAD7,PIK3R1,ERBIN,PTGER4,RICTOR,NIPBL,C1QTNF3,GOLPH3,CCBE1,MRPL17,ZBTB7C,NCBP1,TDRD7,DGKQ,TRIM14,NRG1,S1PR3,GAS1,TUT7,ANXA1,PCSK5,MLLT3,NFIB,GLIS3,MRPS27,ZNF366,UTP15,CAMK4,FER,CCNH,EXOSC5
GO:BP	regulation of mesenchymal cell proliferation	GO:0010464	1	0	25	110	1	11945	NFIB
GO:BP	mesenchymal cell proliferation	GO:0010463	1	0	35	110	1	11945	NFIB
GO:BP	exit from mitosis	GO:0010458	1	0	13	110	1	11945	NFIB
GO:BP	multicellular organism aging	GO:0010259	1	0	15	110	1	11945	RNF165
GO:BP	NADH dehydrogenase complex assembly	GO:0010257	1	0	34	110	1	11945	NDUFS4
GO:BP	endomembrane system organization	GO:0010256	1	0	269	110	6	11945	LMAN1,ATP8B1,GOLPH3,CPLX1,ABCA1,EMC4
GO:BP	response to organonitrogen compound	GO:0010243	1	0	440	110	10	11945	PIK3R1,ERBIN,NDUFS4,GHR,GOLPH3,NPR2,DGKQ,APC,FER,DHFR
GO:BP	response to ionizing radiation	GO:0010212	1	0	79	110	1	11945	NIPBL
GO:BP	body morphogenesis	GO:0010171	1	0	38	110	1	11945	NIPBL
GO:BP	response to X-ray	GO:0010165	1	0	15	110	1	11945	NIPBL
GO:BP	response to inorganic substance	GO:0010035	1	0	211	110	2	11945	FANCC,DHFR
GO:BP	response to organic substance	GO:0010033	1	0	1259	110	17	11945	SMAD7,PIK3R1,ERBIN,NDUFS4,GHR,PTGER4,GOLPH3,NPR2,CNTFR,DGKQ,KLF9,ANXA1,ZNF366,APC,FER,EFNA5,DHFR
GO:BP	regulation of macromolecule biosynthetic process	GO:0010556	1	0	2095	110	22	11945	ATP8B1,FECH,SMAD7,PIK3R1,ERBIN,NIPBL,ZBTB7C,NCBP1,DGKQ,TRIM14,NRG1,TUT7,MLLT3,NFIB,GLIS3,MRPS27,ZNF366,UTP15,CAMK4,FER,CCNH,EXOSC5
GO:BP	embryo development ending in birth or egg hatching	GO:0009792	1	0	458	110	5	11945	C6,RICTOR,NIPBL,PCSK5,BTF3
GO:BP	regulation of glucose metabolic process	GO:0010906	1	0	48	110	2	11945	C1QTNF3,DGKQ
GO:BP	regulation of cell death	GO:0010941	1	0	808	110	7	11945	PIK3R1,GOLPH3,CNTFR,SPTLC1,ANXA1,APC,RASA1
GO:BP	cytosolic transport	GO:0016482	1	0	97	110	2	11945	RGP1,RIC1
GO:BP	cell migration	GO:0016477	1	0	779	110	13	11945	NARS1,PIK3R1,KIF2A,PTGER4,NIPBL,GOLPH3,ARHGEF39,TESK1,ROR2,TEK,ANXA1,APC,FER
GO:BP	phosphorylation	GO:0016310	1	0	1148	110	21	11945	FECH,SMAD7,PIK3R1,MAP3K1,IL31RA,NDUFS4,RICTOR,NPR2,TESK1,DGKQ,NRG1,ROR2,TEK,PIP5K1B,AK3,APC,CAMK4,FER,EFNA5,CCNH,RAD17
GO:BP	regulation of macroautophagy	GO:0016241	1	0	72	110	2	11945	SPTLC1,SNX30
GO:BP	positive regulation of macroautophagy	GO:0016239	1	0	46	110	2	11945	SPTLC1,SNX30
GO:BP	macroautophagy	GO:0016236	1	0	152	110	2	11945	SPTLC1,SNX30
GO:BP	endosomal transport	GO:0016197	1	0	113	110	3	11945	RGP1,ABCA1,RIC1
GO:BP	vesicle-mediated transport	GO:0016192	1	0	843	110	12	11945	LMAN1,CPLX4,GHR,GOLPH3,RGP1,UNC13B,CPLX1,ABCA1,GAS1,ANXA1,RIC1,SV2C
GO:BP	protein processing	GO:0016485	1	0	123	110	4	11945	SEC11C,CCBE1,GAS1,PCSK5
GO:BP	sterol metabolic process	GO:0016125	1	0	66	110	3	11945	FECH,DGKQ,ABCA1
GO:BP	rRNA metabolic process	GO:0016072	1	0	127	110	1	11945	UTP15
GO:BP	mRNA metabolic process	GO:0016071	1	0	459	110	3	11945	NCBP1,TUT7,EXOSC5
GO:BP	RNA metabolic process	GO:0016070	1	0	2841	110	21	11945	ATP8B1,NARS1,SMAD7,PIK3R1,ERBIN,NIPBL,ZBTB7C,NCBP1,DGKQ,TRIM14,NRG1,TUT7,MLLT3,NFIB,GLIS3,ZNF366,UTP15,CAMK4,FER,CCNH,EXOSC5
GO:BP	immunoglobulin mediated immune response	GO:0016064	1	0	52	110	1	11945	C6
GO:BP	Wnt signaling pathway	GO:0016055	1	0	266	110	2	11945	MLLT3,APC
GO:BP	organic acid catabolic process	GO:0016054	1	0	133	110	1	11945	MCCC2
GO:BP	organic acid biosynthetic process	GO:0016053	1	0	161	110	1	11945	DHFR
GO:BP	carbohydrate biosynthetic process	GO:0016051	1	0	107	110	3	11945	C1QTNF3,DGKQ,NANS
GO:BP	synaptic vesicle exocytosis	GO:0016079	1	0	43	110	2	11945	CPLX1,SV2C
GO:BP	peptide hormone processing	GO:0016486	1	0	15	110	1	11945	PCSK5
GO:BP	negative regulation of angiogenesis	GO:0016525	1	0	59	110	1	11945	TEK
GO:BP	protein ubiquitination	GO:0016567	1	0	449	110	5	11945	NEDD4L,SMAD7,RNF165,RNF38,FANCC
GO:BP	viral transcription	GO:0019083	1	0	35	110	1	11945	TRIM14
GO:BP	viral gene expression	GO:0019080	1	0	47	110	1	11945	TRIM14
GO:BP	viral life cycle	GO:0019058	1	0	123	110	1	11945	PCSK5
GO:BP	peptidyl-tyrosine modification	GO:0018212	1	0	198	110	6	11945	IL31RA,RICTOR,DGKQ,TEK,FER,EFNA5
GO:BP	peptidyl-threonine modification	GO:0018210	1	0	63	110	2	11945	SMAD7,DGKQ
GO:BP	peptidyl-serine modification	GO:0018209	1	0	158	110	4	11945	SMAD7,RICTOR,EGFLAM,DGKQ
GO:BP	peptidyl-amino acid modification	GO:0018193	1	0	661	110	8	11945	SMAD7,IL31RA,RICTOR,EGFLAM,DGKQ,TEK,FER,EFNA5
GO:BP	peptide cross-linking	GO:0018149	1	0	21	110	2	11945	EGFLAM,ANXA1
GO:BP	heterocycle biosynthetic process	GO:0018130	1	0	2260	110	22	11945	ATP8B1,FECH,SMAD7,PIK3R1,ERBIN,NIPBL,NPR2,ZBTB7C,DGKQ,TRIM14,NRG1,MLLT3,NFIB,AK3,GLIS3,ZNF366,UTP15,POLK,CAMK4,FER,CCNH,DHFR
GO:BP	peptidyl-tyrosine phosphorylation	GO:0018108	1	0	196	110	6	11945	IL31RA,RICTOR,DGKQ,TEK,FER,EFNA5
GO:BP	peptidyl-threonine phosphorylation	GO:0018107	1	0	54	110	2	11945	SMAD7,DGKQ
GO:BP	peptidyl-serine phosphorylation	GO:0018105	1	0	143	110	3	11945	SMAD7,RICTOR,DGKQ
GO:BP	regulation of exocytosis	GO:0017157	1	0	77	110	3	11945	CPLX1,ANXA1,SV2C
GO:BP	negative regulation of translation	GO:0017148	1	0	108	110	2	11945	TUT7,EXOSC5
GO:BP	stem cell division	GO:0017145	1	0	19	110	1	11945	MLLT3
GO:BP	regulation of transforming growth factor beta receptor signaling pathway	GO:0017015	1	0	88	110	2	11945	SMAD7,FBN2
GO:BP	cytochrome complex assembly	GO:0017004	1	0	22	110	1	11945	SLC25A46
GO:BP	histone deacetylation	GO:0016575	1	0	50	110	1	11945	NIPBL
GO:BP	histone modification	GO:0016570	1	0	280	110	1	11945	NIPBL
GO:BP	vesicle organization	GO:0016050	1	0	146	110	4	11945	GOLPH3,CPLX1,ABCA1,ANXA1
GO:BP	cellular component assembly involved in morphogenesis	GO:0010927	1	0	58	110	1	11945	TMOD1
GO:BP	cell growth	GO:0016049	1	0	216	110	5	11945	NEDD4L,SMAD7,NPR2,NCBP1,EFNA5
GO:BP	cellular component organization	GO:0016043	1	0	3537	110	45	11945	LMAN1,NEDD4L,ATP8B1,FECH,SMAD7,PIK3R1,KIF2A,NDUFS4,PTGER4,RICTOR,EGFLAM,NIPBL,GOLPH3,NPR2,TESK1,ATP8B2,KIF24,RNF165,MTX3,IQGAP2,NCBP1,TMOD1,CPLX1,NRG1,ABCA1,ADAMTS19,VPS13A,TEK,SNX30,APBA1,TRPM3,ANXA1,MLLT3,ADAMTSL1,NFIB,RIC1,ANKRA2,APC,SLC25A46,FER,EFNA5,RASA1,MSH3,EMC4,TOMM5
GO:BP	striated muscle tissue development	GO:0014706	1	0	137	110	2	11945	SMAD7,NRG1
GO:BP	response to purine-containing compound	GO:0014074	1	0	55	110	3	11945	NDUFS4,NPR2,DGKQ
GO:BP	response to organic cyclic compound	GO:0014070	1	0	335	110	9	11945	NDUFS4,GOLPH3,NPR2,DGKQ,KLF9,ANXA1,ZNF366,EFNA5,DHFR
GO:BP	positive regulation of phosphatidylinositol 3-kinase signaling	GO:0014068	1	0	35	110	1	11945	TEK
GO:BP	regulation of phosphatidylinositol 3-kinase signaling	GO:0014066	1	0	49	110	1	11945	TEK
GO:BP	phosphatidylinositol 3-kinase signaling	GO:0014065	1	0	70	110	2	11945	PIK3R1,TEK
GO:BP	glial cell proliferation	GO:0014009	1	0	20	110	1	11945	NFIB
GO:BP	programmed cell death	GO:0012501	1	0	930	110	8	11945	PIK3R1,GOLPH3,NPR2,CNTFR,SPTLC1,ANXA1,APC,RASA1
GO:BP	muscle cell migration	GO:0014812	1	0	41	110	1	11945	ANXA1
GO:BP	regulation of eIF2 alpha phosphorylation by heme	GO:0010999	1	0	2	110	1	11945	FECH
GO:BP	regulation of neuron projection development	GO:0010975	1	0	182	110	1	11945	EFNA5
GO:BP	regulation of mitotic sister chromatid separation	GO:0010965	1	0	36	110	1	11945	APC
GO:BP	regulation of metal ion transport	GO:0010959	1	0	166	110	1	11945	NEDD4L
GO:BP	negative regulation of protein processing	GO:0010955	1	0	10	110	1	11945	GAS1
GO:BP	positive regulation of protein processing	GO:0010954	1	0	10	110	1	11945	CCBE1
GO:BP	negative regulation of cell cycle process	GO:0010948	1	0	172	110	2	11945	APC,RAD17
GO:BP	negative regulation of transcription by competitive promoter binding	GO:0010944	1	0	6	110	1	11945	SMAD7
GO:BP	positive regulation of cell death	GO:0010942	1	0	269	110	2	11945	ANXA1,APC
GO:BP	regulation of translational initiation by eIF2 alpha phosphorylation	GO:0010998	1	0	8	110	1	11945	FECH
GO:BP	myoblast migration involved in skeletal muscle regeneration	GO:0014839	1	0	2	110	1	11945	ANXA1
GO:BP	protein transport	GO:0015031	1	0	771	110	11	11945	PIK3R1,ERBIN,C1QTNF3,GOLPH3,MTX3,CPLX1,ABCA1,SNX30,RIC1,EFNA5,TOMM5
GO:BP	organic cation transport	GO:0015695	1	0	27	110	1	11945	SLC44A1
GO:BP	lipid catabolic process	GO:0016042	1	0	194	110	1	11945	OXCT1
GO:BP	viral process	GO:0016032	1	0	181	110	2	11945	TRIM14,PCSK5
GO:BP	energy derivation by oxidation of organic compounds	GO:0015980	1	0	163	110	1	11945	NDUFS4
GO:BP	nucleobase-containing compound transport	GO:0015931	1	0	109	110	1	11945	NCBP1
GO:BP	sterol transport	GO:0015918	1	0	62	110	1	11945	ABCA1
GO:BP	aminophospholipid transport	GO:0015917	1	0	5	110	1	11945	ATP8B1
GO:BP	phospholipid transport	GO:0015914	1	0	61	110	3	11945	ATP8B1,ATP8B2,ABCA1
GO:BP	long-chain fatty acid transport	GO:0015909	1	0	37	110	1	11945	ANXA1
GO:BP	fatty acid transport	GO:0015908	1	0	56	110	2	11945	SLC27A6,ANXA1
GO:BP	choline transport	GO:0015871	1	0	5	110	1	11945	SLC44A1
GO:BP	organic hydroxy compound transport	GO:0015850	1	0	125	110	2	11945	ATP8B1,ABCA1
GO:BP	organic acid transport	GO:0015849	1	0	176	110	3	11945	ATP8B1,SLC27A6,ANXA1
GO:BP	peptide transport	GO:0015833	1	0	139	110	2	11945	CPLX1,EFNA5
GO:BP	organophosphate ester transport	GO:0015748	1	0	86	110	3	11945	ATP8B1,ATP8B2,ABCA1
GO:BP	bile acid and bile salt transport	GO:0015721	1	0	7	110	1	11945	ATP8B1
GO:BP	monocarboxylic acid transport	GO:0015718	1	0	78	110	3	11945	ATP8B1,SLC27A6,ANXA1
GO:BP	organic anion transport	GO:0015711	1	0	212	110	3	11945	ATP8B1,SLC27A6,ANXA1
GO:BP	inorganic anion transport	GO:0015698	1	0	117	110	1	11945	ATP8B1
GO:BP	quaternary ammonium group transport	GO:0015697	1	0	15	110	1	11945	SLC44A1
GO:BP	detection of temperature stimulus	GO:0016048	1	0	12	110	1	11945	TRPM3
GO:BP	cell cycle	GO:0007049	1	0	919	110	9	11945	KIF2A,NIPBL,NPR2,GAS1,ANXA1,NFIB,APC,CCNH,RAD17
GO:BP	post-embryonic development	GO:0009791	1	0	64	110	1	11945	SELENOP
GO:BP	hormone-mediated signaling pathway	GO:0009755	1	0	96	110	1	11945	ZNF366
GO:BP	female pregnancy	GO:0007565	1	0	55	110	1	11945	PCSK5
GO:BP	sex differentiation	GO:0007548	1	0	157	110	2	11945	NIPBL,NPR2
GO:BP	muscle organ development	GO:0007517	1	0	189	110	2	11945	SMAD7,NRG1
GO:BP	heart development	GO:0007507	1	0	329	110	4	11945	SMAD7,NIPBL,NRG1,PCSK5
GO:BP	salivary gland morphogenesis	GO:0007435	1	0	19	110	1	11945	NFIB
GO:BP	salivary gland development	GO:0007431	1	0	21	110	1	11945	NFIB
GO:BP	sensory organ development	GO:0007423	1	0	362	110	7	11945	ATP8B1,NIPBL,TMOD1,TDRD7,FBN2,BNC2,NFIB
GO:BP	brain development	GO:0007420	1	0	380	110	6	11945	NARS1,NDUFS4,SELENOP,NIPBL,FANCC,NFIB
GO:BP	embryo implantation	GO:0007566	1	0	26	110	1	11945	PCSK5
GO:BP	central nervous system development	GO:0007417	1	0	516	110	7	11945	NARS1,NDUFS4,SELENOP,NIPBL,SHC3,FANCC,NFIB
GO:BP	axon guidance	GO:0007411	1	0	123	110	3	11945	RNF165,NFIB,EFNA5
GO:BP	axonogenesis	GO:0007409	1	0	233	110	4	11945	NPR2,RNF165,NFIB,EFNA5
GO:BP	nervous system development	GO:0007399	1	0	1231	110	14	11945	NEDD4L,ATP8B1,NARS1,NDUFS4,SELENOP,NIPBL,NPR2,RNF165,NRG1,SHC3,FANCC,VPS13A,NFIB,EFNA5
GO:BP	pattern specification process	GO:0007389	1	0	278	110	2	11945	PCSK5,MLLT3
GO:BP	segment specification	GO:0007379	1	0	17	110	1	11945	MLLT3
GO:BP	determination of left/right symmetry	GO:0007368	1	0	69	110	1	11945	PCSK5
GO:BP	regulation of mitotic cell cycle	GO:0007346	1	0	272	110	5	11945	GAS1,ANXA1,APC,CCNH,RAD17
GO:BP	egg activation	GO:0007343	1	0	6	110	1	11945	NPR2
GO:BP	synapse assembly	GO:0007416	1	0	98	110	1	11945	EFNA5
GO:BP	aging	GO:0007568	1	0	22	110	1	11945	RNF165
GO:BP	digestion	GO:0007586	1	0	55	110	1	11945	NPR2
GO:BP	sensory perception	GO:0007600	1	0	280	110	4	11945	ATP8B1,NIPBL,NPR2,TRPM3
GO:BP	bile acid metabolic process	GO:0008206	1	0	25	110	1	11945	ATP8B1
GO:BP	cholesterol metabolic process	GO:0008203	1	0	63	110	3	11945	FECH,DGKQ,ABCA1
GO:BP	steroid metabolic process	GO:0008202	1	0	151	110	4	11945	ATP8B1,FECH,DGKQ,ABCA1
GO:BP	negative regulation of DNA replication	GO:0008156	1	0	9	110	1	11945	RAD17
GO:BP	actin polymerization or depolymerization	GO:0008154	1	0	96	110	4	11945	RICTOR,TMOD1,FER,RASA1
GO:BP	metabolic process	GO:0008152	1	0	7606	110	74	11945	SEC11C,NEDD4L,ATP8B1,NARS1,FECH,RPL17,SMAD7,PIK3R1,ERBIN,MAP3K1,IL31RA,NDUFS4,SELENOP,GHR,OXCT1,PTGER4,RICTOR,EGFLAM,NIPBL,C1QTNF3,GOLPH3,CCBE1,MRPL17,RGP1,NPR2,TESK1,DCAF12,RNF165,ZBTB7C,NCBP1,TDRD7,DGKQ,MCCC2,RNF38,TRIM14,NANS,FUT10,NRG1,ABCA1,SLC27A6,ADAMTS19,SPTLC1,ROR2,S1PR3,FANCC,GAS1,TUT7,VPS13A,TEK,SNX30,ANXA1,PCSK5,PIP5K1B,MLLT3,NFIB,RIC1,AK3,GLIS3,PGM5,MRPS27,ZNF366,UTP15,POLK,APC,CAMK4…
GO:BP	biological_process	GO:0008150	1	0	11945	110	110	11945	LMAN1,CPLX4,SEC11C,NEDD4L,ATP8B1,NARS1,FECH,WDR7,RPL17,SMAD7,PIK3R1,ERBIN,KIF2A,MAP3K1,IL31RA,DDX4,NDUFS4,SELENOP,GHR,OXCT1,C6,PTGER4,FYB1,RICTOR,EGFLAM,NIPBL,C1QTNF3,MTMR12,GOLPH3,CCBE1,MRPL17,ARHGEF39,CA9,RGP1,NPR2,TESK1,ATP8B2,UNC13B,CNTFR,KIF24,DCAF12,RNF165,ZBTB7C,MTX3,IQGAP2,NCBP1,TMOD1,TDRD7,DGKQ,MCCC2,SHB,RNF38,TRIM14,NANS,CPLX1,FUT10,NRG1,ABCA1,SLC44A1,SLC27A6,ADAMTS19,SPTLC1,ROR2,SHC3,S…
GO:BP	protein localization	GO:0008104	1	0	1350	110	20	11945	NEDD4L,ATP8B1,PIK3R1,ERBIN,FYB1,NIPBL,C1QTNF3,GOLPH3,TESK1,MTX3,CPLX1,ABCA1,FBN2,SNX30,RIC1,BTF3,APC,EFNA5,EMC4,TOMM5
GO:BP	regulation of actin polymerization or depolymerization	GO:0008064	1	0	82	110	4	11945	RICTOR,TMOD1,FER,RASA1
GO:BP	motor neuron axon guidance	GO:0008045	1	0	15	110	1	11945	RNF165
GO:BP	regulation of heart contraction	GO:0008016	1	0	103	110	2	11945	SMAD7,TMEM161B
GO:BP	blood circulation	GO:0008015	1	0	233	110	3	11945	SMAD7,NPR2,TMEM161B
GO:BP	locomotory behavior	GO:0007626	1	0	130	110	3	11945	SELENOP,TMOD1,VPS13A
GO:BP	circadian rhythm	GO:0007623	1	0	109	110	1	11945	KLF9
GO:BP	long-term memory	GO:0007616	1	0	14	110	1	11945	CAMK4
GO:BP	memory	GO:0007613	1	0	52	110	1	11945	CAMK4
GO:BP	learning or memory	GO:0007611	1	0	135	110	1	11945	CAMK4
GO:BP	behavior	GO:0007610	1	0	346	110	4	11945	SELENOP,TMOD1,VPS13A,CAMK4
GO:BP	sensory perception of sound	GO:0007605	1	0	102	110	3	11945	ATP8B1,NIPBL,NPR2
GO:BP	single fertilization	GO:0007338	1	0	58	110	1	11945	NPR2
GO:BP	C21-steroid hormone metabolic process	GO:0008207	1	0	18	110	1	11945	DGKQ
GO:BP	female gamete generation	GO:0007292	1	0	68	110	1	11945	NPR2
GO:BP	germ cell development	GO:0007281	1	0	149	110	2	11945	NPR2,FANCC
GO:BP	enzyme-linked receptor protein signaling pathway	GO:0007167	1	0	569	110	13	11945	SMAD7,PIK3R1,GHR,CCBE1,NPR2,RNF165,NRG1,ROR2,FBN2,TEK,APC,FER,EFNA5
GO:BP	cell surface receptor signaling pathway	GO:0007166	1	0	1426	110	19	11945	SMAD7,PIK3R1,IL31RA,GHR,FYB1,CCBE1,NPR2,CNTFR,RNF165,NRG1,ABCA1,ROR2,S1PR3,FBN2,TEK,MLLT3,APC,FER,EFNA5
GO:BP	signal transduction	GO:0007165	1	0	3171	110	32	11945	SMAD7,PIK3R1,ERBIN,IL31RA,GHR,PTGER4,FYB1,RICTOR,C1QTNF3,GOLPH3,CCBE1,NPR2,CNTFR,RNF165,IQGAP2,DGKQ,SHB,NRG1,ABCA1,ROR2,SHC3,S1PR3,FBN2,TEK,ANXA1,MLLT3,ZNF366,APC,FER,EFNA5,RASA1,RAD17
GO:BP	establishment of tissue polarity	GO:0007164	1	0	38	110	1	11945	MLLT3
GO:BP	establishment or maintenance of cell polarity	GO:0007163	1	0	109	110	3	11945	RICTOR,GOLPH3,TEK
GO:BP	negative regulation of cell adhesion	GO:0007162	1	0	129	110	5	11945	SMAD7,PIK3R1,ANXA1,EFNA5,RASA1
GO:BP	cell-matrix adhesion	GO:0007160	1	0	120	110	4	11945	PIK3R1,TEK,EFNA5,RASA1
GO:BP	leukocyte cell-cell adhesion	GO:0007159	1	0	154	110	3	11945	SMAD7,GOLPH3,ANXA1
GO:BP	receptor guanylyl cyclase signaling pathway	GO:0007168	1	0	3	110	1	11945	NPR2
GO:BP	cell adhesion	GO:0007155	1	0	695	110	10	11945	SMAD7,PIK3R1,EGFLAM,GOLPH3,TESK1,TEK,ANXA1,FER,EFNA5,RASA1
GO:BP	mitotic spindle assembly checkpoint signaling	GO:0007094	1	0	32	110	1	11945	APC
GO:BP	mitotic cell cycle checkpoint signaling	GO:0007093	1	0	85	110	2	11945	APC,RAD17
GO:BP	metaphase/anaphase transition of mitotic cell cycle	GO:0007091	1	0	47	110	1	11945	APC
GO:BP	regulation of mitotic nuclear division	GO:0007088	1	0	63	110	1	11945	APC
GO:BP	mitotic sister chromatid cohesion	GO:0007064	1	0	21	110	1	11945	NIPBL
GO:BP	sister chromatid cohesion	GO:0007062	1	0	44	110	1	11945	NIPBL
GO:BP	chromosome segregation	GO:0007059	1	0	227	110	3	11945	KIF2A,NIPBL,APC
GO:BP	mitotic spindle organization	GO:0007052	1	0	71	110	1	11945	KIF2A
GO:BP	cell communication	GO:0007154	1	0	3526	110	37	11945	CPLX4,SMAD7,PIK3R1,ERBIN,IL31RA,GHR,PTGER4,FYB1,RICTOR,C1QTNF3,GOLPH3,CCBE1,NPR2,UNC13B,CNTFR,RNF165,IQGAP2,DGKQ,SHB,CPLX1,NRG1,ABCA1,ROR2,SHC3,S1PR3,FBN2,TEK,APBA1,ANXA1,MLLT3,ZNF366,SV2C,APC,FER,EFNA5,RASA1,RAD17
GO:BP	transmembrane receptor protein tyrosine kinase signaling pathway	GO:0007169	1	0	352	110	10	11945	PIK3R1,GHR,CCBE1,NPR2,NRG1,ROR2,TEK,APC,FER,EFNA5
GO:BP	epidermal growth factor receptor signaling pathway	GO:0007173	1	0	67	110	2	11945	NPR2,FER
GO:BP	transmembrane receptor protein serine/threonine kinase signaling pathway	GO:0007178	1	0	239	110	3	11945	SMAD7,RNF165,FBN2
GO:BP	gamete generation	GO:0007276	1	0	295	110	2	11945	NPR2,FANCC
GO:BP	multicellular organism development	GO:0007275	1	0	2454	110	30	11945	NEDD4L,ATP8B1,NARS1,SMAD7,PIK3R1,NDUFS4,SELENOP,C6,RICTOR,NIPBL,CCBE1,NPR2,RNF165,TMOD1,TDRD7,NRG1,SHC3,S1PR3,FANCC,VPS13A,FBN2,TEK,ANXA1,PCSK5,MLLT3,BNC2,NFIB,BTF3,EFNA5,RASA1
GO:BP	neurotransmitter secretion	GO:0007269	1	0	66	110	3	11945	CPLX4,CPLX1,SV2C
GO:BP	chemical synaptic transmission	GO:0007268	1	0	330	110	6	11945	CPLX4,NPR2,UNC13B,CPLX1,APBA1,SV2C
GO:BP	cell-cell signaling	GO:0007267	1	0	803	110	12	11945	CPLX4,C1QTNF3,NPR2,UNC13B,CPLX1,ABCA1,APBA1,ANXA1,MLLT3,SV2C,APC,EFNA5
GO:BP	Rho protein signal transduction	GO:0007266	1	0	60	110	1	11945	ABCA1
GO:BP	Ras protein signal transduction	GO:0007265	1	0	167	110	2	11945	ABCA1,RASA1
GO:BP	small GTPase mediated signal transduction	GO:0007264	1	0	254	110	2	11945	ABCA1,RASA1
GO:BP	tyrosine phosphorylation of STAT protein	GO:0007260	1	0	33	110	2	11945	IL31RA,FER
GO:BP	receptor signaling pathway via JAK-STAT	GO:0007259	1	0	63	110	2	11945	IL31RA,FER
GO:BP	integrin-mediated signaling pathway	GO:0007229	1	0	51	110	1	11945	FYB1
GO:BP	Notch signaling pathway	GO:0007219	1	0	112	110	1	11945	S1PR3
GO:BP	protein kinase C-activating G protein-coupled receptor signaling pathway	GO:0007205	1	0	14	110	1	11945	DGKQ
GO:BP	adenylate cyclase-inhibiting G protein-coupled receptor signaling pathway	GO:0007193	1	0	33	110	1	11945	S1PR3
GO:BP	adenylate cyclase-activating G protein-coupled receptor signaling pathway	GO:0007189	1	0	45	110	1	11945	ABCA1
GO:BP	adenylate cyclase-modulating G protein-coupled receptor signaling pathway	GO:0007188	1	0	87	110	3	11945	PTGER4,ABCA1,S1PR3
GO:BP	G protein-coupled receptor signaling pathway, coupled to cyclic nucleotide second messenger	GO:0007187	1	0	4	110	1	11945	ANXA1
GO:BP	G protein-coupled receptor signaling pathway	GO:0007186	1	0	541	110	6	11945	PTGER4,IQGAP2,DGKQ,ABCA1,S1PR3,ANXA1
GO:BP	transforming growth factor beta receptor signaling pathway	GO:0007179	1	0	124	110	2	11945	SMAD7,FBN2
GO:BP	spermatogenesis	GO:0007283	1	0	209	110	1	11945	NPR2
GO:BP	embryo development	GO:0009790	1	0	703	110	6	11945	C6,RICTOR,NIPBL,FBN2,PCSK5,BTF3
GO:BP	glucocorticoid metabolic process	GO:0008211	1	0	17	110	1	11945	DGKQ
GO:BP	regulation of G protein-coupled receptor signaling pathway	GO:0008277	1	0	58	110	1	11945	DGKQ
GO:BP	folic acid-containing compound biosynthetic process	GO:0009396	1	0	3	110	1	11945	DHFR
GO:BP	response to radiation	GO:0009314	1	0	241	110	4	11945	FECH,PIK3R1,NIPBL,POLK
GO:BP	oligosaccharide metabolic process	GO:0009311	1	0	23	110	1	11945	ST8SIA4
GO:BP	protein secretion	GO:0009306	1	0	175	110	5	11945	C1QTNF3,GOLPH3,CPLX1,ABCA1,EFNA5
GO:BP	response to temperature stimulus	GO:0009266	1	0	75	110	1	11945	TRPM3
GO:BP	ribonucleotide biosynthetic process	GO:0009260	1	0	115	110	2	11945	NPR2,AK3
GO:BP	ribonucleotide metabolic process	GO:0009259	1	0	193	110	2	11945	NPR2,AK3
GO:BP	glycolipid biosynthetic process	GO:0009247	1	0	47	110	1	11945	ST8SIA4
GO:BP	response to UV	GO:0009411	1	0	86	110	3	11945	FECH,PIK3R1,POLK
GO:BP	pyrimidine ribonucleotide metabolic process	GO:0009218	1	0	25	110	1	11945	AK3
GO:BP	purine ribonucleoside triphosphate metabolic process	GO:0009205	1	0	64	110	1	11945	AK3
GO:BP	ribonucleoside triphosphate metabolic process	GO:0009199	1	0	70	110	1	11945	AK3
GO:BP	cyclic nucleotide biosynthetic process	GO:0009190	1	0	21	110	1	11945	NPR2
GO:BP	ribonucleoside diphosphate biosynthetic process	GO:0009188	1	0	3	110	1	11945	AK3
GO:BP	cyclic nucleotide metabolic process	GO:0009187	1	0	32	110	1	11945	NPR2
GO:BP	ribonucleoside diphosphate metabolic process	GO:0009185	1	0	11	110	1	11945	AK3
GO:BP	purine ribonucleoside diphosphate biosynthetic process	GO:0009180	1	0	2	110	1	11945	AK3
GO:BP	purine ribonucleoside diphosphate metabolic process	GO:0009179	1	0	7	110	1	11945	AK3
GO:BP	pyrimidine ribonucleoside triphosphate metabolic process	GO:0009208	1	0	15	110	1	11945	AK3
GO:BP	response to light stimulus	GO:0009416	1	0	170	110	3	11945	FECH,PIK3R1,POLK
GO:BP	7-methylguanosine RNA capping	GO:0009452	1	0	7	110	1	11945	NCBP1
GO:BP	fertilization	GO:0009566	1	0	80	110	1	11945	NPR2
GO:BP	response to glucose	GO:0009749	1	0	68	110	1	11945	EFNA5
GO:BP	response to hexose	GO:0009746	1	0	70	110	1	11945	EFNA5
GO:BP	response to carbohydrate	GO:0009743	1	0	77	110	1	11945	EFNA5
GO:BP	response to hormone	GO:0009725	1	0	316	110	9	11945	PIK3R1,GHR,NPR2,KLF9,ANXA1,ZNF366,APC,FER,EFNA5
GO:BP	response to endogenous stimulus	GO:0009719	1	0	813	110	15	11945	SMAD7,PIK3R1,GHR,GOLPH3,CCBE1,NPR2,RNF165,GAS1,FBN2,KLF9,ANXA1,ZNF366,APC,FER,EFNA5
GO:BP	anatomical structure morphogenesis	GO:0009653	1	0	1479	110	21	11945	NEDD4L,ATP8B1,SMAD7,NIPBL,CCBE1,CA9,NPR2,RNF165,TMOD1,TDRD7,NRG1,FANCC,FBN2,TEK,PALM2AKAP2,ANXA1,PCSK5,MLLT3,NFIB,EFNA5,RASA1
GO:BP	response to toxic substance	GO:0009636	1	0	75	110	2	11945	FANCC,DHFR
GO:BP	response to abiotic stimulus	GO:0009628	1	0	527	110	7	11945	FECH,PIK3R1,MAP3K1,PTGER4,NIPBL,TRPM3,POLK
GO:BP	response to nematode	GO:0009624	1	0	2	110	1	11945	PTGER4
GO:BP	response to bacterium	GO:0009617	1	0	200	110	4	11945	ERBIN,PTGER4,NFIB,FER
GO:BP	response to virus	GO:0009615	1	0	154	110	3	11945	ERBIN,NCBP1,EXOSC5
GO:BP	response to mechanical stimulus	GO:0009612	1	0	87	110	2	11945	MAP3K1,PTGER4
GO:BP	response to wounding	GO:0009611	1	0	242	110	2	11945	NPR2,ANXA1
GO:BP	response to biotic stimulus	GO:0009607	1	0	517	110	8	11945	ERBIN,C6,PTGER4,NCBP1,TRIM14,NFIB,FER,EXOSC5
GO:BP	response to external stimulus	GO:0009605	1	0	1168	110	17	11945	FECH,ERBIN,MAP3K1,C6,PTGER4,RICTOR,C1QTNF3,NPR2,RNF165,NCBP1,TRIM14,TRPM3,ANXA1,NFIB,FER,EFNA5,EXOSC5
GO:BP	detection of UV	GO:0009589	1	0	2	110	1	11945	FECH
GO:BP	detection of light stimulus	GO:0009583	1	0	36	110	1	11945	FECH
GO:BP	detection of abiotic stimulus	GO:0009582	1	0	73	110	2	11945	FECH,TRPM3
GO:BP	detection of external stimulus	GO:0009581	1	0	74	110	2	11945	FECH,TRPM3
GO:BP	purine ribonucleoside monophosphate metabolic process	GO:0009167	1	0	27	110	1	11945	AK3
GO:BP	cell death	GO:0008219	1	0	1007	110	8	11945	PIK3R1,GOLPH3,NPR2,CNTFR,SPTLC1,ANXA1,APC,RASA1
GO:BP	nucleotide biosynthetic process	GO:0009165	1	0	156	110	2	11945	NPR2,AK3
GO:BP	purine ribonucleotide biosynthetic process	GO:0009152	1	0	104	110	2	11945	NPR2,AK3
GO:BP	amino acid biosynthetic process	GO:0008652	1	0	46	110	1	11945	DHFR
GO:BP	intrinsic apoptotic signaling pathway in response to DNA damage	GO:0008630	1	0	49	110	1	11945	PIK3R1
GO:BP	extrinsic apoptotic signaling pathway via death domain receptors	GO:0008625	1	0	41	110	1	11945	PIK3R1
GO:BP	lipid biosynthetic process	GO:0008610	1	0	383	110	4	11945	DGKQ,SPTLC1,PIP5K1B,ST8SIA4
GO:BP	attachment of spindle microtubules to kinetochore	GO:0008608	1	0	22	110	1	11945	APC
GO:BP	female gonad development	GO:0008585	1	0	62	110	1	11945	NPR2
GO:BP	epidermis development	GO:0008544	1	0	171	110	1	11945	ANXA1
GO:BP	respiratory chain complex IV assembly	GO:0008535	1	0	15	110	1	11945	SLC25A46
GO:BP	phospholipid biosynthetic process	GO:0008654	1	0	138	110	3	11945	DGKQ,SPTLC1,PIP5K1B
GO:BP	gonad development	GO:0008406	1	0	123	110	1	11945	NPR2
GO:BP	regulation of cell size	GO:0008361	1	0	73	110	1	11945	EFNA5
GO:BP	regulation of cell shape	GO:0008360	1	0	65	110	2	11945	PALM2AKAP2,ANXA1
GO:BP	adult locomotory behavior	GO:0008344	1	0	56	110	1	11945	TMOD1
GO:BP	histone mRNA metabolic process	GO:0008334	1	0	14	110	1	11945	NCBP1
GO:BP	insulin receptor signaling pathway	GO:0008286	1	0	60	110	3	11945	PIK3R1,APC,FER
GO:BP	negative regulation of cell population proliferation	GO:0008285	1	0	350	110	5	11945	SMAD7,ZBTB7C,KLF9,NFIB,APC
GO:BP	positive regulation of cell population proliferation	GO:0008284	1	0	442	110	5	11945	IL31RA,NDUFS4,NRG1,ANXA1,FER
GO:BP	cell population proliferation	GO:0008283	1	0	982	110	12	11945	SMAD7,IL31RA,NDUFS4,NPR2,ZBTB7C,NRG1,KLF9,ANXA1,NFIB,MRPS27,APC,FER
GO:BP	RNA splicing	GO:0008380	1	0	274	110	2	11945	PIK3R1,NCBP1
GO:BP	catabolic process	GO:0009056	1	0	1398	110	15	11945	NEDD4L,SMAD7,OXCT1,RGP1,DCAF12,RNF165,NCBP1,MCCC2,SPTLC1,TUT7,VPS13A,SNX30,RIC1,APC,EXOSC5
GO:BP	macromolecule catabolic process	GO:0009057	1	0	781	110	11	11945	NEDD4L,SMAD7,RGP1,DCAF12,RNF165,NCBP1,TUT7,VPS13A,RIC1,APC,EXOSC5
GO:BP	biosynthetic process	GO:0009058	1	0	3420	110	37	11945	ATP8B1,NARS1,FECH,RPL17,SMAD7,PIK3R1,ERBIN,NIPBL,C1QTNF3,GOLPH3,MRPL17,NPR2,ZBTB7C,NCBP1,DGKQ,TRIM14,NANS,FUT10,NRG1,SPTLC1,TUT7,PCSK5,PIP5K1B,MLLT3,NFIB,AK3,GLIS3,MRPS27,ZNF366,UTP15,POLK,CAMK4,FER,ST8SIA4,CCNH,DHFR,EXOSC5
GO:BP	purine ribonucleotide metabolic process	GO:0009150	1	0	177	110	2	11945	NPR2,AK3
GO:BP	pyrimidine nucleoside triphosphate metabolic process	GO:0009147	1	0	18	110	1	11945	AK3
GO:BP	purine nucleoside triphosphate metabolic process	GO:0009144	1	0	68	110	1	11945	AK3
GO:BP	nucleoside triphosphate metabolic process	GO:0009141	1	0	82	110	1	11945	AK3
GO:BP	purine nucleoside diphosphate biosynthetic process	GO:0009136	1	0	2	110	1	11945	AK3
GO:BP	purine nucleoside diphosphate metabolic process	GO:0009135	1	0	7	110	1	11945	AK3
GO:BP	nucleoside diphosphate biosynthetic process	GO:0009133	1	0	4	110	1	11945	AK3
GO:BP	nucleoside diphosphate metabolic process	GO:0009132	1	0	13	110	1	11945	AK3
GO:BP	purine nucleoside monophosphate metabolic process	GO:0009126	1	0	28	110	1	11945	AK3
GO:BP	nucleoside monophosphate metabolic process	GO:0009123	1	0	51	110	1	11945	AK3
GO:BP	nucleotide metabolic process	GO:0009117	1	0	269	110	2	11945	NPR2,AK3
GO:BP	glycoprotein biosynthetic process	GO:0009101	1	0	214	110	3	11945	GOLPH3,FUT10,ST8SIA4
GO:BP	glycoprotein metabolic process	GO:0009100	1	0	253	110	4	11945	EGFLAM,GOLPH3,FUT10,ST8SIA4
GO:BP	branched-chain amino acid catabolic process	GO:0009083	1	0	14	110	1	11945	MCCC2
GO:BP	branched-chain amino acid metabolic process	GO:0009081	1	0	16	110	1	11945	MCCC2
GO:BP	serine family amino acid biosynthetic process	GO:0009070	1	0	13	110	1	11945	DHFR
GO:BP	serine family amino acid metabolic process	GO:0009069	1	0	21	110	1	11945	DHFR
GO:BP	amino acid catabolic process	GO:0009063	1	0	62	110	1	11945	MCCC2
GO:BP	macromolecule biosynthetic process	GO:0009059	1	0	2748	110	29	11945	ATP8B1,NARS1,FECH,RPL17,SMAD7,PIK3R1,ERBIN,NIPBL,GOLPH3,MRPL17,ZBTB7C,NCBP1,DGKQ,TRIM14,FUT10,NRG1,TUT7,MLLT3,NFIB,GLIS3,MRPS27,ZNF366,UTP15,POLK,CAMK4,FER,ST8SIA4,CCNH,EXOSC5
GO:BP	ribonucleoside monophosphate metabolic process	GO:0009161	1	0	42	110	1	11945	AK3
GO:BP	regulation of lipid metabolic process	GO:0019216	1	0	170	110	2	11945	DGKQ,TEK
GO:BP	regulation of DNA recombination	GO:0000018	1	0	73	110	1	11945	MSH3
GO:BP	reproduction	GO:0000003	1	0	591	110	7	11945	DDX4,SELENOP,NIPBL,NPR2,FANCC,VPS13A,PCSK5
GO:BP	defense response to symbiont	GO:0140546	1	0	110	110	3	11945	ERBIN,NCBP1,EXOSC5
GO:BP	regulation of steroid metabolic process	GO:0019218	1	0	52	110	1	11945	DGKQ
GO:BP	regulation of phosphate metabolic process	GO:0019220	1	0	658	110	14	11945	FECH,SMAD7,IL31RA,NDUFS4,RICTOR,TESK1,DGKQ,NRG1,TEK,APC,FER,EFNA5,CCNH,RAD17
GO:BP	positive regulation of multicellular organismal process	GO:0051240	1	0	748	110	11	11945	SMAD7,PIK3R1,GHR,PTGER4,NIPBL,C1QTNF3,CCBE1,FBN2,TEK,ANXA1,EFNA5
GO:BP	regulation of multicellular organismal process	GO:0051239	1	0	1458	110	16	11945	SMAD7,PIK3R1,ERBIN,GHR,PTGER4,NIPBL,C1QTNF3,CCBE1,S1PR3,FBN2,TEK,ANXA1,TMEM161B,NFIB,FER,EFNA5
GO:BP	establishment of RNA localization	GO:0051236	1	0	76	110	1	11945	NCBP1
GO:BP	maintenance of location	GO:0051235	1	0	171	110	2	11945	GOLPH3,FBN2
GO:BP	establishment of localization	GO:0051234	1	0	2795	110	32	11945	LMAN1,CPLX4,NEDD4L,ATP8B1,PIK3R1,ERBIN,GHR,C1QTNF3,MTMR12,GOLPH3,CA9,RGP1,TESK1,ATP8B2,UNC13B,MTX3,NCBP1,CPLX1,NRG1,ABCA1,SLC44A1,SLC27A6,GAS1,VPS13A,SNX30,TRPM3,ANXA1,RIC1,SV2C,EFNA5,EMC4,TOMM5
GO:BP	spindle assembly	GO:0051225	1	0	66	110	1	11945	KIF2A
GO:BP	regulation of protein transport	GO:0051223	1	0	254	110	5	11945	PIK3R1,C1QTNF3,GOLPH3,CPLX1,EFNA5
GO:BP	positive regulation of protein transport	GO:0051222	1	0	143	110	3	11945	PIK3R1,C1QTNF3,GOLPH3
GO:BP	negative regulation of multicellular organismal process	GO:0051241	1	0	526	110	9	11945	SMAD7,PIK3R1,ERBIN,PTGER4,C1QTNF3,TEK,ANXA1,NFIB,FER
GO:BP	cartilage development	GO:0051216	1	0	131	110	3	11945	SMAD7,NPR2,NFIB
GO:BP	localization	GO:0051179	1	0	3203	110	38	11945	LMAN1,CPLX4,NEDD4L,ATP8B1,SMAD7,PIK3R1,ERBIN,GHR,FYB1,NIPBL,C1QTNF3,MTMR12,GOLPH3,CA9,RGP1,TESK1,ATP8B2,UNC13B,MTX3,NCBP1,CPLX1,NRG1,ABCA1,SLC44A1,SLC27A6,GAS1,VPS13A,FBN2,SNX30,TRPM3,ANXA1,RIC1,BTF3,SV2C,APC,EFNA5,EMC4,TOMM5
GO:BP	regulation of phosphorus metabolic process	GO:0051174	1	0	659	110	14	11945	FECH,SMAD7,IL31RA,NDUFS4,RICTOR,TESK1,DGKQ,NRG1,TEK,APC,FER,EFNA5,CCNH,RAD17
GO:BP	positive regulation of nitrogen compound metabolic process	GO:0051173	1	0	1683	110	22	11945	SMAD7,PIK3R1,IL31RA,RICTOR,NIPBL,CCBE1,TESK1,ZBTB7C,NCBP1,DGKQ,TRIM14,NRG1,TUT7,TEK,MLLT3,NFIB,MRPS27,UTP15,APC,CAMK4,EFNA5,EXOSC5
GO:BP	negative regulation of nitrogen compound metabolic process	GO:0051172	1	0	1208	110	15	11945	ATP8B1,SMAD7,NIPBL,RGP1,DGKQ,NRG1,GAS1,TUT7,NFIB,RIC1,ZNF366,APC,MSH3,RAD17,EXOSC5
GO:BP	regulation of nitrogen compound metabolic process	GO:0051171	1	0	3004	110	35	11945	ATP8B1,FECH,SMAD7,PIK3R1,ERBIN,IL31RA,NDUFS4,RICTOR,NIPBL,CCBE1,RGP1,TESK1,ZBTB7C,NCBP1,DGKQ,TRIM14,NRG1,GAS1,TUT7,TEK,MLLT3,NFIB,RIC1,GLIS3,MRPS27,ZNF366,UTP15,APC,CAMK4,FER,EFNA5,CCNH,MSH3,RAD17,EXOSC5
GO:BP	import into nucleus	GO:0051170	1	0	88	110	1	11945	PIK3R1
GO:BP	nuclear transport	GO:0051169	1	0	187	110	2	11945	PIK3R1,NCBP1
GO:BP	nuclear export	GO:0051168	1	0	86	110	1	11945	NCBP1
GO:BP	protein insertion into membrane	GO:0051205	1	0	28	110	1	11945	EMC4
GO:BP	regulation of protein metabolic process	GO:0051246	1	0	1286	110	22	11945	FECH,SMAD7,IL31RA,NDUFS4,RICTOR,NIPBL,CCBE1,RGP1,TESK1,NCBP1,DGKQ,NRG1,GAS1,TUT7,TEK,RIC1,MRPS27,APC,FER,EFNA5,CCNH,EXOSC5
GO:BP	positive regulation of protein metabolic process	GO:0051247	1	0	718	110	12	11945	SMAD7,IL31RA,RICTOR,NIPBL,CCBE1,TESK1,DGKQ,NRG1,TEK,MRPS27,APC,EFNA5
GO:BP	negative regulation of protein metabolic process	GO:0051248	1	0	518	110	8	11945	SMAD7,RGP1,DGKQ,GAS1,TUT7,RIC1,APC,EXOSC5
GO:BP	regulation of oxidoreductase activity	GO:0051341	1	0	31	110	1	11945	DHFR
GO:BP	regulation of transferase activity	GO:0051338	1	0	422	110	5	11945	SMAD7,NRG1,TEK,APC,CCNH
GO:BP	regulation of hydrolase activity	GO:0051336	1	0	417	110	6	11945	RICTOR,RGP1,IQGAP2,RIC1,EFNA5,RASA1
GO:BP	meiotic cell cycle	GO:0051321	1	0	111	110	1	11945	NPR2
GO:BP	mitotic sister chromatid separation	GO:0051306	1	0	37	110	1	11945	APC
GO:BP	chromosome separation	GO:0051304	1	0	47	110	1	11945	APC
GO:BP	regulation of cell division	GO:0051302	1	0	103	110	1	11945	MLLT3
GO:BP	cell division	GO:0051301	1	0	253	110	2	11945	MLLT3,APC
GO:BP	chromosome organization	GO:0051276	1	0	337	110	5	11945	KIF2A,NIPBL,NPR2,APC,MSH3
GO:BP	protein tetramerization	GO:0051262	1	0	55	110	1	11945	TRPM3
GO:BP	protein depolymerization	GO:0051261	1	0	70	110	3	11945	KIF24,TMOD1,APC
GO:BP	protein complex oligomerization	GO:0051259	1	0	168	110	1	11945	TRPM3
GO:BP	protein polymerization	GO:0051258	1	0	129	110	4	11945	RICTOR,TMOD1,FER,RASA1
GO:BP	positive regulation of RNA metabolic process	GO:0051254	1	0	1031	110	11	11945	PIK3R1,NIPBL,ZBTB7C,NCBP1,TRIM14,TUT7,MLLT3,NFIB,UTP15,CAMK4,EXOSC5
GO:BP	negative regulation of RNA metabolic process	GO:0051253	1	0	725	110	6	11945	ATP8B1,SMAD7,NIPBL,NRG1,NFIB,ZNF366
GO:BP	regulation of RNA metabolic process	GO:0051252	1	0	2009	110	20	11945	ATP8B1,SMAD7,PIK3R1,ERBIN,NIPBL,ZBTB7C,NCBP1,DGKQ,TRIM14,NRG1,TUT7,MLLT3,NFIB,GLIS3,ZNF366,UTP15,CAMK4,FER,CCNH,EXOSC5
GO:BP	positive regulation of lymphocyte activation	GO:0051251	1	0	118	110	1	11945	ANXA1
GO:BP	negative regulation of lymphocyte activation	GO:0051250	1	0	66	110	2	11945	SMAD7,ANXA1
GO:BP	regulation of lymphocyte activation	GO:0051249	1	0	196	110	2	11945	SMAD7,ANXA1
GO:BP	striated muscle cell differentiation	GO:0051146	1	0	138	110	1	11945	TMOD1
GO:BP	positive regulation of hydrolase activity	GO:0051345	1	0	242	110	3	11945	RGP1,RIC1,RASA1
GO:BP	positive regulation of cellular component organization	GO:0051130	1	0	554	110	11	11945	LMAN1,PIK3R1,RICTOR,NPR2,NRG1,TEK,SNX30,ANXA1,APC,FER,EFNA5
GO:BP	regulation of DNA binding	GO:0051101	1	0	69	110	1	11945	ZBTB7C
GO:BP	regulation of nitric-oxide synthase activity	GO:0050999	1	0	15	110	1	11945	DHFR
GO:BP	sensory perception of mechanical stimulus	GO:0050954	1	0	111	110	3	11945	ATP8B1,NIPBL,NPR2
GO:BP	sensory perception of temperature stimulus	GO:0050951	1	0	12	110	1	11945	TRPM3
GO:BP	neuromuscular process	GO:0050905	1	0	90	110	1	11945	NPR2
GO:BP	diapedesis	GO:0050904	1	0	3	110	1	11945	FER
GO:BP	leukocyte tethering or rolling	GO:0050901	1	0	14	110	1	11945	GOLPH3
GO:BP	leukocyte migration	GO:0050900	1	0	166	110	5	11945	PIK3R1,PTGER4,GOLPH3,ANXA1,FER
GO:BP	response to stimulus	GO:0050896	1	0	4673	110	48	11945	FECH,SMAD7,PIK3R1,ERBIN,MAP3K1,IL31RA,NDUFS4,GHR,C6,PTGER4,FYB1,RICTOR,NIPBL,C1QTNF3,GOLPH3,CCBE1,NPR2,CNTFR,RNF165,IQGAP2,NCBP1,DGKQ,SHB,TRIM14,NRG1,ABCA1,ROR2,SHC3,S1PR3,FANCC,GAS1,FBN2,TEK,KLF9,TRPM3,ANXA1,MLLT3,NFIB,ZNF366,POLK,APC,FER,EFNA5,RASA1,MSH3,DHFR,RAD17,EXOSC5
GO:BP	positive regulation of nitric-oxide synthase activity	GO:0051000	1	0	10	110	1	11945	DHFR
GO:BP	cognition	GO:0050890	1	0	159	110	2	11945	NIPBL,CAMK4
GO:BP	nervous system process	GO:0050877	1	0	559	110	5	11945	ATP8B1,NIPBL,NPR2,TRPM3,CAMK4
GO:BP	white fat cell differentiation	GO:0050872	1	0	11	110	1	11945	NPR2
GO:BP	positive regulation of T cell activation	GO:0050870	1	0	82	110	1	11945	ANXA1
GO:BP	negative regulation of T cell activation	GO:0050868	1	0	48	110	2	11945	SMAD7,ANXA1
GO:BP	positive regulation of cell activation	GO:0050867	1	0	136	110	1	11945	ANXA1
GO:BP	negative regulation of cell activation	GO:0050866	1	0	90	110	3	11945	SMAD7,ANXA1,FER
GO:BP	regulation of cell activation	GO:0050865	1	0	251	110	3	11945	SMAD7,ANXA1,FER
GO:BP	regulation of T cell activation	GO:0050863	1	0	137	110	2	11945	SMAD7,ANXA1
GO:BP	endocrine process	GO:0050886	1	0	48	110	1	11945	C1QTNF3
GO:BP	actin filament bundle assembly	GO:0051017	1	0	88	110	2	11945	PIK3R1,PTGER4
GO:BP	mRNA transport	GO:0051028	1	0	54	110	1	11945	NCBP1
GO:BP	snRNA transport	GO:0051030	1	0	4	110	1	11945	NCBP1
GO:BP	positive regulation of binding	GO:0051099	1	0	109	110	1	11945	NCBP1
GO:BP	regulation of binding	GO:0051098	1	0	215	110	2	11945	ZBTB7C,NCBP1
GO:BP	positive regulation of helicase activity	GO:0051096	1	0	5	110	1	11945	MSH3
GO:BP	regulation of helicase activity	GO:0051095	1	0	8	110	1	11945	MSH3
GO:BP	positive regulation of developmental process	GO:0051094	1	0	681	110	9	11945	NEDD4L,SMAD7,GHR,NIPBL,ZBTB7C,FBN2,TEK,ANXA1,EFNA5
GO:BP	negative regulation of developmental process	GO:0051093	1	0	485	110	7	11945	SMAD7,PIK3R1,NPR2,S1PR3,TEK,ANXA1,NFIB
GO:BP	positive regulation of NF-kappaB transcription factor activity	GO:0051092	1	0	79	110	2	11945	TRIM14,FER
GO:BP	positive regulation of DNA-binding transcription factor activity	GO:0051091	1	0	141	110	2	11945	TRIM14,FER
GO:BP	regulation of DNA-binding transcription factor activity	GO:0051090	1	0	235	110	4	11945	SMAD7,ERBIN,TRIM14,FER
GO:BP	negative regulation of small GTPase mediated signal transduction	GO:0051058	1	0	38	110	1	11945	RASA1
GO:BP	regulation of small GTPase mediated signal transduction	GO:0051056	1	0	125	110	2	11945	ABCA1,RASA1
GO:BP	negative regulation of DNA metabolic process	GO:0051053	1	0	70	110	2	11945	MSH3,RAD17
GO:BP	regulation of DNA metabolic process	GO:0051052	1	0	266	110	2	11945	MSH3,RAD17
GO:BP	negative regulation of transport	GO:0051051	1	0	206	110	3	11945	NEDD4L,NRG1,ANXA1
GO:BP	positive regulation of transport	GO:0051050	1	0	398	110	4	11945	PIK3R1,C1QTNF3,GOLPH3,ANXA1
GO:BP	regulation of transport	GO:0051049	1	0	828	110	13	11945	CPLX4,NEDD4L,ATP8B1,PIK3R1,C1QTNF3,GOLPH3,CPLX1,NRG1,GAS1,ANXA1,RIC1,SV2C,EFNA5
GO:BP	negative regulation of secretion	GO:0051048	1	0	76	110	2	11945	NRG1,ANXA1
GO:BP	positive regulation of secretion	GO:0051047	1	0	126	110	2	11945	C1QTNF3,GOLPH3
GO:BP	regulation of secretion	GO:0051046	1	0	271	110	9	11945	CPLX4,C1QTNF3,GOLPH3,CPLX1,NRG1,ANXA1,RIC1,SV2C,EFNA5
GO:BP	negative regulation of cellular component organization	GO:0051129	1	0	369	110	6	11945	PIK3R1,PTGER4,TESK1,KIF24,TMOD1,APC
GO:BP	protein stabilization	GO:0050821	1	0	102	110	3	11945	SMAD7,PIK3R1,CCNH
GO:BP	positive regulation of transferase activity	GO:0051347	1	0	251	110	2	11945	NRG1,TEK
GO:BP	positive regulation of oxidoreductase activity	GO:0051353	1	0	20	110	1	11945	DHFR
GO:BP	regulation of cardiac muscle contraction	GO:0055117	1	0	38	110	1	11945	SMAD7
GO:BP	sterol homeostasis	GO:0055092	1	0	49	110	1	11945	ABCA1
GO:BP	phospholipid homeostasis	GO:0055091	1	0	12	110	2	11945	ABCA1,SLC25A46
GO:BP	acylglycerol homeostasis	GO:0055090	1	0	17	110	1	11945	C1QTNF3
GO:BP	lipid homeostasis	GO:0055088	1	0	67	110	3	11945	C1QTNF3,ABCA1,SLC25A46
GO:BP	nucleobase-containing small molecule metabolic process	GO:0055086	1	0	317	110	2	11945	NPR2,AK3
GO:BP	transmembrane transport	GO:0055085	1	0	995	110	6	11945	NEDD4L,ATP8B1,ABCA1,SLC44A1,TRPM3,SV2C
GO:BP	intracellular chemical homeostasis	GO:0055082	1	0	322	110	3	11945	PIK3R1,C1QTNF3,EFNA5
GO:BP	digestive system development	GO:0055123	1	0	92	110	3	11945	NIPBL,NPR2,PCSK5
GO:BP	ventricular cardiac muscle tissue morphogenesis	GO:0055010	1	0	35	110	2	11945	SMAD7,NRG1
GO:BP	striated muscle cell development	GO:0055002	1	0	35	110	1	11945	TMOD1
GO:BP	muscle cell development	GO:0055001	1	0	88	110	1	11945	TMOD1
GO:BP	cyclic purine nucleotide metabolic process	GO:0052652	1	0	29	110	1	11945	NPR2
GO:BP	regulation of attachment of spindle microtubules to kinetochore	GO:0051988	1	0	7	110	1	11945	APC
GO:BP	negative regulation of chromosome segregation	GO:0051985	1	0	34	110	1	11945	APC
GO:BP	regulation of chromosome segregation	GO:0051983	1	0	64	110	1	11945	APC
GO:BP	positive regulation of synapse assembly	GO:0051965	1	0	41	110	1	11945	EFNA5
GO:BP	regulation of synapse assembly	GO:0051963	1	0	67	110	1	11945	EFNA5
GO:BP	cardiac muscle tissue morphogenesis	GO:0055008	1	0	45	110	2	11945	SMAD7,NRG1
GO:BP	roof of mouth development	GO:0060021	1	0	61	110	1	11945	BNC2
GO:BP	retina development in camera-type eye	GO:0060041	1	0	97	110	1	11945	NFIB
GO:BP	heart contraction	GO:0060047	1	0	121	110	2	11945	SMAD7,TMEM161B
GO:BP	head morphogenesis	GO:0060323	1	0	32	110	1	11945	NIPBL
GO:BP	head development	GO:0060322	1	0	413	110	6	11945	NARS1,NDUFS4,SELENOP,NIPBL,FANCC,NFIB
GO:BP	regulation of membrane repolarization	GO:0060306	1	0	18	110	1	11945	NEDD4L
GO:BP	cilium movement involved in cell motility	GO:0060294	1	0	66	110	2	11945	DDX4,VPS13A
GO:BP	cilium-dependent cell motility	GO:0060285	1	0	68	110	2	11945	DDX4,VPS13A
GO:BP	regulation of cell development	GO:0060284	1	0	378	110	6	11945	SMAD7,PIK3R1,NPR2,S1PR3,ANXA1,EFNA5
GO:BP	cilium assembly	GO:0060271	1	0	213	110	2	11945	TESK1,KIF24
GO:BP	regulation of macromolecule metabolic process	GO:0060255	1	0	3404	110	40	11945	ATP8B1,FECH,SMAD7,PIK3R1,ERBIN,IL31RA,NDUFS4,PTGER4,RICTOR,NIPBL,C1QTNF3,CCBE1,RGP1,TESK1,ZBTB7C,NCBP1,TDRD7,DGKQ,TRIM14,NRG1,S1PR3,GAS1,TUT7,TEK,ANXA1,MLLT3,NFIB,RIC1,GLIS3,MRPS27,ZNF366,UTP15,APC,CAMK4,FER,EFNA5,CCNH,MSH3,RAD17,EXOSC5
GO:BP	anatomical structure homeostasis	GO:0060249	1	0	129	110	1	11945	NFIB
GO:BP	hematopoietic stem cell differentiation	GO:0060218	1	0	21	110	1	11945	MLLT3
GO:BP	limb development	GO:0060173	1	0	132	110	5	11945	NIPBL,NPR2,RNF165,FBN2,PCSK5
GO:BP	platelet dense granule organization	GO:0060155	1	0	4	110	1	11945	ABCA1
GO:BP	inner ear receptor cell development	GO:0060119	1	0	38	110	1	11945	ATP8B1
GO:BP	inner ear receptor cell differentiation	GO:0060113	1	0	53	110	1	11945	ATP8B1
GO:BP	Wnt signaling pathway, planar cell polarity pathway	GO:0060071	1	0	22	110	1	11945	MLLT3
GO:BP	canonical Wnt signaling pathway	GO:0060070	1	0	188	110	2	11945	MLLT3,APC
GO:BP	uterus development	GO:0060065	1	0	19	110	1	11945	NIPBL
GO:BP	angiogenesis involved in wound healing	GO:0060055	1	0	15	110	1	11945	NPR2
GO:BP	cardiac muscle contraction	GO:0060048	1	0	71	110	1	11945	SMAD7
GO:BP	positive regulation of nervous system development	GO:0051962	1	0	142	110	1	11945	EFNA5
GO:BP	negative regulation of transferase activity	GO:0051348	1	0	145	110	2	11945	SMAD7,APC
GO:BP	regulation of nervous system development	GO:0051960	1	0	220	110	1	11945	EFNA5
GO:BP	positive regulation of protein kinase B signaling	GO:0051897	1	0	55	110	1	11945	TEK
GO:BP	proteolysis involved in protein catabolic process	GO:0051603	1	0	429	110	3	11945	NEDD4L,SMAD7,DCAF12
GO:BP	response to cAMP	GO:0051591	1	0	25	110	2	11945	NDUFS4,DGKQ
GO:BP	regulation of neurotransmitter transport	GO:0051588	1	0	38	110	2	11945	CPLX4,SV2C
GO:BP	negative regulation of stress fiber assembly	GO:0051497	1	0	20	110	1	11945	PIK3R1
GO:BP	positive regulation of cytoskeleton organization	GO:0051495	1	0	98	110	3	11945	RICTOR,TEK,FER
GO:BP	negative regulation of cytoskeleton organization	GO:0051494	1	0	93	110	3	11945	PIK3R1,TMOD1,APC
GO:BP	regulation of stress fiber assembly	GO:0051492	1	0	53	110	2	11945	PIK3R1,PTGER4
GO:BP	positive regulation of filopodium assembly	GO:0051491	1	0	11	110	1	11945	PIK3R1
GO:BP	protein maturation	GO:0051604	1	0	172	110	4	11945	SEC11C,CCBE1,GAS1,PCSK5
GO:BP	regulation of filopodium assembly	GO:0051489	1	0	19	110	1	11945	PIK3R1
GO:BP	negative regulation of meiotic cell cycle	GO:0051447	1	0	6	110	1	11945	NPR2
GO:BP	positive regulation of meiotic cell cycle	GO:0051446	1	0	10	110	1	11945	NPR2
GO:BP	regulation of meiotic cell cycle	GO:0051445	1	0	24	110	1	11945	NPR2
GO:BP	negative regulation of ubiquitin-protein transferase activity	GO:0051444	1	0	18	110	1	11945	SMAD7
GO:BP	regulation of ubiquitin-protein transferase activity	GO:0051438	1	0	34	110	1	11945	SMAD7
GO:BP	response to cortisol	GO:0051414	1	0	3	110	1	11945	KLF9
GO:BP	neuron apoptotic process	GO:0051402	1	0	130	110	2	11945	NPR2,CNTFR
GO:BP	response to glucocorticoid	GO:0051384	1	0	25	110	2	11945	KLF9,ANXA1
GO:BP	myoblast migration	GO:0051451	1	0	10	110	1	11945	ANXA1
GO:BP	detection of stimulus	GO:0051606	1	0	111	110	2	11945	FECH,TRPM3
GO:BP	defense response to virus	GO:0051607	1	0	110	110	3	11945	ERBIN,NCBP1,EXOSC5
GO:BP	organelle localization	GO:0051640	1	0	265	110	1	11945	TESK1
GO:BP	regulation of protein kinase B signaling	GO:0051896	1	0	87	110	2	11945	RICTOR,TEK
GO:BP	positive regulation of focal adhesion assembly	GO:0051894	1	0	15	110	1	11945	TEK
GO:BP	regulation of focal adhesion assembly	GO:0051893	1	0	31	110	2	11945	TEK,EFNA5
GO:BP	positive regulation of nuclear division	GO:0051785	1	0	25	110	1	11945	NPR2
GO:BP	negative regulation of nuclear division	GO:0051784	1	0	43	110	1	11945	APC
GO:BP	regulation of nuclear division	GO:0051783	1	0	80	110	2	11945	NPR2,APC
GO:BP	regulation of cell cycle	GO:0051726	1	0	604	110	6	11945	NPR2,GAS1,ANXA1,APC,CCNH,RAD17
GO:BP	cellular response to stimulus	GO:0051716	1	0	3992	110	40	11945	FECH,SMAD7,PIK3R1,ERBIN,MAP3K1,IL31RA,GHR,PTGER4,FYB1,RICTOR,NIPBL,C1QTNF3,GOLPH3,CCBE1,NPR2,CNTFR,RNF165,IQGAP2,DGKQ,SHB,NRG1,ABCA1,ROR2,SHC3,S1PR3,FANCC,FBN2,TEK,KLF9,ANXA1,MLLT3,ZNF366,POLK,APC,FER,EFNA5,RASA1,MSH3,DHFR,RAD17
GO:BP	response to other organism	GO:0051707	1	0	488	110	8	11945	ERBIN,C6,PTGER4,NCBP1,TRIM14,NFIB,FER,EXOSC5
GO:BP	biological process involved in intraspecies interaction between organisms	GO:0051703	1	0	27	110	1	11945	VPS13A
GO:BP	pointed-end actin filament capping	GO:0051694	1	0	8	110	1	11945	TMOD1
GO:BP	actin filament capping	GO:0051693	1	0	23	110	1	11945	TMOD1
GO:BP	localization within membrane	GO:0051668	1	0	345	110	5	11945	PIK3R1,FYB1,GOLPH3,CPLX1,EMC4
GO:BP	establishment of organelle localization	GO:0051656	1	0	191	110	1	11945	TESK1
GO:BP	maintenance of location in cell	GO:0051651	1	0	115	110	1	11945	GOLPH3
GO:BP	establishment of vesicle localization	GO:0051650	1	0	76	110	1	11945	TESK1
GO:BP	establishment of localization in cell	GO:0051649	1	0	1117	110	14	11945	LMAN1,CPLX4,PIK3R1,ERBIN,RGP1,TESK1,NCBP1,CPLX1,ABCA1,GAS1,RIC1,SV2C,EFNA5,TOMM5
GO:BP	vesicle localization	GO:0051648	1	0	86	110	1	11945	TESK1
GO:BP	cellular localization	GO:0051641	1	0	1854	110	26	11945	LMAN1,CPLX4,NEDD4L,ATP8B1,PIK3R1,ERBIN,FYB1,NIPBL,C1QTNF3,GOLPH3,RGP1,TESK1,MTX3,NCBP1,CPLX1,ABCA1,GAS1,FBN2,SNX30,RIC1,BTF3,SV2C,APC,EFNA5,EMC4,TOMM5
GO:BP	membrane depolarization	GO:0051899	1	0	30	110	1	11945	NEDD4L
GO:BP	face development	GO:0060324	1	0	41	110	1	11945	NIPBL
GO:BP	regulation of steroid biosynthetic process	GO:0050810	1	0	43	110	1	11945	DGKQ
GO:BP	regulation of synapse organization	GO:0050807	1	0	124	110	1	11945	EFNA5
GO:BP	regulation of fibroblast proliferation	GO:0048145	1	0	47	110	1	11945	NDUFS4
GO:BP	fibroblast proliferation	GO:0048144	1	0	59	110	1	11945	NDUFS4
GO:BP	embryonic eye morphogenesis	GO:0048048	1	0	26	110	1	11945	FBN2
GO:BP	focal adhesion assembly	GO:0048041	1	0	40	110	2	11945	TEK,EFNA5
GO:BP	positive regulation of mRNA splicing, via spliceosome	GO:0048026	1	0	9	110	1	11945	NCBP1
GO:BP	regulation of mRNA splicing, via spliceosome	GO:0048024	1	0	54	110	1	11945	NCBP1
GO:BP	inositol lipid-mediated signaling	GO:0048017	1	0	94	110	2	11945	PIK3R1,TEK
GO:BP	phosphatidylinositol-mediated signaling	GO:0048015	1	0	91	110	2	11945	PIK3R1,TEK
GO:BP	positive regulation of fibroblast proliferation	GO:0048146	1	0	29	110	1	11945	NDUFS4
GO:BP	Tie signaling pathway	GO:0048014	1	0	4	110	1	11945	TEK
GO:BP	insulin-like growth factor receptor signaling pathway	GO:0048009	1	0	26	110	2	11945	PIK3R1,GHR
GO:BP	platelet-derived growth factor receptor signaling pathway	GO:0048008	1	0	40	110	1	11945	FER
GO:BP	regulation of hemoglobin biosynthetic process	GO:0046984	1	0	6	110	1	11945	FECH
GO:BP	ketone body catabolic process	GO:0046952	1	0	2	110	1	11945	OXCT1
GO:BP	cellular ketone body metabolic process	GO:0046950	1	0	5	110	1	11945	OXCT1
GO:BP	carboxylic acid transport	GO:0046942	1	0	175	110	3	11945	ATP8B1,SLC27A6,ANXA1
GO:BP	nucleoside monophosphate phosphorylation	GO:0046940	1	0	4	110	1	11945	AK3
GO:BP	regulation of neurotransmitter secretion	GO:0046928	1	0	32	110	2	11945	CPLX4,SV2C
GO:BP	ephrin receptor signaling pathway	GO:0048013	1	0	28	110	1	11945	EFNA5
GO:BP	fused antrum stage	GO:0048165	1	0	4	110	1	11945	NPR2
GO:BP	Golgi vesicle transport	GO:0048193	1	0	160	110	3	11945	LMAN1,GOLPH3,GAS1
GO:BP	Golgi vesicle budding	GO:0048194	1	0	2	110	1	11945	GOLPH3
GO:BP	embryonic organ morphogenesis	GO:0048562	1	0	201	110	2	11945	NIPBL,FBN2
GO:BP	embryonic digestive tract morphogenesis	GO:0048557	1	0	13	110	1	11945	NIPBL
GO:BP	digestive tract morphogenesis	GO:0048546	1	0	35	110	2	11945	NIPBL,NPR2
GO:BP	response to steroid hormone	GO:0048545	1	0	115	110	3	11945	KLF9,ANXA1,ZNF366
GO:BP	negative regulation of viral process	GO:0048525	1	0	28	110	1	11945	TRIM14
GO:BP	negative regulation of cellular process	GO:0048523	1	0	2528	110	34	11945	NEDD4L,ATP8B1,SMAD7,PIK3R1,ERBIN,PTGER4,NIPBL,C1QTNF3,GOLPH3,NPR2,TESK1,CNTFR,KIF24,ZBTB7C,TMOD1,DGKQ,NRG1,S1PR3,GAS1,TUT7,FBN2,KLF9,ANXA1,MLLT3,NFIB,ZNF366,BTF3,APC,FER,EFNA5,RASA1,MSH3,RAD17,EXOSC5
GO:BP	positive regulation of cellular process	GO:0048522	1	0	2894	110	37	11945	LMAN1,NEDD4L,SMAD7,PIK3R1,IL31RA,NDUFS4,RICTOR,EGFLAM,NIPBL,C1QTNF3,GOLPH3,CCBE1,ARHGEF39,NPR2,TESK1,RNF165,ZBTB7C,NCBP1,DGKQ,TRIM14,NRG1,SPTLC1,ROR2,TUT7,FBN2,TEK,SNX30,ANXA1,MLLT3,NFIB,MRPS27,UTP15,APC,CAMK4,FER,EFNA5,EXOSC5
GO:BP	negative regulation of biological process	GO:0048519	1	0	2971	110	39	11945	NEDD4L,ATP8B1,SMAD7,PIK3R1,ERBIN,PTGER4,NIPBL,C1QTNF3,GOLPH3,RGP1,NPR2,TESK1,CNTFR,KIF24,ZBTB7C,NCBP1,TMOD1,DGKQ,TRIM14,NRG1,S1PR3,GAS1,TUT7,FBN2,TEK,KLF9,ANXA1,MLLT3,NFIB,RIC1,ZNF366,BTF3,APC,FER,EFNA5,RASA1,MSH3,RAD17,EXOSC5
GO:BP	positive regulation of biological process	GO:0048518	1	0	3288	110	41	11945	LMAN1,NEDD4L,SMAD7,PIK3R1,ERBIN,IL31RA,NDUFS4,GHR,C6,PTGER4,RICTOR,EGFLAM,NIPBL,C1QTNF3,GOLPH3,CCBE1,ARHGEF39,NPR2,TESK1,RNF165,ZBTB7C,NCBP1,DGKQ,TRIM14,NRG1,SPTLC1,ROR2,TUT7,FBN2,TEK,SNX30,ANXA1,MLLT3,NFIB,MRPS27,UTP15,APC,CAMK4,FER,EFNA5,EXOSC5
GO:BP	blood vessel morphogenesis	GO:0048514	1	0	350	110	5	11945	SMAD7,NPR2,TEK,ANXA1,RASA1
GO:BP	animal organ development	GO:0048513	1	0	1577	110	17	11945	ATP8B1,NARS1,SMAD7,NDUFS4,SELENOP,NIPBL,NPR2,TMOD1,TDRD7,NRG1,FANCC,FBN2,ANXA1,PCSK5,MLLT3,BNC2,NFIB
GO:BP	rhythmic process	GO:0048511	1	0	155	110	2	11945	NPR2,KLF9
GO:BP	synaptic vesicle membrane organization	GO:0048499	1	0	9	110	1	11945	CPLX1
GO:BP	oogenesis	GO:0048477	1	0	47	110	1	11945	NPR2
GO:BP	cell maturation	GO:0048469	1	0	83	110	1	11945	NPR2
GO:BP	cell development	GO:0048468	1	0	1397	110	18	11945	NEDD4L,ATP8B1,FECH,WDR7,SMAD7,PIK3R1,IL31RA,PTGER4,NPR2,RNF165,TMOD1,S1PR3,FANCC,ANXA1,MLLT3,NFIB,CAMK4,EFNA5
GO:BP	organelle fission	GO:0048285	1	0	264	110	6	11945	KIF2A,NIPBL,NPR2,NFIB,APC,SLC25A46
GO:BP	organelle fusion	GO:0048284	1	0	66	110	2	11945	CPLX1,ANXA1
GO:BP	male gamete generation	GO:0048232	1	0	221	110	1	11945	NPR2
GO:BP	intracellular transport	GO:0046907	1	0	836	110	9	11945	LMAN1,PIK3R1,ERBIN,RGP1,NCBP1,ABCA1,GAS1,RIC1,TOMM5
GO:BP	digestive tract development	GO:0048565	1	0	87	110	3	11945	NIPBL,NPR2,PCSK5
GO:BP	secretion	GO:0046903	1	0	463	110	12	11945	CPLX4,C1QTNF3,GOLPH3,CA9,UNC13B,CPLX1,NRG1,ABCA1,ANXA1,RIC1,SV2C,EFNA5
GO:BP	positive regulation of hormone secretion	GO:0046887	1	0	63	110	1	11945	C1QTNF3
GO:BP	alpha-beta T cell differentiation	GO:0046632	1	0	55	110	3	11945	SMAD7,PTGER4,ANXA1
GO:BP	alpha-beta T cell activation	GO:0046631	1	0	69	110	3	11945	SMAD7,PTGER4,ANXA1
GO:BP	regulation of insulin receptor signaling pathway	GO:0046626	1	0	33	110	1	11945	PIK3R1
GO:BP	negative regulation of Ras protein signal transduction	GO:0046580	1	0	32	110	1	11945	RASA1
GO:BP	regulation of Ras protein signal transduction	GO:0046578	1	0	97	110	2	11945	ABCA1,RASA1
GO:BP	development of primary female sexual characteristics	GO:0046545	1	0	65	110	1	11945	NPR2
GO:BP	sphingoid biosynthetic process	GO:0046520	1	0	9	110	1	11945	SPTLC1
GO:BP	sphingoid metabolic process	GO:0046519	1	0	16	110	1	11945	SPTLC1
GO:BP	regulation of alpha-beta T cell activation	GO:0046634	1	0	41	110	2	11945	SMAD7,ANXA1
GO:BP	ceramide biosynthetic process	GO:0046513	1	0	34	110	2	11945	SPTLC1,ST8SIA4
GO:BP	sphinganine biosynthetic process	GO:0046511	1	0	2	110	1	11945	SPTLC1
GO:BP	protoporphyrinogen IX metabolic process	GO:0046501	1	0	8	110	1	11945	FECH
GO:BP	phosphatidylinositol metabolic process	GO:0046488	1	0	108	110	1	11945	PIP5K1B
GO:BP	glycerolipid metabolic process	GO:0046486	1	0	219	110	2	11945	DGKQ,PIP5K1B
GO:BP	heterocycle metabolic process	GO:0046483	1	0	3628	110	29	11945	ATP8B1,NARS1,FECH,SMAD7,PIK3R1,ERBIN,NIPBL,NPR2,ZBTB7C,NCBP1,DGKQ,TRIM14,NRG1,FANCC,TUT7,MLLT3,NFIB,AK3,GLIS3,ZNF366,UTP15,POLK,CAMK4,FER,CCNH,MSH3,DHFR,RAD17,EXOSC5
GO:BP	glycerophospholipid biosynthetic process	GO:0046474	1	0	109	110	2	11945	DGKQ,PIP5K1B
GO:BP	phosphatidic acid metabolic process	GO:0046473	1	0	13	110	1	11945	DGKQ
GO:BP	membrane lipid biosynthetic process	GO:0046467	1	0	79	110	2	11945	SPTLC1,ST8SIA4
GO:BP	sphingosine biosynthetic process	GO:0046512	1	0	9	110	1	11945	SPTLC1
GO:BP	positive regulation of alpha-beta T cell activation	GO:0046635	1	0	28	110	1	11945	ANXA1
GO:BP	negative regulation of alpha-beta T cell activation	GO:0046636	1	0	16	110	2	11945	SMAD7,ANXA1
GO:BP	regulation of alpha-beta T cell differentiation	GO:0046637	1	0	26	110	2	11945	SMAD7,ANXA1
GO:BP	regulation of hormone biosynthetic process	GO:0046885	1	0	19	110	1	11945	DGKQ
GO:BP	regulation of hormone secretion	GO:0046883	1	0	121	110	3	11945	C1QTNF3,ANXA1,EFNA5
GO:BP	hormone secretion	GO:0046879	1	0	162	110	4	11945	C1QTNF3,CPLX1,ANXA1,EFNA5
GO:BP	phosphatidylinositol phosphate biosynthetic process	GO:0046854	1	0	38	110	1	11945	PIP5K1B
GO:BP	filopodium assembly	GO:0046847	1	0	26	110	1	11945	PIK3R1
GO:BP	lipid phosphorylation	GO:0046834	1	0	8	110	1	11945	DGKQ
GO:BP	positive regulation of nucleocytoplasmic transport	GO:0046824	1	0	39	110	1	11945	PIK3R1
GO:BP	regulation of nucleocytoplasmic transport	GO:0046822	1	0	66	110	1	11945	PIK3R1
GO:BP	regulation of viral transcription	GO:0046782	1	0	15	110	1	11945	TRIM14
GO:BP	protein autophosphorylation	GO:0046777	1	0	128	110	2	11945	TEK,FER
GO:BP	heterocycle catabolic process	GO:0046700	1	0	266	110	3	11945	NCBP1,TUT7,EXOSC5
GO:BP	response to organophosphorus	GO:0046683	1	0	47	110	3	11945	NDUFS4,NPR2,DGKQ
GO:BP	female sex differentiation	GO:0046660	1	0	74	110	1	11945	NPR2
GO:BP	tetrahydrofolate biosynthetic process	GO:0046654	1	0	2	110	1	11945	DHFR
GO:BP	tetrahydrofolate metabolic process	GO:0046653	1	0	9	110	1	11945	DHFR
GO:BP	lymphocyte proliferation	GO:0046651	1	0	116	110	1	11945	ANXA1
GO:BP	lymphocyte activation	GO:0046649	1	0	318	110	4	11945	SMAD7,PIK3R1,PTGER4,ANXA1
GO:BP	negative regulation of alpha-beta T cell differentiation	GO:0046639	1	0	12	110	2	11945	SMAD7,ANXA1
GO:BP	positive regulation of alpha-beta T cell differentiation	GO:0046638	1	0	19	110	1	11945	ANXA1
GO:BP	regulation of lipid biosynthetic process	GO:0046890	1	0	88	110	1	11945	DGKQ
GO:BP	synapse organization	GO:0050808	1	0	222	110	1	11945	EFNA5
GO:BP	embryonic digestive tract development	GO:0048566	1	0	22	110	2	11945	NIPBL,PCSK5
GO:BP	regulation of response to stimulus	GO:0048583	1	0	2024	110	23	11945	FECH,SMAD7,PIK3R1,ERBIN,C6,PTGER4,RICTOR,C1QTNF3,GOLPH3,CCBE1,RNF165,DGKQ,NRG1,ABCA1,FBN2,TEK,ANXA1,MLLT3,ZNF366,APC,FER,RASA1,DHFR
GO:BP	regulation of defense response to virus	GO:0050688	1	0	40	110	1	11945	ERBIN
GO:BP	negative regulation of defense response to virus	GO:0050687	1	0	22	110	1	11945	ERBIN
GO:BP	positive regulation of mRNA processing	GO:0050685	1	0	13	110	1	11945	NCBP1
GO:BP	regulation of mRNA processing	GO:0050684	1	0	72	110	1	11945	NCBP1
GO:BP	negative regulation of epithelial cell proliferation	GO:0050680	1	0	79	110	2	11945	KLF9,NFIB
GO:BP	regulation of epithelial cell proliferation	GO:0050678	1	0	211	110	2	11945	KLF9,NFIB
GO:BP	epithelial cell proliferation	GO:0050673	1	0	260	110	2	11945	KLF9,NFIB
GO:BP	positive regulation of lymphocyte proliferation	GO:0050671	1	0	48	110	1	11945	ANXA1
GO:BP	regulation of protein secretion	GO:0050708	1	0	134	110	3	11945	C1QTNF3,GOLPH3,EFNA5
GO:BP	regulation of lymphocyte proliferation	GO:0050670	1	0	90	110	1	11945	ANXA1
GO:BP	nucleic acid transport	GO:0050657	1	0	73	110	1	11945	NCBP1
GO:BP	chondroitin sulfate proteoglycan metabolic process	GO:0050654	1	0	25	110	1	11945	EGFLAM
GO:BP	arachidonic acid secretion	GO:0050482	1	0	22	110	1	11945	ANXA1
GO:BP	sensory system development	GO:0048880	1	0	238	110	5	11945	NIPBL,TMOD1,TDRD7,FBN2,NFIB
GO:BP	chemical homeostasis	GO:0048878	1	0	477	110	5	11945	PIK3R1,C1QTNF3,ABCA1,SLC25A46,EFNA5
GO:BP	homeostasis of number of cells	GO:0048872	1	0	175	110	3	11945	FECH,FANCC,ANXA1
GO:BP	multicellular organismal-level homeostasis	GO:0048871	1	0	389	110	4	11945	FECH,FANCC,ANXA1,NFIB
GO:BP	cell motility	GO:0048870	1	0	862	110	15	11945	NARS1,PIK3R1,KIF2A,DDX4,PTGER4,NIPBL,GOLPH3,ARHGEF39,TESK1,ROR2,VPS13A,TEK,ANXA1,APC,FER
GO:BP	RNA transport	GO:0050658	1	0	73	110	1	11945	NCBP1
GO:BP	positive regulation of protein secretion	GO:0050714	1	0	71	110	2	11945	C1QTNF3,GOLPH3
GO:BP	regulation of inflammatory response	GO:0050727	1	0	143	110	4	11945	PTGER4,RICTOR,C1QTNF3,ANXA1
GO:BP	negative regulation of inflammatory response	GO:0050728	1	0	62	110	2	11945	PTGER4,C1QTNF3
GO:BP	modulation of chemical synaptic transmission	GO:0050804	1	0	224	110	2	11945	CPLX4,SV2C
GO:BP	regulation of synapse structure or activity	GO:0050803	1	0	125	110	1	11945	EFNA5
GO:BP	regulation of insulin secretion	GO:0050796	1	0	82	110	1	11945	EFNA5
GO:BP	regulation of cellular process	GO:0050794	1	0	6110	110	68	11945	LMAN1,CPLX4,NEDD4L,ATP8B1,FECH,SMAD7,PIK3R1,ERBIN,KIF2A,IL31RA,NDUFS4,GHR,PTGER4,FYB1,RICTOR,EGFLAM,NIPBL,C1QTNF3,GOLPH3,CCBE1,ARHGEF39,NPR2,TESK1,CNTFR,KIF24,DCAF12,RNF165,ZBTB7C,IQGAP2,NCBP1,TMOD1,DGKQ,SHB,TRIM14,CPLX1,NRG1,ABCA1,SPTLC1,ROR2,SHC3,S1PR3,GAS1,TUT7,FBN2,TEK,SNX30,KLF9,ANXA1,MLLT3,NFIB,RIC1,GLIS3,MRPS27,ZNF366,BTF3,ANKRA2,UTP15,SV2C,APC,CAMK4,FER,EFNA5,RASA1,CCNH,MSH3,DHFR,RAD17,EX…
GO:BP	regulation of developmental process	GO:0050793	1	0	1279	110	15	11945	NEDD4L,SMAD7,PIK3R1,GHR,NIPBL,NPR2,ZBTB7C,S1PR3,FBN2,TEK,PALM2AKAP2,ANXA1,MLLT3,NFIB,EFNA5
GO:BP	regulation of viral process	GO:0050792	1	0	73	110	1	11945	TRIM14
GO:BP	regulation of catalytic activity	GO:0050790	1	0	826	110	13	11945	SMAD7,RICTOR,RGP1,IQGAP2,NRG1,TEK,RIC1,APC,EFNA5,RASA1,CCNH,MSH3,DHFR
GO:BP	regulation of biological process	GO:0050789	1	0	6697	110	76	11945	LMAN1,CPLX4,NEDD4L,ATP8B1,FECH,SMAD7,PIK3R1,ERBIN,KIF2A,IL31RA,NDUFS4,SELENOP,GHR,C6,PTGER4,FYB1,RICTOR,EGFLAM,NIPBL,C1QTNF3,GOLPH3,CCBE1,ARHGEF39,RGP1,NPR2,TESK1,UNC13B,CNTFR,KIF24,DCAF12,RNF165,ZBTB7C,IQGAP2,NCBP1,TMOD1,TDRD7,DGKQ,SHB,TRIM14,CPLX1,NRG1,ABCA1,SPTLC1,ROR2,SHC3,S1PR3,GAS1,TUT7,FBN2,TEK,SNX30,PALM2AKAP2,APBA1,KLF9,ANXA1,TMEM161B,MLLT3,NFIB,RIC1,GLIS3,MRPS27,ZNF366,BTF3,ANKRA2,UTP15…
GO:BP	RNA destabilization	GO:0050779	1	0	63	110	2	11945	TUT7,EXOSC5
GO:BP	positive regulation of immune response	GO:0050778	1	0	283	110	3	11945	ERBIN,C6,ANXA1
GO:BP	negative regulation of immune response	GO:0050777	1	0	62	110	3	11945	SMAD7,ANXA1,FER
GO:BP	regulation of immune response	GO:0050776	1	0	351	110	5	11945	SMAD7,ERBIN,C6,ANXA1,FER
GO:BP	positive regulation of axonogenesis	GO:0050772	1	0	27	110	1	11945	EFNA5
GO:BP	regulation of axonogenesis	GO:0050770	1	0	56	110	1	11945	EFNA5
GO:BP	positive regulation of neurogenesis	GO:0050769	1	0	107	110	1	11945	EFNA5
GO:BP	regulation of neurogenesis	GO:0050767	1	0	170	110	1	11945	EFNA5
GO:BP	positive regulation of peptidyl-tyrosine phosphorylation	GO:0050731	1	0	88	110	4	11945	IL31RA,RICTOR,DGKQ,EFNA5
GO:BP	regulation of peptidyl-tyrosine phosphorylation	GO:0050730	1	0	126	110	4	11945	IL31RA,RICTOR,DGKQ,EFNA5
GO:BP	positive regulation of inflammatory response	GO:0050729	1	0	46	110	1	11945	PTGER4
GO:BP	cellular developmental process	GO:0048869	1	0	2081	110	24	11945	NEDD4L,ATP8B1,FECH,WDR7,SMAD7,PIK3R1,IL31RA,PTGER4,NIPBL,C1QTNF3,NPR2,RNF165,ZBTB7C,TMOD1,TDRD7,NRG1,S1PR3,FANCC,FBN2,ANXA1,MLLT3,NFIB,CAMK4,EFNA5
GO:BP	embryonic organ development	GO:0048568	1	0	288	110	3	11945	NIPBL,FBN2,PCSK5
GO:BP	stem cell differentiation	GO:0048863	1	0	157	110	2	11945	NRG1,MLLT3
GO:BP	neural nucleus development	GO:0048857	1	0	15	110	1	11945	NFIB
GO:BP	cell morphogenesis involved in neuron differentiation	GO:0048667	1	0	300	110	4	11945	NPR2,RNF165,NFIB,EFNA5
GO:BP	neuron development	GO:0048666	1	0	594	110	6	11945	NEDD4L,ATP8B1,NPR2,RNF165,NFIB,EFNA5
GO:BP	neuron fate specification	GO:0048665	1	0	27	110	1	11945	NFIB
GO:BP	neuron fate commitment	GO:0048663	1	0	55	110	1	11945	NFIB
GO:BP	anatomical structure formation involved in morphogenesis	GO:0048646	1	0	641	110	8	11945	ATP8B1,CCBE1,NPR2,TMOD1,FBN2,TEK,ANXA1,NFIB
GO:BP	muscle organ morphogenesis	GO:0048644	1	0	56	110	2	11945	SMAD7,NRG1
GO:BP	positive regulation of developmental growth	GO:0048639	1	0	85	110	5	11945	NEDD4L,SMAD7,GHR,NIPBL,EFNA5
GO:BP	regulation of developmental growth	GO:0048638	1	0	164	110	5	11945	NEDD4L,SMAD7,GHR,NIPBL,EFNA5
GO:BP	collateral sprouting	GO:0048668	1	0	19	110	2	11945	NPR2,EFNA5
GO:BP	multicellular organismal reproductive process	GO:0048609	1	0	333	110	2	11945	NPR2,FANCC
GO:BP	oocyte development	GO:0048599	1	0	24	110	1	11945	NPR2
GO:BP	embryonic morphogenesis	GO:0048598	1	0	389	110	2	11945	NIPBL,FBN2
GO:BP	camera-type eye morphogenesis	GO:0048593	1	0	85	110	1	11945	TDRD7
GO:BP	eye morphogenesis	GO:0048592	1	0	102	110	3	11945	NIPBL,TDRD7,FBN2
GO:BP	developmental growth	GO:0048589	1	0	368	110	8	11945	NEDD4L,SMAD7,GHR,NIPBL,NPR2,ANXA1,BNC2,EFNA5
GO:BP	developmental cell growth	GO:0048588	1	0	100	110	4	11945	NEDD4L,SMAD7,NPR2,EFNA5
GO:BP	negative regulation of response to stimulus	GO:0048585	1	0	867	110	11	11945	SMAD7,ERBIN,PTGER4,C1QTNF3,FBN2,ANXA1,MLLT3,ZNF366,APC,FER,RASA1
GO:BP	positive regulation of response to stimulus	GO:0048584	1	0	1084	110	12	11945	PIK3R1,ERBIN,C6,PTGER4,RICTOR,GOLPH3,CCBE1,RNF165,NRG1,TEK,ANXA1,MLLT3
GO:BP	reproductive structure development	GO:0048608	1	0	169	110	2	11945	NIPBL,NPR2
GO:BP	regulation of collateral sprouting	GO:0048670	1	0	13	110	1	11945	EFNA5
GO:BP	positive regulation of collateral sprouting	GO:0048672	1	0	8	110	1	11945	EFNA5
GO:BP	generation of neurons	GO:0048699	1	0	793	110	7	11945	NEDD4L,ATP8B1,NIPBL,NPR2,RNF165,NFIB,EFNA5
GO:BP	anatomical structure development	GO:0048856	1	0	3015	110	38	11945	NEDD4L,ATP8B1,NARS1,FECH,WDR7,SMAD7,PIK3R1,IL31RA,NDUFS4,SELENOP,C6,PTGER4,RICTOR,NIPBL,CCBE1,CA9,NPR2,RNF165,TMOD1,TDRD7,NRG1,SHC3,S1PR3,FANCC,VPS13A,FBN2,TEK,PALM2AKAP2,ANXA1,PCSK5,MLLT3,BNC2,NFIB,RIC1,BTF3,CAMK4,EFNA5,RASA1
GO:BP	brain morphogenesis	GO:0048854	1	0	24	110	1	11945	FANCC
GO:BP	artery morphogenesis	GO:0048844	1	0	49	110	1	11945	SMAD7
GO:BP	inner ear development	GO:0048839	1	0	134	110	1	11945	ATP8B1
GO:BP	neuron projection morphogenesis	GO:0048812	1	0	326	110	5	11945	NEDD4L,NPR2,RNF165,NFIB,EFNA5
GO:BP	genitalia development	GO:0048806	1	0	33	110	2	11945	NIPBL,NPR2
GO:BP	tissue remodeling	GO:0048771	1	0	82	110	1	11945	NPR2
GO:BP	mesenchymal cell differentiation	GO:0048762	1	0	140	110	1	11945	SMAD7
GO:BP	smooth muscle tissue development	GO:0048745	1	0	22	110	1	11945	NPR2
GO:BP	cardiac muscle tissue development	GO:0048738	1	0	126	110	2	11945	SMAD7,NRG1
GO:BP	appendage development	GO:0048736	1	0	132	110	5	11945	NIPBL,NPR2,RNF165,FBN2,PCSK5
GO:BP	gland development	GO:0048732	1	0	238	110	1	11945	NFIB
GO:BP	system development	GO:0048731	1	0	2066	110	24	11945	NEDD4L,ATP8B1,NARS1,SMAD7,NDUFS4,SELENOP,NIPBL,CCBE1,NPR2,RNF165,TMOD1,TDRD7,NRG1,SHC3,FANCC,VPS13A,FBN2,TEK,ANXA1,PCSK5,BNC2,NFIB,EFNA5,RASA1
GO:BP	tissue morphogenesis	GO:0048729	1	0	380	110	4	11945	SMAD7,CA9,NRG1,MLLT3
GO:BP	embryonic skeletal system development	GO:0048706	1	0	95	110	2	11945	NIPBL,PCSK5
GO:BP	skeletal system morphogenesis	GO:0048705	1	0	162	110	3	11945	NIPBL,NPR2,FBN2
GO:BP	embryonic skeletal system morphogenesis	GO:0048704	1	0	69	110	1	11945	NIPBL
GO:BP	embryonic viscerocranium morphogenesis	GO:0048703	1	0	8	110	1	11945	NIPBL
GO:BP	embryonic cranial skeleton morphogenesis	GO:0048701	1	0	38	110	1	11945	NIPBL
GO:BP	cell projection morphogenesis	GO:0048858	1	0	337	110	5	11945	NEDD4L,NPR2,RNF165,NFIB,EFNA5
GO:BP	carboxylic acid catabolic process	GO:0046395	1	0	133	110	1	11945	MCCC2
GO:BP	face morphogenesis	GO:0060325	1	0	26	110	1	11945	NIPBL
GO:BP	regulation of cellular localization	GO:0060341	1	0	529	110	10	11945	NEDD4L,PIK3R1,C1QTNF3,GOLPH3,TESK1,CPLX1,GAS1,BTF3,APC,EFNA5
GO:BP	tissue migration	GO:0090130	1	0	198	110	3	11945	TESK1,TEK,ANXA1
GO:BP	regulation of cell-substrate junction assembly	GO:0090109	1	0	31	110	2	11945	TEK,EFNA5
GO:BP	negative regulation of transmembrane receptor protein serine/threonine kinase signaling pathway	GO:0090101	1	0	98	110	2	11945	SMAD7,FBN2
GO:BP	positive regulation of transmembrane receptor protein serine/threonine kinase signaling pathway	GO:0090100	1	0	68	110	1	11945	RNF165
GO:BP	regulation of transmembrane receptor protein serine/threonine kinase signaling pathway	GO:0090092	1	0	169	110	3	11945	SMAD7,RNF165,FBN2
GO:BP	negative regulation of canonical Wnt signaling pathway	GO:0090090	1	0	89	110	2	11945	MLLT3,APC
GO:BP	regulation of peptide transport	GO:0090087	1	0	99	110	1	11945	EFNA5
GO:BP	positive regulation of cell cycle process	GO:0090068	1	0	132	110	2	11945	NPR2,ANXA1
GO:BP	epithelium migration	GO:0090132	1	0	195	110	3	11945	TESK1,TEK,ANXA1
GO:BP	regulation of anatomical structure size	GO:0090066	1	0	247	110	5	11945	RICTOR,TMOD1,FER,EFNA5,RASA1
GO:BP	regulation of cell migration involved in sprouting angiogenesis	GO:0090049	1	0	32	110	1	11945	ANXA1
GO:BP	regulation of steroid hormone biosynthetic process	GO:0090030	1	0	13	110	1	11945	DGKQ
GO:BP	membrane repolarization	GO:0086009	1	0	27	110	1	11945	NEDD4L
GO:BP	cardiac muscle cell action potential	GO:0086001	1	0	35	110	1	11945	TMEM161B
GO:BP	lytic vacuole organization	GO:0080171	1	0	50	110	1	11945	ABCA1
GO:BP	regulation of cellular response to stress	GO:0080135	1	0	350	110	3	11945	FECH,PIK3R1,DHFR
GO:BP	regulation of response to stress	GO:0080134	1	0	678	110	8	11945	FECH,PIK3R1,ERBIN,PTGER4,RICTOR,C1QTNF3,ANXA1,DHFR
GO:BP	regulation of primary metabolic process	GO:0080090	1	0	3099	110	36	11945	ATP8B1,FECH,SMAD7,PIK3R1,ERBIN,IL31RA,NDUFS4,RICTOR,NIPBL,C1QTNF3,CCBE1,RGP1,TESK1,ZBTB7C,NCBP1,DGKQ,TRIM14,NRG1,GAS1,TUT7,TEK,MLLT3,NFIB,RIC1,GLIS3,MRPS27,ZNF366,UTP15,APC,CAMK4,FER,EFNA5,CCNH,MSH3,RAD17,EXOSC5
GO:BP	positive regulation of cell migration involved in sprouting angiogenesis	GO:0090050	1	0	17	110	1	11945	ANXA1
GO:BP	membrane fission	GO:0090148	1	0	6	110	1	11945	SLC25A46
GO:BP	mitochondrial membrane fission	GO:0090149	1	0	2	110	1	11945	SLC25A46
GO:BP	establishment of protein localization to membrane	GO:0090150	1	0	117	110	3	11945	GOLPH3,CPLX1,EMC4
GO:BP	regulation of superoxide metabolic process	GO:0090322	1	0	8	110	1	11945	DHFR
GO:BP	positive regulation of intracellular protein transport	GO:0090316	1	0	67	110	1	11945	PIK3R1
GO:BP	positive regulation of protein deacetylation	GO:0090312	1	0	15	110	1	11945	NIPBL
GO:BP	regulation of protein deacetylation	GO:0090311	1	0	31	110	1	11945	NIPBL
GO:BP	mitotic spindle assembly	GO:0090307	1	0	41	110	1	11945	KIF2A
GO:BP	nucleic acid phosphodiester bond hydrolysis	GO:0090305	1	0	118	110	1	11945	NCBP1
GO:BP	nucleic acid metabolic process	GO:0090304	1	0	3254	110	25	11945	ATP8B1,NARS1,SMAD7,PIK3R1,ERBIN,NIPBL,ZBTB7C,NCBP1,DGKQ,TRIM14,NRG1,FANCC,TUT7,MLLT3,NFIB,GLIS3,ZNF366,UTP15,POLK,CAMK4,FER,CCNH,MSH3,RAD17,EXOSC5
GO:BP	positive regulation of wound healing	GO:0090303	1	0	25	110	1	11945	ANXA1
GO:BP	negative regulation of cellular response to growth factor stimulus	GO:0090288	1	0	72	110	1	11945	SMAD7
GO:BP	regulation of cellular response to growth factor stimulus	GO:0090287	1	0	203	110	4	11945	SMAD7,CCBE1,RNF165,FBN2
GO:BP	regulation of peptide hormone secretion	GO:0090276	1	0	96	110	1	11945	EFNA5
GO:BP	regulation of muscle system process	GO:0090257	1	0	101	110	1	11945	SMAD7
GO:BP	positive regulation of lipid kinase activity	GO:0090218	1	0	18	110	1	11945	TEK
GO:BP	regulation of cholesterol metabolic process	GO:0090181	1	0	17	110	1	11945	DGKQ
GO:BP	regulation of establishment of planar polarity	GO:0090175	1	0	24	110	1	11945	MLLT3
GO:BP	organelle membrane fusion	GO:0090174	1	0	43	110	2	11945	CPLX1,ANXA1
GO:BP	asymmetric Golgi ribbon formation	GO:0090164	1	0	2	110	1	11945	GOLPH3
GO:BP	establishment of epithelial cell polarity	GO:0090162	1	0	23	110	1	11945	GOLPH3
GO:BP	Golgi ribbon formation	GO:0090161	1	0	8	110	1	11945	GOLPH3
GO:BP	cellular response to rapamycin	GO:0072752	1	0	2	110	1	11945	GOLPH3
GO:BP	organophosphate biosynthetic process	GO:0090407	1	0	326	110	5	11945	NPR2,DGKQ,SPTLC1,PIP5K1B,AK3
GO:BP	protein localization to microtubule cytoskeleton	GO:0072698	1	0	36	110	1	11945	APC
GO:BP	eosinophil migration	GO:0072677	1	0	6	110	1	11945	PTGER4
GO:BP	cellular component organization or biogenesis	GO:0071840	1	0	3661	110	46	11945	LMAN1,NEDD4L,ATP8B1,FECH,SMAD7,PIK3R1,KIF2A,NDUFS4,PTGER4,RICTOR,EGFLAM,NIPBL,GOLPH3,NPR2,TESK1,ATP8B2,KIF24,RNF165,MTX3,IQGAP2,NCBP1,TMOD1,CPLX1,NRG1,ABCA1,ADAMTS19,VPS13A,TEK,SNX30,APBA1,TRPM3,ANXA1,MLLT3,ADAMTSL1,NFIB,RIC1,ANKRA2,UTP15,APC,SLC25A46,FER,EFNA5,RASA1,MSH3,EMC4,TOMM5
GO:BP	plasma lipoprotein particle organization	GO:0071827	1	0	23	110	2	11945	FECH,ABCA1
GO:BP	ribonucleoprotein complex subunit organization	GO:0071826	1	0	149	110	1	11945	NCBP1
GO:BP	protein-lipid complex subunit organization	GO:0071825	1	0	25	110	2	11945	FECH,ABCA1
GO:BP	tail-anchored membrane protein insertion into ER membrane	GO:0071816	1	0	11	110	1	11945	EMC4
GO:BP	potassium ion transmembrane transport	GO:0071805	1	0	126	110	1	11945	NEDD4L
GO:BP	response to fibroblast growth factor	GO:0071774	1	0	68	110	1	11945	NPR2
GO:BP	cellular response to BMP stimulus	GO:0071773	1	0	113	110	2	11945	SMAD7,RNF165
GO:BP	leukocyte apoptotic process	GO:0071887	1	0	54	110	1	11945	ANXA1
GO:BP	response to BMP	GO:0071772	1	0	113	110	2	11945	SMAD7,RNF165
GO:BP	tumor necrosis factor superfamily cytokine production	GO:0071706	1	0	62	110	1	11945	PIK3R1
GO:BP	nitrogen compound transport	GO:0071705	1	0	1041	110	14	11945	ATP8B1,PIK3R1,ERBIN,C1QTNF3,GOLPH3,MTX3,NCBP1,CPLX1,ABCA1,SLC44A1,SNX30,RIC1,EFNA5,TOMM5
GO:BP	organic substance metabolic process	GO:0071704	1	0	7299	110	71	11945	SEC11C,NEDD4L,ATP8B1,NARS1,FECH,RPL17,SMAD7,PIK3R1,ERBIN,MAP3K1,IL31RA,NDUFS4,OXCT1,PTGER4,RICTOR,EGFLAM,NIPBL,C1QTNF3,GOLPH3,CCBE1,MRPL17,RGP1,NPR2,TESK1,DCAF12,RNF165,ZBTB7C,NCBP1,TDRD7,DGKQ,MCCC2,RNF38,TRIM14,NANS,FUT10,NRG1,ABCA1,SLC27A6,ADAMTS19,SPTLC1,ROR2,S1PR3,FANCC,GAS1,TUT7,VPS13A,TEK,ANXA1,PCSK5,PIP5K1B,MLLT3,NFIB,RIC1,AK3,GLIS3,PGM5,MRPS27,ZNF366,UTP15,POLK,APC,CAMK4,FER,EFNA5,ST8SIA4…
GO:BP	organic substance transport	GO:0071702	1	0	1435	110	18	11945	ATP8B1,PIK3R1,ERBIN,C1QTNF3,GOLPH3,ATP8B2,MTX3,NCBP1,CPLX1,ABCA1,SLC44A1,SLC27A6,VPS13A,SNX30,ANXA1,RIC1,EFNA5,TOMM5
GO:BP	anatomical structure maturation	GO:0071695	1	0	35	110	1	11945	NPR2
GO:BP	maintenance of protein location in extracellular region	GO:0071694	1	0	6	110	1	11945	FBN2
GO:BP	protein localization to extracellular region	GO:0071692	1	0	181	110	6	11945	C1QTNF3,GOLPH3,CPLX1,ABCA1,FBN2,EFNA5
GO:BP	commissural neuron axon guidance	GO:0071679	1	0	5	110	1	11945	NFIB
GO:BP	icosanoid transport	GO:0071715	1	0	35	110	1	11945	ANXA1
GO:BP	DNA biosynthetic process	GO:0071897	1	0	128	110	1	11945	POLK
GO:BP	regulation of protein serine/threonine kinase activity	GO:0071900	1	0	183	110	2	11945	APC,CCNH
GO:BP	negative regulation of protein serine/threonine kinase activity	GO:0071901	1	0	63	110	1	11945	APC
GO:BP	protein localization to plasma membrane	GO:0072659	1	0	159	110	3	11945	PIK3R1,FYB1,GOLPH3
GO:BP	protein localization to membrane	GO:0072657	1	0	299	110	5	11945	PIK3R1,FYB1,GOLPH3,CPLX1,EMC4
GO:BP	establishment of protein localization to mitochondrion	GO:0072655	1	0	49	110	1	11945	TOMM5
GO:BP	establishment of protein localization to organelle	GO:0072594	1	0	224	110	2	11945	PIK3R1,TOMM5
GO:BP	reactive oxygen species metabolic process	GO:0072593	1	0	98	110	3	11945	NDUFS4,FANCC,DHFR
GO:BP	T-helper 17 cell differentiation	GO:0072539	1	0	13	110	1	11945	SMAD7
GO:BP	T-helper 17 type immune response	GO:0072538	1	0	16	110	1	11945	SMAD7
GO:BP	pyrimidine-containing compound metabolic process	GO:0072527	1	0	47	110	1	11945	AK3
GO:BP	purine-containing compound biosynthetic process	GO:0072522	1	0	132	110	2	11945	NPR2,AK3
GO:BP	purine-containing compound metabolic process	GO:0072521	1	0	238	110	2	11945	NPR2,AK3
GO:BP	circulatory system development	GO:0072359	1	0	622	110	9	11945	SMAD7,NIPBL,CCBE1,NPR2,NRG1,TEK,ANXA1,PCSK5,RASA1
GO:BP	negative regulation of mesenchymal cell proliferation	GO:0072201	1	0	6	110	1	11945	NFIB
GO:BP	mesonephric tubule development	GO:0072164	1	0	73	110	1	11945	SMAD7
GO:BP	mesonephric epithelium development	GO:0072163	1	0	73	110	1	11945	SMAD7
GO:BP	regulation of stem cell proliferation	GO:0072091	1	0	57	110	1	11945	NFIB
GO:BP	stem cell proliferation	GO:0072089	1	0	75	110	1	11945	NFIB
GO:BP	kidney epithelium development	GO:0072073	1	0	102	110	1	11945	SMAD7
GO:BP	renal system development	GO:0072001	1	0	202	110	2	11945	SMAD7,PCSK5
GO:BP	cohesin loading	GO:0071921	1	0	1	110	1	11945	NIPBL
GO:BP	eosinophil extravasation	GO:0072682	1	0	1	110	1	11945	PTGER4
GO:BP	mononuclear cell migration	GO:0071674	1	0	71	110	1	11945	ANXA1
GO:BP	activation of meiosis	GO:0090427	1	0	4	110	1	11945	NPR2
GO:BP	podocyte cell migration	GO:0090521	1	0	6	110	1	11945	TESK1
GO:BP	cellular response to environmental stimulus	GO:0104004	1	0	172	110	5	11945	PIK3R1,MAP3K1,PTGER4,NIPBL,POLK
GO:BP	signal release from synapse	GO:0099643	1	0	66	110	3	11945	CPLX4,CPLX1,SV2C
GO:BP	neurotransmitter receptor transport	GO:0099637	1	0	12	110	1	11945	CPLX1
GO:BP	synaptic membrane adhesion	GO:0099560	1	0	19	110	1	11945	EFNA5
GO:BP	trans-synaptic signaling	GO:0099537	1	0	335	110	6	11945	CPLX4,NPR2,UNC13B,CPLX1,APBA1,SV2C
GO:BP	synaptic signaling	GO:0099536	1	0	344	110	6	11945	CPLX4,NPR2,UNC13B,CPLX1,APBA1,SV2C
GO:BP	synaptic vesicle cycle	GO:0099504	1	0	90	110	2	11945	CPLX1,SV2C
GO:BP	vesicle fusion to plasma membrane	GO:0099500	1	0	8	110	1	11945	CPLX1
GO:BP	regulation of actomyosin structure organization	GO:0110020	1	0	58	110	2	11945	PIK3R1,PTGER4
GO:BP	regulation of trans-synaptic signaling	GO:0099177	1	0	225	110	2	11945	CPLX4,SV2C
GO:BP	regulation of postsynaptic membrane neurotransmitter receptor levels	GO:0099072	1	0	46	110	2	11945	ERBIN,CPLX1
GO:BP	sphingolipid translocation	GO:0099039	1	0	4	110	1	11945	ABCA1
GO:BP	vesicle-mediated transport in synapse	GO:0099003	1	0	103	110	2	11945	CPLX1,SV2C
GO:BP	neurotransmitter receptor transport to postsynaptic membrane	GO:0098969	1	0	8	110	1	11945	CPLX1
GO:BP	exocytic insertion of neurotransmitter receptor to postsynaptic membrane	GO:0098967	1	0	4	110	1	11945	CPLX1
GO:BP	anterograde trans-synaptic signaling	GO:0098916	1	0	330	110	6	11945	CPLX4,NPR2,UNC13B,CPLX1,APBA1,SV2C
GO:BP	regulation of cardiac muscle cell action potential	GO:0098901	1	0	16	110	1	11945	TMEM161B
GO:BP	regulation of action potential	GO:0098900	1	0	26	110	1	11945	TMEM161B
GO:BP	regulation of exocytic insertion of neurotransmitter receptor to postsynaptic membrane	GO:0099145	1	0	1	110	1	11945	CPLX1
GO:BP	regulation of actin filament organization	GO:0110053	1	0	143	110	6	11945	PIK3R1,PTGER4,RICTOR,TMOD1,FER,RASA1
GO:BP	intermembrane lipid transfer	GO:0120009	1	0	24	110	1	11945	ABCA1
GO:BP	plasma membrane bounded cell projection assembly	GO:0120031	1	0	311	110	7	11945	ATP8B1,PIK3R1,GOLPH3,TESK1,KIF24,APC,FER
GO:BP	cytokine precursor processing	GO:0140447	1	0	1	110	1	11945	PCSK5
GO:BP	export from cell	GO:0140352	1	0	433	110	10	11945	CPLX4,C1QTNF3,GOLPH3,UNC13B,CPLX1,ABCA1,ANXA1,RIC1,SV2C,EFNA5
GO:BP	aminophospholipid translocation	GO:0140331	1	0	3	110	1	11945	ATP8B1
GO:BP	mitochondrial gene expression	GO:0140053	1	0	60	110	1	11945	MRPS27
GO:BP	exocytic process	GO:0140029	1	0	33	110	1	11945	CPLX1
GO:BP	mitotic nuclear division	GO:0140014	1	0	151	110	4	11945	KIF2A,NIPBL,NFIB,APC
GO:BP	olefinic compound biosynthetic process	GO:0120255	1	0	15	110	1	11945	DGKQ
GO:BP	olefinic compound metabolic process	GO:0120254	1	0	50	110	1	11945	DGKQ
GO:BP	positive regulation of focal adhesion disassembly	GO:0120183	1	0	3	110	1	11945	PIK3R1
GO:BP	regulation of focal adhesion disassembly	GO:0120182	1	0	3	110	1	11945	PIK3R1
GO:BP	focal adhesion disassembly	GO:0120181	1	0	5	110	1	11945	PIK3R1
GO:BP	cell-substrate junction disassembly	GO:0120180	1	0	5	110	1	11945	PIK3R1
GO:BP	steroid hormone biosynthetic process	GO:0120178	1	0	28	110	1	11945	DGKQ
GO:BP	plasma membrane bounded cell projection morphogenesis	GO:0120039	1	0	335	110	5	11945	NEDD4L,NPR2,RNF165,NFIB,EFNA5
GO:BP	plasma membrane bounded cell projection organization	GO:0120036	1	0	808	110	12	11945	NEDD4L,ATP8B1,PIK3R1,GOLPH3,NPR2,TESK1,KIF24,RNF165,NFIB,APC,FER,EFNA5
GO:BP	regulation of plasma membrane bounded cell projection organization	GO:0120035	1	0	274	110	7	11945	ATP8B1,PIK3R1,TESK1,KIF24,APC,FER,EFNA5
GO:BP	positive regulation of plasma membrane bounded cell projection assembly	GO:0120034	1	0	51	110	2	11945	PIK3R1,APC
GO:BP	negative regulation of plasma membrane bounded cell projection assembly	GO:0120033	1	0	17	110	2	11945	TESK1,KIF24
GO:BP	neurotransmitter receptor transport to plasma membrane	GO:0098877	1	0	9	110	1	11945	CPLX1
GO:BP	RNA phosphodiester bond hydrolysis	GO:0090501	1	0	72	110	1	11945	NCBP1
GO:BP	vesicle-mediated transport to the plasma membrane	GO:0098876	1	0	82	110	2	11945	GOLPH3,CPLX1
GO:BP	bone growth	GO:0098868	1	0	20	110	2	11945	NPR2,BNC2
GO:BP	cellular response to alcohol	GO:0097306	1	0	42	110	3	11945	GOLPH3,KLF9,EFNA5
GO:BP	response to alcohol	GO:0097305	1	0	67	110	3	11945	GOLPH3,KLF9,EFNA5
GO:BP	cellular response to toxic substance	GO:0097237	1	0	47	110	2	11945	FANCC,DHFR
GO:BP	execution phase of apoptosis	GO:0097194	1	0	42	110	1	11945	NPR2
GO:BP	intrinsic apoptotic signaling pathway	GO:0097193	1	0	155	110	1	11945	PIK3R1
GO:BP	extrinsic apoptotic signaling pathway	GO:0097191	1	0	106	110	1	11945	PIK3R1
GO:BP	apoptotic signaling pathway	GO:0097190	1	0	303	110	1	11945	PIK3R1
GO:BP	neuronal stem cell population maintenance	GO:0097150	1	0	17	110	1	11945	FANCC
GO:BP	neutrophil clearance	GO:0097350	1	0	3	110	1	11945	ANXA1
GO:BP	receptor localization to synapse	GO:0097120	1	0	32	110	1	11945	CPLX1
GO:BP	response to thyroid hormone	GO:0097066	1	0	8	110	1	11945	KLF9
GO:BP	ncRNA export from nucleus	GO:0097064	1	0	6	110	1	11945	NCBP1
GO:BP	regulation of membrane lipid distribution	GO:0097035	1	0	38	110	3	11945	ATP8B1,ATP8B2,ABCA1
GO:BP	dendritic cell differentiation	GO:0097028	1	0	18	110	1	11945	CAMK4
GO:BP	response to granulocyte macrophage colony-stimulating factor	GO:0097012	1	0	3	110	1	11945	NPR2
GO:BP	cellular response to granulocyte macrophage colony-stimulating factor stimulus	GO:0097011	1	0	3	110	1	11945	NPR2
GO:BP	regulation of plasma lipoprotein particle levels	GO:0097006	1	0	33	110	2	11945	FECH,ABCA1
GO:BP	sensory organ morphogenesis	GO:0090596	1	0	183	110	3	11945	NIPBL,TDRD7,FBN2
GO:BP	cellular response to thyroid hormone stimulus	GO:0097067	1	0	8	110	1	11945	KLF9
GO:BP	supramolecular fiber organization	GO:0097435	1	0	393	110	9	11945	PIK3R1,PTGER4,RICTOR,KIF24,IQGAP2,TMOD1,APC,FER,RASA1
GO:BP	dendrite extension	GO:0097484	1	0	19	110	1	11945	NEDD4L
GO:BP	neuron projection guidance	GO:0097485	1	0	126	110	3	11945	RNF165,NFIB,EFNA5
GO:BP	nuclear chromosome segregation	GO:0098813	1	0	175	110	3	11945	KIF2A,NIPBL,APC
GO:BP	pre-mRNA cleavage required for polyadenylation	GO:0098789	1	0	4	110	1	11945	NCBP1
GO:BP	mRNA cleavage involved in mRNA processing	GO:0098787	1	0	5	110	1	11945	NCBP1
GO:BP	detoxification	GO:0098754	1	0	50	110	2	11945	FANCC,DHFR
GO:BP	cell-cell adhesion via plasma-membrane adhesion molecules	GO:0098742	1	0	124	110	1	11945	EFNA5
GO:BP	macromolecule deacylation	GO:0098732	1	0	72	110	1	11945	NIPBL
GO:BP	maintenance of cell number	GO:0098727	1	0	107	110	3	11945	NIPBL,FANCC,NFIB
GO:BP	inorganic cation transmembrane transport	GO:0098662	1	0	439	110	1	11945	NEDD4L
GO:BP	inorganic ion transmembrane transport	GO:0098660	1	0	500	110	1	11945	NEDD4L
GO:BP	monoatomic cation transmembrane transport	GO:0098655	1	0	459	110	2	11945	NEDD4L,TRPM3
GO:BP	cell-cell adhesion	GO:0098609	1	0	397	110	5	11945	SMAD7,GOLPH3,ANXA1,FER,EFNA5
GO:BP	defense response to other organism	GO:0098542	1	0	354	110	5	11945	ERBIN,C6,NCBP1,TRIM14,EXOSC5
GO:BP	sperm motility	GO:0097722	1	0	57	110	2	11945	DDX4,VPS13A
GO:BP	receptor signaling pathway via STAT	GO:0097696	1	0	67	110	2	11945	IL31RA,FER
GO:BP	nucleic acid-templated transcription	GO:0097659	1	0	1927	110	17	11945	ATP8B1,SMAD7,PIK3R1,ERBIN,NIPBL,ZBTB7C,DGKQ,TRIM14,NRG1,MLLT3,NFIB,GLIS3,ZNF366,UTP15,CAMK4,FER,CCNH
GO:BP	lamellipodium organization	GO:0097581	1	0	51	110	3	11945	PIK3R1,GOLPH3,FER
GO:BP	granulocyte migration	GO:0097530	1	0	53	110	2	11945	PTGER4,ANXA1
GO:BP	myeloid leukocyte migration	GO:0097529	1	0	93	110	3	11945	PIK3R1,PTGER4,ANXA1
GO:BP	sialylation	GO:0097503	1	0	17	110	1	11945	ST8SIA4
GO:BP	cellular oxidant detoxification	GO:0098869	1	0	34	110	2	11945	FANCC,DHFR
GO:BP	cell chemotaxis	GO:0060326	1	0	142	110	1	11945	ANXA1
GO:BP	negative regulation of monocyte chemotactic protein-1 production	GO:0071638	1	0	5	110	2	11945	ERBIN,C1QTNF3
GO:BP	granulocyte chemotaxis	GO:0071621	1	0	43	110	1	11945	ANXA1
GO:BP	regulation of insulin secretion involved in cellular response to glucose stimulus	GO:0061178	1	0	27	110	1	11945	EFNA5
GO:BP	mRNA destabilization	GO:0061157	1	0	61	110	2	11945	TUT7,EXOSC5
GO:BP	lung ciliated cell differentiation	GO:0061141	1	0	3	110	1	11945	NFIB
GO:BP	lung secretory cell differentiation	GO:0061140	1	0	8	110	1	11945	NFIB
GO:BP	regulation of proteasomal protein catabolic process	GO:0061136	1	0	108	110	1	11945	SMAD7
GO:BP	muscle structure development	GO:0061061	1	0	347	110	4	11945	SMAD7,RNF165,TMOD1,NRG1
GO:BP	vascular wound healing	GO:0061042	1	0	13	110	1	11945	NPR2
GO:BP	regulation of wound healing	GO:0061041	1	0	64	110	1	11945	ANXA1
GO:BP	regulation of chondrocyte development	GO:0061181	1	0	6	110	1	11945	SMAD7
GO:BP	uterus morphogenesis	GO:0061038	1	0	6	110	1	11945	NIPBL
GO:BP	regulation of cartilage development	GO:0061035	1	0	49	110	1	11945	SMAD7
GO:BP	establishment of endothelial barrier	GO:0061028	1	0	25	110	1	11945	S1PR3
GO:BP	membrane fusion	GO:0061025	1	0	67	110	2	11945	CPLX1,ANXA1
GO:BP	membrane organization	GO:0061024	1	0	365	110	8	11945	ATP8B1,GOLPH3,ATP8B2,CPLX1,ABCA1,ANXA1,SLC25A46,EMC4
GO:BP	positive regulation of mRNA catabolic process	GO:0061014	1	0	64	110	2	11945	TUT7,EXOSC5
GO:BP	regulation of mRNA catabolic process	GO:0061013	1	0	113	110	2	11945	TUT7,EXOSC5
GO:BP	gallbladder development	GO:0061010	1	0	2	110	1	11945	NIPBL
GO:BP	hepaticobiliary system development	GO:0061008	1	0	59	110	1	11945	NIPBL
GO:BP	positive regulation of cartilage development	GO:0061036	1	0	25	110	1	11945	SMAD7
GO:BP	neural precursor cell proliferation	GO:0061351	1	0	103	110	1	11945	NFIB
GO:BP	trabecula morphogenesis	GO:0061383	1	0	29	110	2	11945	NRG1,FBN2
GO:BP	heart trabecula morphogenesis	GO:0061384	1	0	21	110	1	11945	NRG1
GO:BP	cellular response to chemical stress	GO:0062197	1	0	164	110	3	11945	FANCC,FER,DHFR
GO:BP	regulation of mitochondrial gene expression	GO:0062125	1	0	22	110	1	11945	MRPS27
GO:BP	negative regulation of small molecule metabolic process	GO:0062014	1	0	56	110	1	11945	C1QTNF3
GO:BP	regulation of small molecule metabolic process	GO:0062012	1	0	157	110	2	11945	C1QTNF3,DGKQ
GO:BP	establishment of protein localization to plasma membrane	GO:0061951	1	0	33	110	1	11945	GOLPH3
GO:BP	c-di-GMP signaling	GO:0061939	1	0	1	110	1	11945	NPR2
GO:BP	process utilizing autophagic mechanism	GO:0061919	1	0	267	110	4	11945	DCAF12,SPTLC1,VPS13A,SNX30
GO:BP	selective autophagy	GO:0061912	1	0	54	110	1	11945	SPTLC1
GO:BP	mitotic cohesin loading	GO:0061780	1	0	1	110	1	11945	NIPBL
GO:BP	leukocyte adhesion to vascular endothelial cell	GO:0061756	1	0	21	110	1	11945	GOLPH3
GO:BP	lipophagy	GO:0061724	1	0	7	110	1	11945	SPTLC1
GO:BP	cytoskeleton-dependent cytokinesis	GO:0061640	1	0	49	110	1	11945	APC
GO:BP	miRNA transcription	GO:0061614	1	0	50	110	1	11945	NFIB
GO:BP	actin filament bundle organization	GO:0061572	1	0	90	110	2	11945	PIK3R1,PTGER4
GO:BP	axon development	GO:0061564	1	0	254	110	4	11945	NPR2,RNF165,NFIB,EFNA5
GO:BP	reproductive system development	GO:0061458	1	0	172	110	2	11945	NIPBL,NPR2
GO:BP	connective tissue development	GO:0061448	1	0	175	110	3	11945	SMAD7,NPR2,NFIB
GO:BP	bone trabecula morphogenesis	GO:0061430	1	0	7	110	1	11945	FBN2
GO:BP	regulation of extent of cell growth	GO:0061387	1	0	37	110	1	11945	EFNA5
GO:BP	endocrine hormone secretion	GO:0060986	1	0	28	110	1	11945	C1QTNF3
GO:BP	regulation of pattern recognition receptor signaling pathway	GO:0062207	1	0	52	110	1	11945	ERBIN
GO:BP	coronary vasculature development	GO:0060976	1	0	27	110	1	11945	PCSK5
GO:BP	endocardial cell differentiation	GO:0060956	1	0	6	110	1	11945	NRG1
GO:BP	response to growth hormone	GO:0060416	1	0	6	110	2	11945	PIK3R1,GHR
GO:BP	muscle tissue morphogenesis	GO:0060415	1	0	52	110	2	11945	SMAD7,NRG1
[truncated: 3,779 more rows]
