# Supplementary material for: Chromatin accessibility, not 5mC methylation covaries with partial dosage compensation in crows
Source: PLoS Genet. 2023 Sep 25;19(9):e1010901. doi: 10.1371/journal.pgen.1010901 (PMC10575545; doi:10.1371/journal.pgen.1010901)
Supplement: S5 Table — (XLSX) [file pgen.1010901.s030.xlsx]

## Sheet: S5 Table
S5 Table. Peak height enrichment analysis along the Z chromosome.
Sliding window analysis of windows of 688 kb and shift step of 344 kb where done to test for local enrichment of peak height along the Z. Pvalues were drawn from a Wilcoxon Test.
Window	Pvalue	corrPval	Tissue	Distance	PARZZf:Zf
12490_700490	0.524395	1	liver	20000	-0.0320161
356490_1044490	0.000970164	0.181421	liver	20000	0.182903
700490_1388490	0.0111763	1	liver	20000	0.149649
1044490_1732490	0.0536425	1	liver	20000	0.111105
1388490_2076490	0.00562772	1	liver	20000	0.150456
1732490_2420490	0.122498	1	liver	20000	0.211167
2420490_3108490	0.34673	1	liver	20000	0.0799326
2764490_3452490	0.420382	1	liver	20000	0.0643315
3108490_3796490	0.0281789	1	liver	20000	0.371784
3796490_4484490	0.00817724	1	liver	20000	0.224586
4140490_4828490	0.0387393	1	liver	20000	0.15373
4484490_5172490	0.638016	1	liver	20000	0.0353932
4828490_5516490	0.549454	1	liver	20000	0.0752255
5172490_5860490	0.699427	1	liver	20000	0.0542162
5516490_6204490	0.699427	1	liver	20000	0.0542162
5860490_6548490	0.56008	1	liver	20000	0.0638974
6204490_6892490	0.203713	1	liver	20000	0.094268
6548490_7236490	0.0861786	1	liver	20000	0.106247
6892490_7580490	0.0804352	1	liver	20000	0.151376
7236490_7924490	0.0713116	1	liver	20000	0.136652
7580490_8268490	0.272303	1	liver	20000	0.0688592
7924490_8612490	0.841851	1	liver	20000	0.0204492
8956490_9644490	0.699427	1	liver	20000	0.085212
9300490_9988490	0.162509	1	liver	20000	0.119925
9644490_10332490	0.933263	1	liver	20000	0.00978011
9988490_10676490	0.67671	1	liver	20000	-0.0109535
10332490_11020490	0.132037	1	liver	20000	0.0804822
10676490_11364490	0.0966028	1	liver	20000	0.102421
11020490_11708490	0.461918	1	liver	20000	0.0605413
11364490_12052490	0.799334	1	liver	20000	0.0321147
11708490_12396490	0.346541	1	liver	20000	0.0700475
12052490_12740490	0.34673	1	liver	20000	0.0599357
12396490_13084490	0.480367	1	liver	20000	0.0535263
12740490_13428490	0.137183	1	liver	20000	0.0860613
13084490_13772490	0.143823	1	liver	20000	0.126205
13428490_14116490	0.150902	1	liver	20000	0.135984
13772490_14460490	0.182009	1	liver	20000	0.0762837
14116490_14804490	0.0162956	1	liver	20000	0.106836
14460490_15148490	0.0805505	1	liver	20000	0.0830191
14804490_15492490	0.0204085	1	liver	20000	0.206573
15148490_15836490	0.000177131	0.0331236	liver	20000	0.29663
15492490_16180490	0.0221446	1	liver	20000	0.125843
15836490_16524490	0.115824	1	liver	20000	0.087065
16180490_16868490	0.0667384	1	liver	20000	0.138226
16524490_17212490	0.0564592	1	liver	20000	0.24228
19276490_19964490	0.440003	1	liver	20000	0.127571
19620490_20308490	0.440003	1	liver	20000	0.127571
20996490_21684490	0.00806658	1	liver	20000	0.174507
21340490_22028490	0.000990097	0.185148	liver	20000	0.167273
21684490_22372490	0.0351379	1	liver	20000	0.14121
22028490_22716490	0.139082	1	liver	20000	0.111507
22372490_23060490	0.193629	1	liver	20000	0.183995
22716490_23404490	1	1	liver	20000	0.0682272
23060490_23748490	0.898858	1	liver	20000	0.0081953
23404490_24092490	0.638016	1	liver	20000	0.0480425
23748490_24436490	0.407196	1	liver	20000	0.0517468
24092490_24780490	0.280881	1	liver	20000	0.068714
24436490_25124490	0.916297	1	liver	20000	0.0208615
24780490_25468490	0.916297	1	liver	20000	-0.00653476
25124490_25812490	0.750551	1	liver	20000	0.0328093
25468490_26156490	0.0963691	1	liver	20000	0.185943
25812490_26500490	0.122498	1	liver	20000	0.238929
27532490_28220490	0.00137399	0.256936	liver	20000	0.171987
27876490_28564490	0.00399317	0.746723	liver	20000	0.147207
28220490_28908490	0.0170304	1	liver	20000	0.15619
28564490_29252490	0.0316812	1	liver	20000	0.133084
28908490_29596490	0.648801	1	liver	20000	0.0303198
29252490_29940490	0.0963691	1	liver	20000	0.156005
29596490_30284490	0.111934	1	liver	20000	0.125191
29940490_30628490	0.0859717	1	liver	20000	0.10078
30284490_30972490	0.0880734	1	liver	20000	0.0937163
30628490_31316490	0.344205	1	liver	20000	0.0775571
31316490_32004490	0.23952	1	liver	20000	0.0975546
31660490_32348490	0.0157359	1	liver	20000	0.131945
32004490_32692490	0.00806658	1	liver	20000	0.178475
32348490_33036490	0.739479	1	liver	20000	0.0601208
32692490_33380490	0.621961	1	liver	20000	0.0618154
33036490_33724490	0.0440678	1	liver	20000	0.181416
33380490_34068490	0.0260553	1	liver	20000	0.190137
33724490_34412490	0.34673	1	liver	20000	-0.0424313
34068490_34756490	0.30965	1	liver	20000	-0.0459712
34412490_35100490	0.464415	1	liver	20000	0.100718
34756490_35444490	0.122498	1	liver	20000	0.248383
36132490_36820490	0.193629	1	liver	20000	-0.0613595
36476490_37164490	0.567342	1	liver	20000	-0.0134749
36820490_37508490	0.627331	1	liver	20000	0.00295086
37164490_37852490	0.231938	1	liver	20000	-0.0270812
37508490_38196490	0.171849	1	liver	20000	0.0915306
37852490_38540490	0.0222505	1	liver	20000	0.156628
38196490_38884490	0.0351379	1	liver	20000	0.138519
38540490_39228490	0.0131923	1	liver	20000	0.134621
38884490_39572490	0.387251	1	liver	20000	0.0896544
39228490_39916490	0.122498	1	liver	20000	0.183639
39572490_40260490	0.122498	1	liver	20000	0.183639
39916490_40604490	0.396568	1	liver	20000	-0.217808
40260490_40948490	0.420382	1	liver	20000	-0.13172
40604490_41292490	0.638016	1	liver	20000	0.0343276
40948490_41636490	0.398006	1	liver	20000	0.059701
41292490_41980490	0.418592	1	liver	20000	0.0413849
41636490_42324490	0.00290323	0.542903	liver	20000	0.215605
41980490_42668490	0.00562772	1	liver	20000	0.193426
42324490_43012490	0.0860494	1	liver	20000	0.13338
42668490_43356490	0.162509	1	liver	20000	0.183186
43356490_44044490	0.122498	1	liver	20000	0.168747
43700490_44388490	0.262294	1	liver	20000	0.0868812
44044490_44732490	0.746239	1	liver	20000	0.0291026
44388490_45076490	0.14726	1	liver	20000	0.0972264
44732490_45420490	0.0844225	1	liver	20000	0.139549
45076490_45764490	0.122498	1	liver	20000	0.28172
45420490_46108490	0.318459	1	liver	20000	0.141195
45764490_46452490	0.875348	1	liver	20000	0.0125557
46108490_46796490	0.822604	1	liver	20000	0.0192437
47140490_47828490	0.289277	1	liver	20000	-0.0604304
47484490_48172490	0.753693	1	liver	20000	0.0331513
47828490_48516490	0.340217	1	liver	20000	0.0925602
48172490_48860490	0.699427	1	liver	20000	0.117452
48516490_49204490	0.739479	1	liver	20000	-0.0366886
48860490_49548490	0.893027	1	liver	20000	-0.0108229
49204490_49892490	0.846922	1	liver	20000	0.0292368
49548490_50236490	1	1	liver	20000	0.00193184
49892490_50580490	0.220027	1	liver	20000	-0.0570543
50236490_50924490	0.366181	1	liver	20000	-0.039514
50580490_51268490	0.37361	1	liver	20000	0.0743718
50924490_51612490	0.16832	1	liver	20000	0.160332
51268490_51956490	0.272303	1	liver	20000	0.0875992
51612490_52300490	0.143823	1	liver	20000	0.0982829
51956490_52644490	0.258203	1	liver	20000	0.124651
52300490_52988490	0.686637	1	liver	20000	-0.0266055
52644490_53332490	0.752536	1	liver	20000	-0.013516
52988490_53676490	0.396568	1	liver	20000	0.0996711
53332490_54020490	0.122498	1	liver	20000	0.259961
53676490_54364490	0.387251	1	liver	20000	0.0971313
54020490_54708490	0.699427	1	liver	20000	0.0543148
54708490_55396490	0.122498	1	liver	20000	0.228137
55052490_55740490	0.116679	1	liver	20000	0.138979
55396490_56084490	0.340217	1	liver	20000	0.107992
55740490_56428490	0.137769	1	liver	20000	0.155713
56084490_56772490	0.043615	1	liver	20000	0.197898
56428490_57116490	0.893027	1	liver	20000	0.0298663
56772490_57460490	0.170671	1	liver	20000	0.077697
57116490_57804490	0.0386911	1	liver	20000	0.119097
57460490_58148490	1	1	liver	20000	-0.000316561
57804490_58492490	0.122498	1	liver	20000	0.189799
58836490_59524490	0.596213	1	liver	20000	0.0603196
59180490_59868490	0.458211	1	liver	20000	0.0786102
59524490_60212490	0.699427	1	liver	20000	0.07133
59868490_60556490	0.0962226	1	liver	20000	-0.13748
60212490_60900490	0.0962226	1	liver	20000	-0.13748
62276490_62964490	1	1	liver	20000	-0.00274761
62620490_63308490	0.171849	1	liver	20000	-0.0684949
62964490_63652490	0.821165	1	liver	20000	0.0128578
63308490_63996490	0.484506	1	liver	20000	0.0388246
63652490_64340490	0.841851	1	liver	20000	0.348758
63996490_64684490	1	1	liver	20000	0.216543
64340490_65028490	1	1	liver	20000	-0.00680169
64684490_65372490	0.26245	1	liver	20000	0.0760778
65028490_65716490	0.530064	1	liver	20000	0.0252562
65372490_66060490	0.239398	1	liver	20000	0.0636998
65716490_66404490	0.017515	1	liver	20000	0.18048
66060490_66748490	0.00806658	1	liver	20000	0.570495
66404490_67092490	0.0488248	1	liver	20000	0.302614
66748490_67436490	0.583083	1	liver	20000	0.056296
67092490_67780490	0.86095	1	liver	20000	0.0253345
67436490_68124490	0.340447	1	liver	20000	0.0714254
67780490_68468490	0.964247	1	liver	20000	0.0244715
68124490_68812490	0.686637	1	liver	20000	-0.0150596
68468490_69156490	0.964247	1	liver	20000	0.021727
68812490_69500490	0.671651	1	liver	20000	-0.0343662
69156490_69844490	0.0963691	1	liver	20000	-0.185381
69500490_70188490	0.246749	1	liver	20000	-0.160912
69844490_70532490	0.122498	1	liver	20000	-0.761994
70188490_70876490	0.122498	1	liver	20000	-0.761994
70532490_71220490	0.699427	1	liver	20000	-0.0776893
70876490_71564490	0.638016	1	liver	20000	0.0356136
71220490_71908490	0.431341	1	liver	20000	0.081255
71564490_72252490	0.280881	1	liver	20000	0.0974495
71908490_72596490	0.226176	1	liver	20000	0.0952252
72252490_72940490	0.549454	1	liver	20000	0.074344
72596490_73284490	0.446047	1	liver	20000	0.0739427
72940490_73628490	0.0660895	1	liver	20000	0.15924
73284490_73972490	0.122498	1	liver	20000	0.310193
74316490_75004490	0.122498	1	liver	20000	0.168464
74660490_75348490	0.00474803	0.887882	liver	20000	0.275063
75004490_75692490	0.0419402	1	liver	20000	0.203127
75348490_76036490	9.1571e-05	0.0171238	liver	20000	0.215143
75692490_76380490	1.6646e-05	0.00311281	liver	20000	0.23369
76036490_76724490	0.122498	1	liver	20000	0.20486
12490_700490	0.829692	1	spleen	20000	-0.00796507
356490_1044490	0.00539121	1	spleen	20000	0.158023
700490_1388490	4.97907e-06	0.000960961	spleen	20000	0.25806
1044490_1732490	0.000106337	0.0205231	spleen	20000	0.199651
1388490_2076490	0.00898922	1	spleen	20000	0.142135
1732490_2420490	0.113096	1	spleen	20000	0.111805
2076490_2764490	0.0432266	1	spleen	20000	0.282851
2420490_3108490	2.07251e-05	0.00399994	spleen	20000	0.226706
2764490_3452490	2.07251e-05	0.00399994	spleen	20000	0.225578
3108490_3796490	0.022641	1	spleen	20000	0.159435
3452490_4140490	0.044407	1	spleen	20000	0.186906
3796490_4484490	0.00842671	1	spleen	20000	0.151463
4140490_4828490	0.0021791	0.420567	spleen	20000	0.17589
4484490_5172490	0.000822044	0.158654	spleen	20000	0.263229
4828490_5516490	0.00842671	1	spleen	20000	0.28359
5172490_5860490	0.0713926	1	spleen	20000	0.206354
5516490_6204490	0.11436	1	spleen	20000	0.319305
5860490_6548490	0.00177148	0.341897	spleen	20000	0.193987
6204490_6892490	4.58591e-05	0.0088508	spleen	20000	0.212056
6548490_7236490	4.98903e-06	0.000962882	spleen	20000	0.241132
6892490_7580490	0.000106075	0.0204725	spleen	20000	0.260391
7236490_7924490	0.00538758	1	spleen	20000	0.2481
7580490_8268490	0.00177148	0.341897	spleen	20000	0.241505
7924490_8612490	0.0250873	1	spleen	20000	0.268133
8612490_9300490	0.0250873	1	spleen	20000	0.185424
8956490_9644490	1	1	spleen	20000	0.0273646
9300490_9988490	1	1	spleen	20000	0.00452248
9644490_10332490	9.91355e-06	0.00191332	spleen	20000	0.323675
9988490_10676490	2.60839e-06	0.000503419	spleen	20000	0.301644
10332490_11020490	7.24827e-06	0.00139892	spleen	20000	0.212604
10676490_11364490	0.000162871	0.0314341	spleen	20000	0.217857
11020490_11708490	0.00538758	1	spleen	20000	0.1893
11364490_12052490	0.000638012	0.123136	spleen	20000	0.248224
11708490_12396490	0.000263862	0.0509253	spleen	20000	0.243802
12052490_12740490	0.000263862	0.0509253	spleen	20000	0.188807
12396490_13084490	0.00207181	0.39986	spleen	20000	0.262854
12740490_13428490	0.000263289	0.0508148	spleen	20000	0.247961
13084490_13772490	0.000105844	0.0204279	spleen	20000	0.246299
13428490_14116490	0.000374171	0.072215	spleen	20000	0.185853
13772490_14460490	0.000227138	0.0438377	spleen	20000	0.161748
14116490_14804490	2.54531e-08	4.91245e-06	spleen	20000	0.245853
14460490_15148490	7.51198e-09	1.44981e-06	spleen	20000	0.267429
14804490_15492490	1.42236e-06	0.000274515	spleen	20000	0.272382
15148490_15836490	2.07251e-05	0.00399994	spleen	20000	0.274332	15148490_15836490
15492490_16180490	0.000263289	0.0508148	spleen	20000	0.307999
15836490_16524490	1.41973e-06	0.000274008	spleen	20000	0.251005
16180490_16868490	2.61341e-06	0.000504389	spleen	20000	0.245977
16524490_17212490	0.000707657	0.136578	spleen	20000	0.309492
19276490_19964490	0.11436	1	spleen	20000	0.26773
19620490_20308490	0.11436	1	spleen	20000	0.26773
20652490_21340490	0.11436	1	spleen	20000	0.189609
20996490_21684490	0.00673973	1	spleen	20000	0.268397
21340490_22028490	0.000263862	0.0509253	spleen	20000	0.313506
21684490_22372490	0.000707657	0.136578	spleen	20000	0.329845
22028490_22716490	0.000707657	0.136578	spleen	20000	0.276892
22372490_23060490	0.000707657	0.136578	spleen	20000	0.267071
22716490_23404490	0.00207181	0.39986	spleen	20000	0.296781
23060490_23748490	0.000707657	0.136578	spleen	20000	0.258128
23404490_24092490	0.000707657	0.136578	spleen	20000	0.278366
23748490_24436490	0.000100085	0.0193164	spleen	20000	0.232921
24092490_24780490	0.000215779	0.0416454	spleen	20000	0.219936
24436490_25124490	9.91355e-06	0.00191332	spleen	20000	0.322727
24780490_25468490	5.55521e-05	0.0107216	spleen	20000	0.259161
25124490_25812490	0.00078777	0.15204	spleen	20000	0.200792
25468490_26156490	0.00537867	1	spleen	20000	0.163874
25812490_26500490	0.343466	1	spleen	20000	0.0884079
27188490_27876490	0.0250873	1	spleen	20000	0.33757
27532490_28220490	1.42236e-06	0.000274515	spleen	20000	0.336269
27876490_28564490	8.01567e-07	0.000154702	spleen	20000	0.307083
28220490_28908490	2.58083e-05	0.004981	spleen	20000	0.303058
28564490_29252490	1.28611e-05	0.00248219	spleen	20000	0.24047
28908490_29596490	0.000638012	0.123136	spleen	20000	0.1843
29252490_29940490	0.0250873	1	spleen	20000	0.26892
29596490_30284490	0.0250873	1	spleen	20000	0.26892
29940490_30628490	0.00063679	0.1229	spleen	20000	0.242646
30284490_30972490	5.86851e-06	0.00113262	spleen	20000	0.209787
30628490_31316490	0.000557557	0.107609	spleen	20000	0.186243
31316490_32004490	0.000707657	0.136578	spleen	20000	0.235677
31660490_32348490	0.000263862	0.0509253	spleen	20000	0.335612
32004490_32692490	0.00673973	1	spleen	20000	0.46814
32348490_33036490	0.0182832	1	spleen	20000	0.220494
32692490_33380490	0.00177148	0.341897	spleen	20000	0.202472
33036490_33724490	0.00538758	1	spleen	20000	0.22045
33380490_34068490	0.0182832	1	spleen	20000	0.158869
33724490_34412490	0.00112858	0.217816	spleen	20000	0.187822
34068490_34756490	6.89923e-05	0.0133155	spleen	20000	0.205289
34412490_35100490	0.00207181	0.39986	spleen	20000	0.219421
34756490_35444490	0.11436	1	spleen	20000	0.174971
36132490_36820490	0.0075806	1	spleen	20000	0.122312
36476490_37164490	0.000352738	0.0680784	spleen	20000	0.153126
36820490_37508490	0.000117617	0.0227	spleen	20000	0.199538
37164490_37852490	0.0223957	1	spleen	20000	0.156394
37508490_38196490	0.0125597	1	spleen	20000	0.162064
37852490_38540490	0.000707657	0.136578	spleen	20000	0.24165
38196490_38884490	0.000707657	0.136578	spleen	20000	0.27717
38540490_39228490	0.000789234	0.152322	spleen	20000	0.23761
38884490_39572490	0.11436	1	spleen	20000	0.140743
39916490_40604490	0.000706161	0.136289	spleen	20000	0.260641
40260490_40948490	0.000263289	0.0508148	spleen	20000	0.256077
40604490_41292490	0.00207181	0.39986	spleen	20000	0.293342
40948490_41636490	0.000274852	0.0530465	spleen	20000	0.233695
41292490_41980490	5.38963e-05	0.010402	spleen	20000	0.221154
41636490_42324490	0.000105844	0.0204279	spleen	20000	0.462535
41980490_42668490	4.54444e-05	0.00877076	spleen	20000	0.438218
42324490_43012490	0.000412949	0.0796991	spleen	20000	0.239381
42668490_43356490	0.0432266	1	spleen	20000	0.217098
43356490_44044490	0.11436	1	spleen	20000	0.24513
43700490_44388490	0.000707657	0.136578	spleen	20000	0.270417
44044490_44732490	2.07251e-05	0.00399994	spleen	20000	0.261912
44388490_45076490	2.79353e-07	5.39152e-05	spleen	20000	0.262685
44732490_45420490	4.98903e-06	0.000962882	spleen	20000	0.260279
45076490_45764490	0.11436	1	spleen	20000	0.204567
45420490_46108490	0.00207181	0.39986	spleen	20000	0.223601
45764490_46452490	0.000106075	0.0204725	spleen	20000	0.231445
46108490_46796490	0.000707657	0.136578	spleen	20000	0.234728
46452490_47140490	0.11436	1	spleen	20000	0.229234
46796490_47484490	0.11436	1	spleen	20000	0.229234
47140490_47828490	0.00673973	1	spleen	20000	0.253356
47484490_48172490	0.000707657	0.136578	spleen	20000	0.289476
47828490_48516490	0.000706161	0.136289	spleen	20000	0.337273
48172490_48860490	0.11436	1	spleen	20000	0.186248
48516490_49204490	0.0250873	1	spleen	20000	0.281324
48860490_49548490	0.00207181	0.39986	spleen	20000	0.290824
49204490_49892490	0.11436	1	spleen	20000	0.406379
49548490_50236490	0.11436	1	spleen	20000	0.344377
49892490_50580490	0.00273235	0.527343	spleen	20000	0.180092
50236490_50924490	0.00898075	1	spleen	20000	0.121681
50580490_51268490	0.00754221	1	spleen	20000	0.113073
50924490_51612490	0.00842671	1	spleen	20000	0.132942
51268490_51956490	0.000707657	0.136578	spleen	20000	0.212822
51612490_52300490	0.000263862	0.0509253	spleen	20000	0.202394
51956490_52644490	0.11436	1	spleen	20000	0.149093
52300490_52988490	0.220773	1	spleen	20000	0.105371
52644490_53332490	0.0108103	1	spleen	20000	0.167935
52988490_53676490	0.0230604	1	spleen	20000	0.1995
53332490_54020490	0.42985	1	spleen	20000	0.0627657
53676490_54364490	0.11436	1	spleen	20000	0.357523
54708490_55396490	0.0432266	1	spleen	20000	0.159382
55052490_55740490	0.00112858	0.217816	spleen	20000	0.236272
55396490_56084490	0.00673973	1	spleen	20000	0.285346
55740490_56428490	0.0182578	1	spleen	20000	0.146988
56084490_56772490	0.00176826	0.341274	spleen	20000	0.185104
56428490_57116490	0.000263289	0.0508148	spleen	20000	0.207516
56772490_57460490	2.06374e-05	0.00398301	spleen	20000	0.274029
57116490_57804490	0.000263289	0.0508148	spleen	20000	0.296627
57460490_58148490	0.00673973	1	spleen	20000	0.247214
57804490_58492490	0.0713926	1	spleen	20000	0.242244
58148490_58836490	0.343466	1	spleen	20000	0.105866
58492490_59180490	0.0250873	1	spleen	20000	0.418936
58836490_59524490	0.00172855	0.333611	spleen	20000	0.235906
59180490_59868490	0.00842671	1	spleen	20000	0.22398
59524490_60212490	0.0250873	1	spleen	20000	0.533892
59868490_60556490	0.00672773	1	spleen	20000	0.458029
60212490_60900490	0.0250513	1	spleen	20000	0.298394
62276490_62964490	0.343466	1	spleen	20000	0.087148
62620490_63308490	0.000638012	0.123136	spleen	20000	0.243642
62964490_63652490	1.44952e-06	0.000279756	spleen	20000	0.178901
63308490_63996490	1.77628e-05	0.00342822	spleen	20000	0.166754
63652490_64340490	0.00673973	1	spleen	20000	0.330129
63996490_64684490	0.0112564	1	spleen	20000	0.276078
64340490_65028490	0.0432266	1	spleen	20000	0.213577
64684490_65372490	0.00207181	0.39986	spleen	20000	0.271454
65028490_65716490	4.98903e-06	0.000962882	spleen	20000	0.291813
65372490_66060490	6.70787e-06	0.00129462	spleen	20000	0.250101
65716490_66404490	0.0125718	1	spleen	20000	0.206886
66060490_66748490	0.00498294	0.961707	spleen	20000	0.229972
66404490_67092490	0.000348772	0.0673129	spleen	20000	0.191486
66748490_67436490	4.58591e-05	0.0088508	spleen	20000	0.2167
67092490_67780490	4.55427e-05	0.00878975	spleen	20000	0.256288
67436490_68124490	4.55427e-05	0.00878975	spleen	20000	0.277767
67780490_68468490	0.0211021	1	spleen	20000	0.142047
68124490_68812490	0.0588916	1	spleen	20000	0.119363
68468490_69156490	0.000707657	0.136578	spleen	20000	0.269923
68812490_69500490	0.00207181	0.39986	spleen	20000	0.271498
69156490_69844490	0.0250873	1	spleen	20000	0.252458
69500490_70188490	0.0250873	1	spleen	20000	0.236786
69844490_70532490	0.11436	1	spleen	20000	0.206037
70532490_71220490	0.11436	1	spleen	20000	0.318987
70876490_71564490	0.00112858	0.217816	spleen	20000	0.208891
71220490_71908490	0.00010357	0.019989	spleen	20000	0.217733
71564490_72252490	6.89923e-05	0.0133155	spleen	20000	0.241094
71908490_72596490	0.00207181	0.39986	spleen	20000	0.22756
72252490_72940490	0.00207181	0.39986	spleen	20000	0.263613
72596490_73284490	0.000638012	0.123136	spleen	20000	0.218866
72940490_73628490	0.015872	1	spleen	20000	0.118094
73284490_73972490	0.42985	1	spleen	20000	0.0384067
73972490_74660490	0.0250873	1	spleen	20000	0.348028
74316490_75004490	0.00673973	1	spleen	20000	0.273412
74660490_75348490	0.000263289	0.0508148	spleen	20000	0.255636
75004490_75692490	0.000105844	0.0204279	spleen	20000	0.251826	75348490_76036490
75348490_76036490	6.99784e-08	1.35058e-05	spleen	20000	0.311507
75692490_76380490	4.6131e-08	8.90328e-06	spleen	20000	0.323309
76036490_76724490	0.00207181	0.39986	spleen	20000	0.347135
