# Supplementary material for: Chromatin accessibility, not 5mC methylation covaries with partial dosage compensation in crows
Source: PLoS Genet. 2023 Sep 25;19(9):e1010901. doi: 10.1371/journal.pgen.1010901 (PMC10575545; doi:10.1371/journal.pgen.1010901)
Supplement: S6 Table — Pvalues correspond to Wilcoxon test comparing peak heights between females and males. NA correspond to those peaks where the peak number was less than three. (XLSX) [file pgen.1010901.s031.xlsx]

## Sheet: S6 Table
S6 Table. F:m peak ratios. Pvalues correspond to Wilcoxon test comparing peak heights between females and males. NA correspond to those peaks where the peak number was less than three.
peak_start	peak_end	chr	fm_ratio	CI_lower	CI_upper	tissue	P_value	corrected_Pvalue	peakID
8387	9059	chrZ	1.10073	0.941932	1.27668	liver	0.463403	1	8387_9059
12875	13250	chrZ	0.676825	0.510475	0.854732	liver	0.0110723	1	12875_13250
25275	26634	chrZ	1.00601	0.836125	1.28952	liver	0.798446	1	25275_26634
63360	64114	chrZ	1.16933	1.00712	1.37753	liver	0.189277	1	63360_64114
68249	69070	chrZ	1.04677	0.918299	1.19518	liver	0.851815	1	68249_69070
76064	77219	chrZ	0.982313	0.89331	1.07657	liver	0.53582	1	76064_77219
115984	118138	chrZ	1.10285	0.868808	1.38848	liver	0.393265	1	115984_118138
133095	133353	chrZ	1.32847	1.08553	1.6013	liver	NA	NA	NA
134969	135229	chrZ	0.831493	0.612059	1.29774	liver	NA	NA	NA
147065	148109	chrZ	1.01723	0.855108	1.21359	liver	0.754579	1	147065_148109
172265	172871	chrZ	1.10749	0.906212	1.38311	liver	0.662005	1	172265_172871
177862	180592	chrZ	0.876666	0.722749	1.05675	liver	0.320322	1	177862_180592
181510	181677	chrZ	1.1387	1.04275	1.23892	liver	NA	NA	NA
184727	185379	chrZ	1.02209	0.908276	1.15516	liver	0.943279	1	184727_185379
186244	188306	chrZ	0.942363	0.825006	1.07428	liver	0.456097	1	186244_188306
190690	191346	chrZ	0.778418	0.663851	0.912529	liver	0.109091	1	190690_191346
196055	198289	chrZ	1.05347	0.947774	1.18963	liver	1	1	196055_198289
200289	200830	chrZ	0.839508	0.731135	0.978342	liver	0.120591	1	200289_200830
215004	216050	chrZ	0.916694	0.783274	1.06191	liver	0.335664	1	215004_216050
246019	247217	chrZ	0.917982	0.776283	1.08068	liver	0.396892	1	246019_247217
247330	248589	chrZ	0.80054	0.674001	0.949963	liver	0.0464007	1	247330_248589
262710	262912	chrZ	1.36036	1.13104	1.7063	liver	NA	NA	NA
269083	269315	chrZ	1.06782	0.886116	1.26937	liver	1	1	269083_269315
274375	275042	chrZ	1.00151	0.864137	1.1628	liver	0.898102	1	274375_275042
287733	289116	chrZ	0.987024	0.852747	1.16721	liver	0.962567	1	287733_289116
295223	297039	chrZ	0.929842	0.850636	1.01552	liver	0.393265	1	295223_297039
297680	298313	chrZ	0.839394	0.759482	0.929075	liver	0.111111	1	297680_298313
301219	303519	chrZ	0.973294	0.838295	1.12085	liver	0.846694	1	301219_303519
307432	307797	chrZ	0.986071	0.841155	1.15616	liver	0.945221	1	307432_307797
309129	310351	chrZ	1.0079	0.814664	1.24696	liver	0.866511	1	309129_310351
314860	315442	chrZ	0.919937	0.774721	1.10033	liver	0.280963	1	314860_315442
320194	321290	chrZ	0.965667	0.853942	1.09913	liver	0.612587	1	320194_321290
357945	358497	chrZ	0.933799	0.830256	1.04434	liver	0.755051	1	357945_358497
359377	359911	chrZ	1.15998	0.980772	1.3997	liver	0.189277	1	359377_359911
368492	369607	chrZ	1.36679	0.944648	2.05788	liver	0.203071	1	368492_369607
403335	403594	chrZ	1.14157	0.953352	1.37025	liver	NA	NA	NA
404955	405816	chrZ	0.92395	0.770782	1.10438	liver	0.463403	1	404955_405816
436626	437342	chrZ	1.16448	0.917248	1.50948	liver	0.396892	1	436626_437342
445713	446224	chrZ	1.16611	0.936912	1.48656	liver	0.335664	1	445713_446224
452091	452569	chrZ	1.1233	0.890937	1.45994	liver	0.396892	1	452091_452569
465132	465563	chrZ	0.866039	0.777641	0.960902	liver	0.177489	1	465132_465563
469742	470717	chrZ	1.12985	0.940425	1.39442	liver	0.573737	1	469742_470717
484185	484923	chrZ	1.04096	0.872867	1.30357	liver	0.694328	1	484185_484923
488195	489775	chrZ	1.01763	0.884843	1.17413	liver	0.968239	1	488195_489775
497423	497866	chrZ	1.39775	1.03927	1.85348	liver	0.107892	1	497423_497866
508641	509038	chrZ	1.26002	0.900531	1.79631	liver	0.490842	1	508641_509038
607361	607599	chrZ	1.27751	1.18938	1.36564	liver	NA	NA	NA
608600	609013	chrZ	1.04663	0.882295	1.22847	liver	0.927273	1	608600_609013
636172	636450	chrZ	1.01727	0.869387	1.18509	liver	1	1	636172_636450
698943	699418	chrZ	0.880861	0.711694	1.08342	liver	0.460606	1	698943_699418
716690	717602	chrZ	1.21616	1.01554	1.50938	liver	0.344988	1	716690_717602
730873	731585	chrZ	1.15756	0.945616	1.46234	liver	0.53582	1	730873_731585
734172	734488	chrZ	1.00073	0.856767	1.16627	liver	1	1	734172_734488
735630	736003	chrZ	1.17196	1.05205	1.3035	liver	0.266667	1	735630_736003
741430	742063	chrZ	1.20418	1.06065	1.3719	liver	0.0289044	1	741430_742063
747792	749375	chrZ	1.22249	1.01844	1.48592	liver	0.0652536	1	747792_749375
749914	750077	chrZ	1.19419	1.04686	1.3403	liver	NA	NA	NA
761603	762353	chrZ	1.37169	1.01056	1.99508	liver	0.181152	1	761603_762353
768591	768806	chrZ	0.942473	0.699366	1.18697	liver	NA	NA	NA
776680	777727	chrZ	1.24734	0.965061	1.64307	liver	0.093912	1	776680_777727
782608	782980	chrZ	1.14017	0.859607	1.63444	liver	0.536797	1	782608_782980
873433	874995	chrZ	1.34268	1.18325	1.53506	liver	0.0102511	1	873433_874995
880180	880861	chrZ	1.15884	0.869255	1.54843	liver	0.463403	1	880180_880861
887649	888369	chrZ	1.25057	1.01018	1.60507	liver	0.120591	1	887649_888369
893450	893871	chrZ	0.918321	0.73964	1.13902	liver	0.730769	1	893450_893871
902381	903153	chrZ	1.06282	0.893872	1.27058	liver	0.573737	1	902381_903153
904900	905154	chrZ	1.32402	1.09729	1.60802	liver	0.261905	1	904900_905154
919165	919905	chrZ	1.03647	0.851496	1.23998	liver	0.621601	1	919165_919905
925981	926961	chrZ	1.29389	1.10291	1.52821	liver	0.014763	1	925981_926961
930934	931439	chrZ	1.03967	0.947789	1.13787	liver	0.787879	1	930934_931439
932014	932449	chrZ	1.04191	0.918089	1.1847	liver	0.927273	1	932014_932449
935070	936460	chrZ	1.09938	0.946776	1.26479	liver	0.270124	1	935070_936460
941006	941519	chrZ	0.681493	0.544769	0.895123	liver	0.114286	1	941006_941519
944408	944741	chrZ	1.05544	0.867641	1.29113	liver	1	1	944408_944741
961527	962504	chrZ	1.10408	0.935295	1.29505	liver	0.53582	1	961527_962504
980583	981368	chrZ	1.26913	1.05195	1.5607	liver	0.0498834	1	980583_981368
982374	983079	chrZ	1.07693	0.900314	1.29735	liver	0.335664	1	982374_983079
1002718	1003258	chrZ	1.08142	0.873549	1.31327	liver	0.662338	1	1002718_1003258
1007265	1007939	chrZ	1.15435	1.00943	1.3129	liver	0.0479798	1	1007265_1007939
1074257	1074568	chrZ	1.29385	1.08957	1.54691	liver	0.266667	1	1074257_1074568
1077731	1077868	chrZ	0.847074	0.727911	1.01289	liver	NA	NA	NA
1079399	1080924	chrZ	1.10355	0.90934	1.37712	liver	0.780186	1	1079399_1080924
1116135	1117003	chrZ	1.04407	0.924733	1.19281	liver	0.866511	1	1116135_1117003
1118511	1119297	chrZ	1.04042	0.943484	1.15425	liver	0.612587	1	1118511_1119297
1128623	1129071	chrZ	1.05094	0.892427	1.24278	liver	0.851815	1	1128623_1129071
1159629	1160039	chrZ	1.22024	1.04729	1.43591	liver	0.14899	1	1159629_1160039
1184997	1185570	chrZ	1.25507	0.957021	1.66053	liver	0.234266	1	1184997_1185570
1200459	1201527	chrZ	1.02467	0.792852	1.3294	liver	0.866511	1	1200459_1201527
1205750	1206559	chrZ	1.02529	0.903024	1.16395	liver	0.778866	1	1205750_1206559
1214703	1216160	chrZ	1.23473	0.902612	1.61802	liver	0.208044	1	1214703_1216160
1246379	1246652	chrZ	1.22828	0.835863	1.77276	liver	0.927273	1	1246379_1246652
1260049	1260544	chrZ	1.06097	0.848349	1.33406	liver	0.694328	1	1260049_1260544
1403542	1404113	chrZ	1.02352	0.817298	1.27108	liver	0.901515	1	1403542_1404113
1412451	1412794	chrZ	1.54597	1.39898	1.70501	liver	NA	NA	NA
1419616	1419994	chrZ	0.989061	0.790295	1.24514	liver	1	1	1419616_1419994
1466103	1466517	chrZ	0.868073	0.678958	1.0851	liver	0.445221	1	1466103_1466517
1466859	1467404	chrZ	0.956505	0.843785	1.08518	liver	0.778866	1	1466859_1467404
1468299	1468942	chrZ	1.14333	0.983586	1.32521	liver	0.208625	1	1468299_1468942
1469404	1469747	chrZ	1.23894	0.985892	1.51583	liver	0.208625	1	1469404_1469747
1479264	1479717	chrZ	1.11723	0.89121	1.40641	liver	0.835664	1	1479264_1479717
1483930	1484320	chrZ	1.066	0.873048	1.29447	liver	0.53582	1	1483930_1484320
1488008	1488259	chrZ	0.938618	0.734211	1.17477	liver	0.7	1	1488008_1488259
1507685	1509708	chrZ	1.12771	1.01034	1.25584	liver	0.375819	1	1507685_1509708
1509988	1510672	chrZ	0.996195	0.866236	1.15322	liver	0.876263	1	1509988_1510672
1525975	1526750	chrZ	1.32205	1.0805	1.66912	liver	0.120591	1	1525975_1526750
1534589	1535193	chrZ	1.19012	0.912038	1.53332	liver	0.396892	1	1534589_1535193
1540569	1541242	chrZ	1.20658	0.943417	1.5384	liver	0.231857	1	1540569_1541242
1546752	1547061	chrZ	1.07008	0.896963	1.29957	liver	0.835664	1	1546752_1547061
1550455	1550842	chrZ	1.29633	0.981245	1.68773	liver	0.396892	1	1550455_1550842
1620551	1621495	chrZ	1.08826	0.902488	1.32894	liver	0.53582	1	1620551_1621495
1641421	1641838	chrZ	0.965156	0.706129	1.33352	liver	0.555556	1	1641421_1641838
1649894	1650222	chrZ	0.926926	0.69123	1.25092	liver	0.714286	1	1649894_1650222
1664424	1665074	chrZ	1.11382	0.91103	1.35586	liver	0.445221	1	1664424_1665074
1709657	1710842	chrZ	1.09431	0.9048	1.30158	liver	0.694328	1	1709657_1710842
1717011	1718514	chrZ	1.17386	0.87689	1.56061	liver	0.161497	1	1717011_1718514
1719495	1719821	chrZ	1.01116	0.906204	1.1232	liver	1	1	1719495_1719821
1725374	1727105	chrZ	1.18774	1.05439	1.36413	liver	0.276594	1	1725374_1727105
1747376	1748313	chrZ	1.31719	1.1285	1.56625	liver	0.00699301	1	1747376_1748313
1878244	1879037	chrZ	1.05194	0.877385	1.26243	liver	0.778866	1	1878244_1879037
1896495	1896939	chrZ	1.14338	0.947399	1.36939	liver	0.914286	1	1896495_1896939
1897451	1897931	chrZ	1.04705	0.77263	1.31861	liver	NA	NA	NA
1919045	1919542	chrZ	1.18122	0.970698	1.44604	liver	0.280963	1	1919045_1919542
1934541	1934718	chrZ	0.723577	0.656154	0.816769	liver	NA	NA	NA
1943107	1944126	chrZ	1.26808	1.05784	1.54558	liver	0.412698	1	1943107_1944126
1956348	1958124	chrZ	1.29602	0.957616	1.75353	liver	0.113492	1	1956348_1958124
1966944	1967692	chrZ	0.948517	0.702565	1.31015	liver	0.945221	1	1966944_1967692
1983784	1985011	chrZ	1.26391	1.06453	1.50884	liver	0.23976	1	1983784_1985011
1990969	1991355	chrZ	1.34709	1.1059	1.65439	liver	0.2	1	1990969_1991355
1998869	1999506	chrZ	0.982283	0.854206	1.13434	liver	1	1	1998869_1999506
2001098	2001720	chrZ	1.1573	1.02648	1.29782	liver	0.278788	1	2001098_2001720
2002772	2003576	chrZ	0.977851	0.760152	1.24136	liver	0.851815	1	2002772_2003576
2007636	2008806	chrZ	1.1028	0.96208	1.27199	liver	0.231857	1	2007636_2008806
2021626	2021918	chrZ	1.11713	0.836837	1.57992	liver	0.755051	1	2021626_2021918
2022957	2023186	chrZ	0.81149	0.7589	0.856104	liver	NA	NA	NA
2028712	2029626	chrZ	1.43661	1.21419	1.74315	liver	0.0400932	1	2028712_2029626
2036015	2036220	chrZ	0.913897	0.913897	0.913897	liver	NA	NA	NA
2046063	2047525	chrZ	1.02098	0.902302	1.15598	liver	0.778866	1	2046063_2047525
2174408	2174813	chrZ	0.880041	0.749096	1.06366	liver	0.628571	1	2174408_2174813
2319154	2319806	chrZ	1.02308	0.836662	1.23248	liver	1	1	2319154_2319806
2355065	2356337	chrZ	1.07675	0.952231	1.21679	liver	0.335664	1	2355065_2356337
2460124	2460547	chrZ	0.832133	0.685327	0.99496	liver	0.189277	1	2460124_2460547
2472869	2473825	chrZ	1.06293	0.909571	1.25292	liver	0.866511	1	2472869_2473825
2486575	2487683	chrZ	1.12139	0.959358	1.31576	liver	0.382284	1	2486575_2487683
2488226	2488485	chrZ	1.03729	0.856242	1.24101	liver	0.943279	1	2488226_2488485
2652206	2653083	chrZ	1.09149	0.907134	1.33939	liver	0.463403	1	2652206_2653083
2735545	2735972	chrZ	0.946143	0.802289	1.14837	liver	0.901515	1	2735545_2735972
2738330	2738867	chrZ	0.873066	0.744412	1.05621	liver	0.267677	1	2738330_2738867
2775178	2775876	chrZ	1.05733	0.810293	1.41591	liver	1	1	2775178_2775876
2810885	2811519	chrZ	1.04422	0.915552	1.22952	liver	0.808081	1	2810885_2811519
2815323	2816804	chrZ	0.950803	0.838881	1.08881	liver	0.463403	1	2815323_2816804
2858199	2858610	chrZ	1.10734	0.875251	1.41575	liver	0.755051	1	2858199_2858610
2862122	2862422	chrZ	0.996002	0.848781	1.18099	liver	NA	NA	NA
2876118	2876522	chrZ	1.16825	0.849499	1.64272	liver	0.460606	1	2876118_2876522
2885868	2886044	chrZ	1.23187	1.08902	1.42126	liver	NA	NA	NA
2916710	2917026	chrZ	0.938827	0.744916	1.17515	liver	0.638889	1	2916710_2917026
2943352	2945129	chrZ	0.920605	0.74689	1.14962	liver	0.276594	1	2943352_2945129
3022395	3023332	chrZ	0.931046	0.679739	1.27986	liver	0.953047	1	3022395_3023332
3069376	3070542	chrZ	0.989996	0.889365	1.10389	liver	0.694328	1	3069376_3070542
3107571	3108643	chrZ	1.25655	1.0137	1.56993	liver	0.0548951	1	3107571_3108643
3154609	3156112	chrZ	1.01224	0.809633	1.26382	liver	0.915534	1	3154609_3156112
3371065	3371344	chrZ	1.03064	0.809207	1.32113	liver	1	1	3371065_3371344
3399972	3400314	chrZ	1.14022	0.961569	1.33413	liver	NA	NA	NA
3444824	3446220	chrZ	1.19123	0.999297	1.44982	liver	0.0938617	1	3444824_3446220
3503564	3504175	chrZ	1.16952	0.832897	1.94174	liver	NA	NA	NA
3600630	3600959	chrZ	0.828528	0.651896	1.11502	liver	0.329004	1	3600630_3600959
3620195	3621378	chrZ	1.13242	0.875423	1.48714	liver	0.678655	1	3620195_3621378
4172918	4173242	chrZ	1.09957	0.958435	1.25658	liver	0.116667	1	4172918_4173242
4221034	4221310	chrZ	1.30439	1.03654	1.62186	liver	0.315152	1	4221034_4221310
4300440	4301522	chrZ	1.11282	0.957222	1.30415	liver	0.234499	1	4300440_4301522
4363877	4364523	chrZ	1.10552	0.971923	1.25353	liver	0.53582	1	4363877_4364523
4369161	4370760	chrZ	1.23665	1.08842	1.40688	liver	0.0652536	1	4369161_4370760
4385874	4386218	chrZ	1.04266	0.820446	1.37471	liver	0.792208	1	4385874_4386218
4427298	4427940	chrZ	1.05571	0.879055	1.29403	liver	0.778866	1	4427298_4427940
4507179	4507812	chrZ	1.31039	1.02164	1.77447	liver	0.228438	1	4507179_4507812
4621811	4622413	chrZ	1.15235	0.915908	1.44249	liver	0.344988	1	4621811_4622413
4639446	4639796	chrZ	0.956645	0.687412	1.30774	liver	0.930736	1	4639446_4639796
4644210	4644709	chrZ	1.08481	0.864603	1.382	liver	0.955089	1	4644210_4644709
4649372	4650357	chrZ	0.949601	0.812338	1.11738	liver	0.396892	1	4649372_4650357
4681534	4683600	chrZ	1.09981	0.842645	1.45957	liver	0.60473	1	4681534_4683600
4746509	4746913	chrZ	1.21182	1.09976	1.34034	liver	NA	NA	NA
4760650	4761719	chrZ	1.03509	0.906775	1.17508	liver	0.778866	1	4760650_4761719
4772019	4772528	chrZ	0.743843	0.526849	1.00138	liver	0.228571	1	4772019_4772528
4828313	4829490	chrZ	1.00539	0.905907	1.12118	liver	0.778866	1	4828313_4829490
4838755	4839249	chrZ	1.18472	0.833732	1.68977	liver	0.43512	1	4838755_4839249
4871189	4871563	chrZ	0.561852	0.446033	0.697276	liver	NA	NA	NA
4883947	4884434	chrZ	1.30523	1.13017	1.51452	liver	0.114286	1	4883947_4884434
4885960	4886335	chrZ	0.777426	0.68908	0.860516	liver	NA	NA	NA
4886933	4887434	chrZ	1.28063	1.0485	1.59584	liver	0.0721057	1	4886933_4887434
4896299	4897031	chrZ	1.04854	0.880238	1.26414	liver	0.724165	1	4896299_4897031
4919454	4919968	chrZ	0.90885	0.743223	1.10439	liver	0.523699	1	4919454_4919968
4921961	4922749	chrZ	1.11474	0.937565	1.33252	liver	0.231857	1	4921961_4922749
5273603	5274088	chrZ	1.01151	0.8477	1.19951	liver	0.851815	1	5273603_5274088
5374250	5374699	chrZ	1.22783	1.05971	1.46043	liver	0.257143	1	5374250_5374699
5585224	5585505	chrZ	0.919725	0.71981	1.17514	liver	0.730159	1	5585224_5585505
5597772	5598530	chrZ	1.15028	0.983674	1.32933	liver	0.151981	1	5597772_5598530
5680051	5680945	chrZ	0.918533	0.841711	1.00829	liver	0.151981	1	5680051_5680945
5741449	5742666	chrZ	1.03555	0.896637	1.19439	liver	0.463403	1	5741449_5742666
5745521	5745872	chrZ	0.894418	0.763854	1.05203	liver	0.24026	1	5745521_5745872
5791341	5791789	chrZ	1.12588	0.856589	1.52588	liver	0.778866	1	5791341_5791789
5821485	5821923	chrZ	1.27326	1.05272	1.5176	liver	NA	NA	NA
5827155	5827658	chrZ	1.01004	0.807437	1.23755	liver	0.901515	1	5827155_5827658
5831509	5832507	chrZ	1.03461	0.8547	1.24538	liver	0.955089	1	5831509_5832507
5837195	5837882	chrZ	1.05009	0.869501	1.25841	liver	1	1	5837195_5837882
5856253	5857274	chrZ	0.91702	0.675074	1.28589	liver	0.89675	1	5856253_5857274
5863214	5863943	chrZ	1.04984	0.884313	1.26655	liver	0.835664	1	5863214_5863943
5935245	5935762	chrZ	1.2071	0.995744	1.45044	liver	0.47619	1	5935245_5935762
5970552	5970971	chrZ	1.04736	0.769956	1.39557	liver	0.804779	1	5970552_5970971
6021749	6022169	chrZ	0.795205	0.65272	0.930659	liver	0.142857	1	6021749_6022169
6086697	6087095	chrZ	0.918739	0.668559	1.23833	liver	1	1	6086697_6087095
6097670	6097912	chrZ	0.798032	0.703313	0.897541	liver	0.0952381	1	6097670_6097912
6272147	6273640	chrZ	1.02037	0.920324	1.12466	liver	0.742986	1	6272147_6273640
6284090	6285384	chrZ	0.911267	0.75666	1.08896	liver	0.812526	1	6284090_6285384
6315693	6316509	chrZ	0.924739	0.757497	1.15264	liver	0.682828	1	6315693_6316509
6341829	6342500	chrZ	1.05466	0.922734	1.21407	liver	0.694328	1	6341829_6342500
6359300	6359797	chrZ	1.02171	0.92014	1.12708	liver	NA	NA	NA
6360043	6360301	chrZ	1.10755	0.962496	1.25129	liver	NA	NA	NA
6364295	6365230	chrZ	0.913735	0.762013	1.09047	liver	0.231857	1	6364295_6365230
6375805	6377798	chrZ	0.947363	0.806174	1.11382	liver	0.661137	1	6375805_6377798
6424544	6425327	chrZ	0.983726	0.863004	1.12294	liver	0.720901	1	6424544_6425327
6502408	6503034	chrZ	1.29521	1.16778	1.4472	liver	0.030303	1	6502408_6503034
6513747	6514104	chrZ	0.972518	0.832025	1.12647	liver	0.778866	1	6513747_6514104
6516767	6517709	chrZ	0.939874	0.776362	1.13096	liver	0.480708	1	6516767_6517709
6554076	6554339	chrZ	0.91551	0.820777	1.02143	liver	0.547619	1	6554076_6554339
6564225	6564747	chrZ	1.04649	0.823409	1.35854	liver	0.866511	1	6564225_6564747
6586210	6586537	chrZ	1.05831	0.859311	1.26024	liver	NA	NA	NA
6612018	6612281	chrZ	0.988554	0.82307	1.18559	liver	0.792208	1	6612018_6612281
6612992	6614123	chrZ	1.09174	0.924858	1.28672	liver	0.463403	1	6612992_6614123
6615061	6615838	chrZ	0.883553	0.766971	1.01748	liver	0.234499	1	6615061_6615838
6626809	6627613	chrZ	1.13071	0.94883	1.36238	liver	0.463403	1	6626809_6627613
6633687	6634301	chrZ	0.927849	0.739604	1.2659	liver	0.43512	1	6633687_6634301
6653909	6654140	chrZ	1.45589	1.363	1.55559	liver	NA	NA	NA
6664798	6665195	chrZ	0.970989	0.706727	1.35099	liver	0.866511	1	6664798_6665195
6689391	6691186	chrZ	1.05269	0.93547	1.17862	liver	0.694328	1	6689391_6691186
6721076	6721431	chrZ	1.16919	0.991953	1.39226	liver	0.428571	1	6721076_6721431
6723932	6724278	chrZ	0.880573	0.716326	1.07923	liver	0.309524	1	6723932_6724278
6725220	6725945	chrZ	0.777538	0.66958	0.905358	liver	NA	NA	NA
6726655	6727036	chrZ	1.28297	1.1117	1.4726	liver	0.0484848	1	6726655_6727036
6732634	6733137	chrZ	0.810227	0.689372	0.970788	liver	0.285714	1	6732634_6733137
6765374	6766637	chrZ	0.99211	0.854472	1.1495	liver	1	1	6765374_6766637
6775323	6776763	chrZ	1.2573	0.969451	1.65705	liver	0.199589	1	6775323_6776763
6786675	6787541	chrZ	1.1703	0.911404	1.59349	liver	0.382284	1	6786675_6787541
6800283	6801244	chrZ	1.06508	0.951338	1.18683	liver	0.396892	1	6800283_6801244
6814502	6815520	chrZ	1.37454	1.13885	1.68725	liver	0.0721057	1	6814502_6815520
6846285	6846517	chrZ	0.919541	0.81548	1.0185	liver	NA	NA	NA
6861055	6862113	chrZ	1.05775	0.869122	1.33165	liver	0.724165	1	6861055_6862113
6869953	6871463	chrZ	0.927127	0.784171	1.10015	liver	0.317532	1	6869953_6871463
6870770	6871463	chrZ	0.895357	0.817517	0.975871	liver	0.0848485	1	6870770_6871463
6881211	6882016	chrZ	1.14535	0.967496	1.33143	liver	0.141858	1	6881211_6882016
6883643	6884301	chrZ	1.04834	0.951287	1.15045	liver	0.808081	1	6883643_6884301
6896329	6896769	chrZ	1.06169	0.870222	1.28716	liver	0.620047	1	6896329_6896769
6897949	6898342	chrZ	1.08175	0.949123	1.22084	liver	0.685714	1	6897949_6898342
6902044	6902308	chrZ	1.07133	0.931297	1.2291	liver	0.714286	1	6902044_6902308
6905251	6905884	chrZ	1.12431	1.02352	1.2366	liver	0.142857	1	6905251_6905884
6919444	6919632	chrZ	0.903404	0.868158	0.941634	liver	NA	NA	NA
6921653	6922240	chrZ	1.17583	1.00861	1.3647	liver	0.151981	1	6921653_6922240
6974175	6975485	chrZ	1.17378	1.00049	1.46913	liver	0.441803	1	6974175_6975485
7206122	7206355	chrZ	1.0203	0.843823	1.29012	liver	NA	NA	NA
7278174	7278775	chrZ	1.03324	0.855114	1.27592	liver	0.955089	1	7278174_7278775
7288012	7288304	chrZ	1.16419	1.02526	1.32933	liver	NA	NA	NA
7296667	7298001	chrZ	1.08924	0.930713	1.27869	liver	0.612587	1	7296667_7298001
7313282	7313817	chrZ	1.47911	1.05024	2.10794	liver	0.107892	1	7313282_7313817
7325026	7325283	chrZ	1.31573	0.998987	1.65698	liver	0.4	1	7325026_7325283
7328778	7329256	chrZ	1.03346	0.861336	1.23314	liver	0.866511	1	7328778_7329256
7333128	7334115	chrZ	1.03943	0.831434	1.29743	liver	0.53582	1	7333128_7334115
7349091	7349639	chrZ	0.749669	0.591468	0.962407	liver	0.150794	1	7349091_7349639
7377690	7378537	chrZ	1.10314	0.783905	1.51143	liver	1	1	7377690_7378537
7391083	7391926	chrZ	0.939719	0.782523	1.13638	liver	0.621601	1	7391083_7391926
7414193	7414696	chrZ	1.02722	0.87208	1.22198	liver	0.943279	1	7414193_7414696
7462870	7463617	chrZ	1.08754	0.813077	1.41452	liver	0.5338	1	7462870_7463617
7613593	7614254	chrZ	1.03198	0.867959	1.27436	liver	0.955089	1	7613593_7614254
7633308	7634214	chrZ	1.68552	1.51806	1.85982	liver	0.000582751	1	7633308_7634214
7647311	7647518	chrZ	1.15153	1.0104	1.33709	liver	NA	NA	NA
7659220	7660330	chrZ	1.37517	1.02592	1.9001	liver	0.074455	1	7659220_7660330
7679516	7679992	chrZ	1.42839	1.18286	1.72745	liver	0.0110723	1	7679516_7679992
7692546	7693081	chrZ	1.00433	0.875694	1.13479	liver	0.527273	1	7692546_7693081
7693813	7694918	chrZ	0.908091	0.696374	1.18936	liver	0.876263	1	7693813_7694918
7696202	7696736	chrZ	0.947204	0.850977	1.06261	liver	0.5338	1	7696202_7696736
7733229	7733767	chrZ	1.18336	1.03846	1.38986	liver	0.151981	1	7733229_7733767
7741214	7742180	chrZ	1.03997	0.83957	1.34275	liver	0.878477	1	7741214_7742180
7742514	7743115	chrZ	1.09154	0.918302	1.31032	liver	0.534965	1	7742514_7743115
7759813	7760729	chrZ	1.02127	0.874185	1.19134	liver	0.47619	1	7759813_7760729
7762706	7763729	chrZ	1.0666	0.782049	1.47392	liver	0.754579	1	7762706_7763729
7782296	7783048	chrZ	0.903707	0.763302	1.06109	liver	0.231857	1	7782296_7783048
7785200	7786200	chrZ	0.856382	0.763095	0.947779	liver	0.0205128	1	7785200_7786200
7806393	7806757	chrZ	1.78431	1.16097	2.40764	liver	NA	NA	NA
7830646	7830989	chrZ	1.09573	0.882116	1.35826	liver	0.628571	1	7830646_7830989
7849328	7849732	chrZ	1.11826	0.887563	1.35969	liver	0.445221	1	7849328_7849732
7850726	7852125	chrZ	0.98815	0.855253	1.17106	liver	0.573737	1	7850726_7852125
7854364	7855193	chrZ	1.16273	0.961805	1.39931	liver	0.455711	1	7854364_7855193
7859111	7859494	chrZ	0.887633	0.783185	1.00313	liver	0.0938617	1	7859111_7859494
7860579	7860778	chrZ	1.1055	0.967124	1.25081	liver	0.662338	1	7860579_7860778
7863408	7863812	chrZ	1.06976	0.889999	1.27083	liver	0.930736	1	7863408_7863812
7864928	7865682	chrZ	0.994579	0.865066	1.15071	liver	1	1	7864928_7865682
7876431	7876973	chrZ	1.01592	0.848693	1.22739	liver	0.832945	1	7876431_7876973
7881029	7881776	chrZ	1.16701	0.949843	1.50271	liver	0.396892	1	7881029_7881776
7883395	7884008	chrZ	0.749554	0.617965	0.9093	liver	0.0289044	1	7883395_7884008
7901664	7902138	chrZ	1.1796	0.919469	1.57452	liver	0.335664	1	7901664_7902138
7907902	7908860	chrZ	1.16864	0.951397	1.50189	liver	0.278632	1	7907902_7908860
7933121	7934062	chrZ	1.11922	0.982797	1.31034	liver	0.231857	1	7933121_7934062
7972214	7972666	chrZ	0.87591	0.730228	1.03247	liver	0.259324	1	7972214_7972666
7982175	7982849	chrZ	0.946947	0.781526	1.19556	liver	0.682828	1	7982175_7982849
7989613	7989934	chrZ	0.93672	0.729521	1.20801	liver	0.914286	1	7989613_7989934
7990747	7991282	chrZ	1.24404	1.11029	1.39341	liver	0.030303	1	7990747_7991282
7998097	7999912	chrZ	0.93081	0.745916	1.14459	liver	0.947915	1	7998097_7999912
8000665	8000850	chrZ	0.956743	0.898416	1.02028	liver	NA	NA	NA
8004511	8005751	chrZ	0.918224	0.765579	1.09387	liver	0.436281	1	8004511_8005751
8012363	8013441	chrZ	1.22009	0.99175	1.58869	liver	0.505361	1	8012363_8013441
8016926	8017409	chrZ	1.20602	1.0386	1.39029	liver	0.190476	1	8016926_8017409
8018473	8018972	chrZ	1.09534	0.939565	1.28028	liver	0.761905	1	8018473_8018972
8021698	8023554	chrZ	1.02399	0.917563	1.14147	liver	0.697781	1	8021698_8023554
8049977	8050440	chrZ	1.53519	1.23949	1.90311	liver	0.030303	1	8049977_8050440
8056220	8056549	chrZ	1.62734	1.3249	1.93837	liver	0.1	1	8056220_8056549
8127125	8127864	chrZ	1.02821	0.871608	1.24849	liver	1	1	8127125_8127864
8131394	8131801	chrZ	0.94805	0.789407	1.16071	liver	0.612587	1	8131394_8131801
8134618	8134815	chrZ	1.00433	0.805123	1.19066	liver	0.7	1	8134618_8134815
8213809	8214451	chrZ	1.33148	1.09359	1.64582	liver	0.0512821	1	8213809_8214451
8216785	8217087	chrZ	1.0787	0.799202	1.49354	liver	0.832945	1	8216785_8217087
8617624	8618106	chrZ	1.12274	0.989707	1.28746	liver	0.231857	1	8617624_8618106
8818997	8819845	chrZ	1.3099	1.0461	1.66473	liver	0.0540793	1	8818997_8819845
8922870	8923391	chrZ	0.936452	0.801359	1.09194	liver	0.365967	1	8922870_8923391
8924694	8924945	chrZ	0.993612	0.808941	1.22041	liver	1	1	8924694_8924945
8985841	8986390	chrZ	0.962951	0.840272	1.10317	liver	0.866511	1	8985841_8986390
9163302	9163559	chrZ	1.11849	0.777216	1.6979	liver	NA	NA	NA
9219785	9220834	chrZ	1.07854	0.939371	1.24186	liver	0.53582	1	9219785_9220834
9297172	9297721	chrZ	1.37118	1.05651	1.79107	liver	0.0728438	1	9297172_9297721
9579104	9580084	chrZ	1.09647	0.889421	1.45663	liver	0.645377	1	9579104_9580084
9941761	9942341	chrZ	1.31411	1.03238	1.68456	liver	0.0732323	1	9941761_9942341
9966630	9967476	chrZ	1.11074	0.905166	1.35563	liver	0.463403	1	9966630_9967476
9974144	9975671	chrZ	1.03669	0.930325	1.1692	liver	0.633438	1	9974144_9975671
9978200	9978956	chrZ	0.947946	0.827498	1.09816	liver	0.53582	1	9978200_9978956
10005347	10006391	chrZ	1.03821	0.85055	1.31841	liver	0.878477	1	10005347_10006391
10016455	10017374	chrZ	1.14548	0.944289	1.41348	liver	0.282384	1	10016455_10017374
10023224	10023703	chrZ	1.04581	0.8167	1.32172	liver	0.710373	1	10023224_10023703
10024240	10025409	chrZ	1.20253	0.985481	1.53375	liver	0.280963	1	10024240_10025409
10037432	10038034	chrZ	1.07128	0.946344	1.22169	liver	0.53582	1	10037432_10038034
10039136	10040310	chrZ	0.952202	0.847427	1.06623	liver	0.694328	1	10039136_10040310
10046644	10046987	chrZ	1.03277	0.891294	1.17126	liver	0.628205	1	10046644_10046987
10048569	10049564	chrZ	1.23421	1.09939	1.37156	liver	0.0037296	1	10048569_10049564
10059023	10059814	chrZ	1.03493	0.929397	1.1561	liver	0.569697	1	10059023_10059814
10061309	10061763	chrZ	1.04014	0.894908	1.21192	liver	0.866511	1	10061309_10061763
10062225	10062529	chrZ	1.14973	1.02687	1.27984	liver	0.527273	1	10062225_10062529
10063048	10063678	chrZ	1.12174	0.931555	1.38678	liver	0.53582	1	10063048_10063678
10066322	10067480	chrZ	0.835753	0.68449	1.04445	liver	0.767899	1	10066322_10067480
10074590	10074868	chrZ	1.31883	1.03802	1.66226	liver	0.380952	1	10074590_10074868
10076374	10077089	chrZ	0.7798	0.662244	0.92737	liver	NA	NA	NA
10077497	10080352	chrZ	0.910169	0.714052	1.14678	liver	1	1	10077497_10080352
10101577	10102011	chrZ	1.05241	0.889569	1.26734	liver	0.851815	1	10101577_10102011
10103028	10104298	chrZ	1.06894	0.899657	1.33818	liver	0.798446	1	10103028_10104298
10120357	10121726	chrZ	0.961628	0.887853	1.04322	liver	0.694328	1	10120357_10121726
10126602	10127103	chrZ	1.03438	0.846609	1.25388	liver	0.267677	1	10126602_10127103
10129080	10129688	chrZ	0.894482	0.768688	1.04169	liver	0.612587	1	10129080_10129688
10132547	10133866	chrZ	1.07354	0.951511	1.23705	liver	0.573737	1	10132547_10133866
10134996	10135435	chrZ	0.831607	0.761871	0.910347	liver	0.0727273	1	10134996_10135435
10186322	10186812	chrZ	0.91825	0.782522	1.06921	liver	0.536797	1	10186322_10186812
10221429	10221770	chrZ	1.01639	0.925339	1.10479	liver	NA	NA	NA
10224860	10225191	chrZ	0.981264	0.806232	1.18481	liver	0.792208	1	10224860_10225191
10242516	10242893	chrZ	1.00142	0.929472	1.08382	liver	NA	NA	NA
10251748	10252178	chrZ	0.940962	0.786447	1.11445	liver	0.710373	1	10251748_10252178
10253693	10254094	chrZ	1.06849	0.982754	1.16621	liver	0.412698	1	10253693_10254094
10267351	10268209	chrZ	1.08209	0.925123	1.24177	liver	0.413586	1	10267351_10268209
10269338	10269607	chrZ	0.940372	0.785567	1.1117	liver	0.761905	1	10269338_10269607
10272527	10273342	chrZ	1.04799	0.926471	1.19326	liver	0.502727	1	10272527_10273342
10276302	10277053	chrZ	0.914275	0.814388	1.03182	liver	0.141858	1	10276302_10277053
10278625	10279487	chrZ	0.998388	0.827036	1.18788	liver	0.694328	1	10278625_10279487
10287042	10287875	chrZ	1.03467	0.872849	1.23309	liver	0.742986	1	10287042_10287875
10292779	10294622	chrZ	1.04796	0.770102	1.44071	liver	1	1	10292779_10294622
10300280	10300959	chrZ	1.14258	0.973241	1.37302	liver	0.231857	1	10300280_10300959
10309719	10310547	chrZ	0.993436	0.856763	1.13362	liver	0.955089	1	10309719_10310547
10325546	10326447	chrZ	1.01771	0.904828	1.14236	liver	0.955089	1	10325546_10326447
10346376	10347723	chrZ	0.963334	0.7686	1.18002	liver	1	1	10346376_10347723
10347956	10348303	chrZ	1.02714	0.855372	1.23352	liver	0.857143	1	10347956_10348303
10355017	10356089	chrZ	0.962011	0.735587	1.22705	liver	0.863936	1	10355017_10356089
10367404	10368388	chrZ	1.01613	0.800039	1.28519	liver	1	1	10367404_10368388
10376962	10377455	chrZ	1.17938	1.01414	1.38122	liver	0.234266	1	10376962_10377455
10381625	10382911	chrZ	0.999283	0.886549	1.13023	liver	0.863307	1	10381625_10382911
10384529	10385317	chrZ	0.998819	0.891522	1.11379	liver	0.851815	1	10384529_10385317
10385910	10386183	chrZ	0.999119	0.898309	1.10875	liver	0.876263	1	10385910_10386183
10389527	10389910	chrZ	1.07885	0.845478	1.37742	liver	0.382867	1	10389527_10389910
10416062	10416495	chrZ	1.04053	0.746796	1.46708	liver	0.648485	1	10416062_10416495
10453764	10454531	chrZ	1.08837	0.859575	1.3908	liver	0.612587	1	10453764_10454531
10457725	10458596	chrZ	1.07435	0.892267	1.38068	liver	0.720901	1	10457725_10458596
10500210	10500593	chrZ	0.919889	0.678344	1.36638	liver	0.662005	1	10500210_10500593
10629712	10630603	chrZ	1.1489	0.927235	1.48396	liver	0.151981	1	10629712_10630603
10745270	10745824	chrZ	1.01765	0.910121	1.16341	liver	0.808081	1	10745270_10745824
10754062	10755643	chrZ	1.0286	0.792984	1.34912	liver	0.719695	1	10754062_10755643
10757283	10757503	chrZ	1.01438	0.886039	1.14984	liver	0.914286	1	10757283_10757503
10785841	10787210	chrZ	1.22265	1.07382	1.40141	liver	0.074455	1	10785841_10787210
10787752	10788637	chrZ	1.20466	1.04827	1.37401	liver	0.199589	1	10787752_10788637
10797304	10797514	chrZ	0.719668	0.571796	0.892417	liver	0.228571	1	10797304_10797514
10827856	10828334	chrZ	1.13984	0.969453	1.35447	liver	0.761905	1	10827856_10828334
10828885	10830099	chrZ	0.917512	0.691774	1.15188	liver	0.918182	1	10828885_10830099
10840549	10841245	chrZ	1.1365	0.966386	1.31303	liver	0.189277	1	10840549_10841245
10863227	10863835	chrZ	0.975346	0.852246	1.10131	liver	1	1	10863227_10863835
10867726	10868452	chrZ	0.957909	0.810657	1.14017	liver	0.309524	1	10867726_10868452
10870547	10870918	chrZ	1.00961	0.882259	1.15207	liver	NA	NA	NA
10915879	10916172	chrZ	1.38058	1.01102	1.79947	liver	0.246753	1	10915879_10916172
10922217	10923290	chrZ	1.09984	0.815525	1.49266	liver	0.408245	1	10922217_10923290
11237275	11237802	chrZ	1.06547	0.915839	1.20999	liver	NA	NA	NA
11253732	11254120	chrZ	1.36325	0.927701	2.14286	liver	0.266667	1	11253732_11254120
11321990	11322701	chrZ	1.01908	0.891424	1.15815	liver	0.95913	1	11321990_11322701
11367304	11367579	chrZ	1.10113	0.829613	1.37266	liver	NA	NA	NA
11393337	11394105	chrZ	1.07207	0.910523	1.25224	liver	0.53582	1	11393337_11394105
11396356	11396649	chrZ	0.926374	0.807134	1.04706	liver	0.530303	1	11396356_11396649
11397954	11399265	chrZ	1.09877	0.832795	1.47516	liver	0.60378	1	11397954_11399265
11429902	11431120	chrZ	1.04185	0.82675	1.35203	liver	0.931427	1	11429902_11431120
11450011	11450351	chrZ	1.0386	0.848754	1.29002	liver	0.808081	1	11450011_11450351
11461333	11462239	chrZ	1.07464	0.892085	1.30003	liver	0.792208	1	11461333_11462239
11466634	11466968	chrZ	1.14056	0.898644	1.45236	liver	0.294872	1	11466634_11466968
11468167	11469158	chrZ	1.08177	0.92556	1.2823	liver	0.680594	1	11468167_11469158
11492004	11493283	chrZ	1.17591	0.874099	1.56088	liver	0.242807	1	11492004_11493283
11602571	11603332	chrZ	1.02616	0.895644	1.17495	liver	0.536797	1	11602571_11603332
11681894	11682590	chrZ	1.0236	0.868854	1.2319	liver	0.755051	1	11681894_11682590
11691006	11691603	chrZ	1.04397	0.875714	1.25468	liver	0.954645	1	11691006_11691603
11700437	11700769	chrZ	0.914201	0.863925	0.9671	liver	NA	NA	NA
11713555	11713980	chrZ	0.785216	0.674664	0.893084	liver	NA	NA	NA
11746218	11746499	chrZ	0.86906	0.741555	0.996709	liver	NA	NA	NA
12060628	12061294	chrZ	1.27866	1.07434	1.51949	liver	0.0932401	1	12060628_12061294
12062586	12063377	chrZ	0.911362	0.780386	1.05617	liver	0.536014	1	12062586_12063377
12168874	12170224	chrZ	1.11987	0.871298	1.45053	liver	0.633438	1	12168874_12170224
12175193	12175806	chrZ	0.955708	0.786466	1.15328	liver	0.955089	1	12175193_12175806
12179107	12180209	chrZ	1.09407	0.931874	1.28002	liver	0.694328	1	12179107_12180209
12213542	12214622	chrZ	1.01437	0.882844	1.17995	liver	0.866511	1	12213542_12214622
12286979	12287321	chrZ	1.05905	0.836552	1.36958	liver	0.527273	1	12286979_12287321
12331488	12331682	chrZ	0.903187	0.863884	0.946237	liver	NA	NA	NA
12383656	12384277	chrZ	1.0109	0.895284	1.14059	liver	0.866511	1	12383656_12384277
12399234	12399623	chrZ	0.938387	0.827222	1.05361	liver	NA	NA	NA
12418865	12419304	chrZ	0.757061	0.688845	0.837081	liver	0.003108	1	12418865_12419304
12420396	12422077	chrZ	1.1743	0.929798	1.51735	liver	0.260979	1	12420396_12422077
12430997	12432337	chrZ	1.26952	1.04906	1.6129	liver	0.0281274	1	12430997_12432337
12653915	12654770	chrZ	1.08116	0.867431	1.34863	liver	0.778866	1	12653915_12654770
12681730	12682723	chrZ	1.00079	0.876289	1.16195	liver	0.866511	1	12681730_12682723
12683855	12685087	chrZ	0.974191	0.74243	1.27202	liver	0.888359	1	12683855_12685087
12690360	12690963	chrZ	1.24536	1.13419	1.37793	liver	0.00815851	1	12690360_12690963
12691087	12692507	chrZ	0.976038	0.781134	1.25238	liver	0.836945	1	12691087_12692507
12723989	12724488	chrZ	0.808671	0.716414	0.9059	liver	0.031746	1	12723989_12724488
12727137	12727977	chrZ	1.02906	0.893916	1.16824	liver	0.612587	1	12727137_12727977
12729862	12730726	chrZ	1.06952	0.918963	1.24946	liver	0.662005	1	12729862_12730726
12736399	12738241	chrZ	1.06623	0.834445	1.35604	liver	0.73044	1	12736399_12738241
12757028	12757560	chrZ	0.991194	0.724063	1.45006	liver	0.638889	1	12757028_12757560
12784503	12784959	chrZ	1.14975	0.882896	1.50481	liver	0.628205	1	12784503_12784959
12819839	12820581	chrZ	1.2247	1.0442	1.4512	liver	0.0938617	1	12819839_12820581
12831307	12832484	chrZ	1.37688	1.16879	1.68416	liver	0.00246812	1	12831307_12832484
12836385	12836607	chrZ	1.25484	1.12945	1.39436	liver	NA	NA	NA
12900363	12900810	chrZ	0.830894	0.578526	1.15424	liver	0.344988	1	12900363_12900810
12918469	12919220	chrZ	1.13163	0.955293	1.33927	liver	0.189277	1	12918469_12919220
12926578	12928091	chrZ	0.93345	0.844105	1.03409	liver	0.335664	1	12926578_12928091
12941830	12942852	chrZ	1.59199	1.29249	2.00426	liver	0.0289044	1	12941830_12942852
12994991	12995793	chrZ	1.11732	1.00419	1.27555	liver	0.0289044	1	12994991_12995793
13016513	13017044	chrZ	1.09225	0.873796	1.34664	liver	0.53582	1	13016513_13017044
13019917	13020120	chrZ	0.820022	0.72819	0.938196	liver	NA	NA	NA
13035908	13036731	chrZ	1.05426	0.89056	1.23024	liver	0.694328	1	13035908_13036731
13057159	13057788	chrZ	1.16849	0.869895	1.55305	liver	0.428571	1	13057159_13057788
13084815	13086230	chrZ	0.926928	0.747811	1.14426	liver	0.494033	1	13084815_13086230
13088495	13089647	chrZ	1.00298	0.904145	1.11279	liver	0.955089	1	13088495_13089647
13112245	13113540	chrZ	1.08652	0.889876	1.40096	liver	0.573737	1	13112245_13113540
13119653	13120909	chrZ	1.26565	1.05138	1.55398	liver	0.0938617	1	13119653_13120909
13185806	13186213	chrZ	1.06502	0.858878	1.31352	liver	1	1	13185806_13186213
13203012	13203780	chrZ	1.01669	0.814966	1.27106	liver	1	1	13203012_13203780
13216269	13217314	chrZ	1.11765	0.911569	1.3725	liver	0.53582	1	13216269_13217314
13218207	13218476	chrZ	1.33016	1.12173	1.54793	liver	0.412698	1	13218207_13218476
13226797	13227968	chrZ	1.12499	0.828091	1.70763	liver	0.866511	1	13226797_13227968
13247043	13247506	chrZ	1.07185	0.909516	1.25432	liver	0.832945	1	13247043_13247506
13258756	13259121	chrZ	1.03905	0.845795	1.27696	liver	0.914286	1	13258756_13259121
13263902	13264392	chrZ	1.06426	0.859586	1.3282	liver	0.778866	1	13263902_13264392
13318080	13318583	chrZ	1.03407	0.890158	1.20745	liver	0.866511	1	13318080_13318583
13321765	13323069	chrZ	0.944552	0.81359	1.08945	liver	0.720901	1	13321765_13323069
13324175	13324640	chrZ	0.94143	0.836102	1.05367	liver	0.354312	1	13324175_13324640
13326999	13327393	chrZ	1.06768	0.889147	1.29856	liver	0.694328	1	13326999_13327393
13329357	13329800	chrZ	0.941712	0.840774	1.06825	liver	0.335664	1	13329357_13329800
13335347	13335838	chrZ	1.26207	0.978061	1.66623	liver	0.180653	1	13335347_13335838
13364686	13365006	chrZ	1.11217	0.945155	1.30444	liver	1	1	13364686_13365006
13368139	13368544	chrZ	0.998969	0.757338	1.3604	liver	0.885714	1	13368139_13368544
13406288	13407207	chrZ	1.06949	0.867545	1.3435	liver	0.754579	1	13406288_13407207
13409378	13409553	chrZ	0.783295	0.552105	1.05398	liver	0.857143	1	13409378_13409553
13473417	13474136	chrZ	1.16308	0.915091	1.53651	liver	0.630303	1	13473417_13474136
13483638	13484209	chrZ	1.02305	0.828843	1.2963	liver	0.851815	1	13483638_13484209
13578158	13579834	chrZ	1.25525	1.0332	1.57466	liver	0.122911	1	13578158_13579834
13775710	13776014	chrZ	1.15403	0.950249	1.37932	liver	0.571429	1	13775710_13776014
13813784	13814203	chrZ	0.780908	0.570832	1.07256	liver	0.120591	1	13813784_13814203
13858447	13858788	chrZ	0.907684	0.800433	1.04812	liver	NA	NA	NA
13910953	13911972	chrZ	1.06408	0.799713	1.53867	liver	0.832945	1	13910953_13911972
13918104	13919303	chrZ	0.938282	0.80371	1.09314	liver	0.569697	1	13918104_13919303
13926094	13926492	chrZ	1.12083	0.896475	1.36028	liver	NA	NA	NA
13931586	13932783	chrZ	1.27653	0.912578	1.77458	liver	0.242807	1	13931586_13932783
13937636	13937835	chrZ	0.586858	0.495567	0.678149	liver	NA	NA	NA
13969210	13969509	chrZ	0.992294	0.754156	1.3312	liver	0.876263	1	13969210_13969509
13976933	13978117	chrZ	0.997791	0.863747	1.14735	liver	0.612587	1	13976933_13978117
14026818	14028138	chrZ	1.13605	0.997774	1.3105	liver	0.151981	1	14026818_14028138
14034945	14035486	chrZ	1.12738	0.934688	1.35462	liver	0.335664	1	14034945_14035486
14043070	14043693	chrZ	0.842199	0.670094	1.06284	liver	0.280963	1	14043070_14043693
14054919	14055539	chrZ	1.27504	1.06975	1.5311	liver	0.042624	1	14054919_14055539
14171872	14172145	chrZ	1.07533	0.853613	1.4529	liver	NA	NA	NA
14266115	14266501	chrZ	0.924224	0.72848	1.18276	liver	0.620047	1	14266115_14266501
14281890	14282142	chrZ	0.649444	0.462363	0.901785	liver	0.2	1	14281890_14282142
14452667	14454512	chrZ	1.19088	0.984652	1.48889	liver	0.121989	1	14452667_14454512
14470055	14470600	chrZ	1.15271	0.874877	1.48008	liver	0.572761	1	14470055_14470600
14471951	14472233	chrZ	1.12045	0.959077	1.33009	liver	0.412121	1	14471951_14472233
14479122	14479706	chrZ	1.06991	0.87423	1.29561	liver	0.662005	1	14479122_14479706
14493874	14494353	chrZ	1.268	0.972975	1.66207	liver	0.344988	1	14493874_14494353
14495314	14495714	chrZ	1.13826	0.992396	1.32814	liver	0.120591	1	14495314_14495714
14502708	14504203	chrZ	1.11791	0.931847	1.36809	liver	0.423447	1	14502708_14504203
14517965	14518241	chrZ	0.823131	0.693327	0.997214	liver	NA	NA	NA
14520317	14520662	chrZ	0.819455	0.766021	0.893794	liver	NA	NA	NA
14522087	14522275	chrZ	1.05041	0.991055	1.10519	liver	NA	NA	NA
14524207	14525329	chrZ	1.15717	0.992655	1.3735	liver	0.335664	1	14524207_14525329
14525517	14525785	chrZ	1.18283	1.03529	1.34402	liver	0.666667	1	14525517_14525785
14538154	14538478	chrZ	1.20594	1.06281	1.34313	liver	0.190476	1	14538154_14538478
14540742	14542080	chrZ	1.10743	0.975873	1.26716	liver	0.194872	1	14540742_14542080
14594141	14595739	chrZ	0.986396	0.77556	1.22852	liver	0.812526	1	14594141_14595739
14602626	14603542	chrZ	1.36334	1.13785	1.66102	liver	0.00932401	1	14602626_14603542
14610293	14610837	chrZ	1.24189	0.926676	1.66083	liver	0.282384	1	14610293_14610837
14616687	14617483	chrZ	1.93495	1.51689	2.55068	liver	0.00808081	1	14616687_14617483
14645617	14647035	chrZ	1.05741	0.895644	1.27629	liver	0.766432	1	14645617_14647035
14648664	14649161	chrZ	1.09214	0.931379	1.29503	liver	0.612587	1	14648664_14649161
14653969	14654411	chrZ	1.21258	0.962098	1.52991	liver	0.628571	1	14653969_14654411
14660892	14661415	chrZ	1.2333	1.02355	1.50153	liver	0.392857	1	14660892_14661415
14691566	14692231	chrZ	1.0146	0.916101	1.12316	liver	0.914286	1	14691566_14692231
14696219	14696539	chrZ	0.969303	0.870865	1.09283	liver	NA	NA	NA
14707687	14708866	chrZ	1.27455	1.13202	1.44538	liver	0.029304	1	14707687_14708866
14711247	14711425	chrZ	0.938482	0.840908	1.04947	liver	0.484848	1	14711247_14711425
14715522	14716191	chrZ	1.31758	1.08223	1.61372	liver	0.0829837	1	14715522_14716191
14718135	14718615	chrZ	1.18737	0.925273	1.56236	liver	0.413586	1	14718135_14718615
14736943	14737742	chrZ	1.33885	1.07069	1.77427	liver	0.0379176	1	14736943_14737742
14742686	14743429	chrZ	1.07533	0.902936	1.25485	liver	0.662005	1	14742686_14743429
14897296	14897649	chrZ	0.921087	0.70074	1.19509	liver	0.835664	1	14897296_14897649
14903934	14904274	chrZ	1.20136	0.879928	1.63514	liver	0.431818	1	14903934_14904274
14923373	14923932	chrZ	1.0117	0.81846	1.25563	liver	1	1	14923373_14923932
14944752	14945171	chrZ	0.914748	0.72076	1.16895	liver	0.246753	1	14944752_14945171
14951672	14952077	chrZ	1.13497	0.999118	1.28549	liver	0.214141	1	14951672_14952077
14954721	14955277	chrZ	1.15277	0.972998	1.35595	liver	0.53582	1	14954721_14955277
14964353	14964987	chrZ	1.08098	0.933143	1.30261	liver	0.463403	1	14964353_14964987
14974953	14975409	chrZ	1.04839	0.917836	1.20007	liver	0.901515	1	14974953_14975409
14981337	14981917	chrZ	0.891273	0.743602	1.07555	liver	0.20202	1	14981337_14981917
14984974	14985264	chrZ	1.07179	0.959523	1.18409	liver	0.383333	1	14984974_14985264
14986701	14987392	chrZ	0.884266	0.726847	1.0839	liver	0.231857	1	14986701_14987392
14988399	14989253	chrZ	1.14567	0.955209	1.36504	liver	0.489428	1	14988399_14989253
14995808	14996278	chrZ	1.21355	0.979084	1.53029	liver	0.282828	1	14995808_14996278
14997960	14998749	chrZ	1.26751	1.10715	1.44958	liver	0.0379176	1	14997960_14998749
15015284	15016174	chrZ	1.07333	0.967174	1.18436	liver	0.259324	1	15015284_15016174
15028027	15029264	chrZ	1.19606	0.934059	1.61193	liver	0.33007	1	15028027_15029264
15052181	15052341	chrZ	1.15115	0.96357	1.40595	liver	NA	NA	NA
15063648	15064050	chrZ	1.1963	1.00912	1.37786	liver	NA	NA	NA
15219042	15220062	chrZ	1.04602	0.868541	1.30577	liver	0.778866	1	15219042_15220062
15242449	15243277	chrZ	1.19364	0.970045	1.51955	liver	0.278632	1	15242449_15243277
15253122	15253400	chrZ	1.84343	1.48011	2.44316	liver	NA	NA	NA
15260251	15261112	chrZ	1.35885	1.16598	1.62837	liver	0.029304	1	15260251_15261112
15261528	15261945	chrZ	1.11084	0.97489	1.26363	liver	0.445221	1	15261528_15261945
15281705	15282230	chrZ	1.34467	1.12152	1.6609	liver	0.106061	1	15281705_15282230
15284267	15284532	chrZ	1.47472	1.25875	1.73956	liver	0.0190476	1	15284267_15284532
15289990	15291047	chrZ	1.33413	1.00776	1.74894	liver	0.344988	1	15289990_15291047
15304155	15304689	chrZ	1.19046	1.02662	1.37471	liver	0.171429	1	15304155_15304689
15307486	15307953	chrZ	1.06785	0.802689	1.45777	liver	0.685714	1	15307486_15307953
15318676	15319899	chrZ	1.15324	0.888866	1.45343	liver	0.114161	1	15318676_15319899
15327621	15327952	chrZ	1.11947	1.00915	1.23868	liver	0.714286	1	15327621_15327952
15364097	15365038	chrZ	1.15006	0.978637	1.33849	liver	0.228438	1	15364097_15365038
15455478	15455809	chrZ	1.10155	0.800162	1.53848	liver	0.609524	1	15455478_15455809
15478137	15479006	chrZ	1.12334	0.956897	1.30535	liver	0.189277	1	15478137_15479006
15488429	15488972	chrZ	1.19299	1.03357	1.34556	liver	0.0289044	1	15488429_15488972
15934966	15935778	chrZ	1.14021	0.984981	1.3307	liver	0.231857	1	15934966_15935778
15946373	15946803	chrZ	1.0363	0.894299	1.20156	liver	0.792208	1	15946373_15946803
15951308	15952336	chrZ	1.02407	0.866728	1.21812	liver	1	1	15951308_15952336
15952776	15953689	chrZ	1.14005	1.01822	1.27388	liver	0.335664	1	15952776_15953689
15954096	15954311	chrZ	0.973937	0.79842	1.17781	liver	0.5338	1	15954096_15954311
15963518	15964539	chrZ	1.12481	0.983957	1.2903	liver	0.228438	1	15963518_15964539
15967087	15967527	chrZ	1.22286	1.01848	1.52266	liver	0.151981	1	15967087_15967527
15972168	15973152	chrZ	1.43163	1.12749	1.8281	liver	0.0379176	1	15972168_15973152
15977666	15978161	chrZ	1.13291	0.876151	1.45019	liver	0.382867	1	15977666_15978161
16051859	16052265	chrZ	1.15885	0.947642	1.44526	liver	0.609524	1	16051859_16052265
16091210	16091522	chrZ	1.35246	1.13442	1.62559	liver	NA	NA	NA
16122233	16123501	chrZ	1.06257	0.944159	1.19474	liver	0.463403	1	16122233_16123501
16252327	16253117	chrZ	1.08987	0.918004	1.29286	liver	0.53582	1	16252327_16253117
16255629	16255970	chrZ	0.984595	0.757046	1.26147	liver	1	1	16255629_16255970
16280176	16281108	chrZ	1.08908	0.974773	1.21156	liver	0.189277	1	16280176_16281108
16315735	16316226	chrZ	0.996194	0.822825	1.27359	liver	0.785714	1	16315735_16316226
16341869	16342206	chrZ	1.09353	0.872537	1.39081	liver	0.754579	1	16341869_16342206
16343782	16344099	chrZ	1.12537	1.01003	1.25718	liver	0.214141	1	16343782_16344099
16344912	16345732	chrZ	1.0831	0.928693	1.26951	liver	0.53582	1	16344912_16345732
16347643	16348268	chrZ	1.2949	1.0739	1.55588	liver	0.0289044	1	16347643_16348268
16374606	16375278	chrZ	1.11884	0.965508	1.29426	liver	0.569697	1	16374606_16375278
16391142	16392174	chrZ	1.0607	0.946592	1.19155	liver	0.396892	1	16391142_16392174
16403915	16404515	chrZ	1.09671	0.969685	1.23665	liver	0.921212	1	16403915_16404515
16404769	16404984	chrZ	1.19912	1.0956	1.30264	liver	NA	NA	NA
16445643	16446605	chrZ	1.18233	1.00414	1.39737	liver	0.181152	1	16445643_16446605
16457959	16460156	chrZ	1.04468	0.961738	1.13561	liver	0.505361	1	16457959_16460156
16466336	16466619	chrZ	0.810105	0.704921	0.942948	liver	0.547619	1	16466336_16466619
16467405	16468075	chrZ	1.22683	1.08024	1.38462	liver	0.042624	1	16467405_16468075
16479642	16480322	chrZ	0.979985	0.807757	1.17183	liver	0.866511	1	16479642_16480322
16496490	16496749	chrZ	1.66446	1.54575	1.77519	liver	NA	NA	NA
16505877	16506682	chrZ	1.05697	0.942234	1.19226	liver	0.463403	1	16505877_16506682
16507753	16508153	chrZ	1.00959	0.833498	1.21124	liver	0.937229	1	16507753_16508153
16534179	16535318	chrZ	1.07209	0.893934	1.27609	liver	0.53582	1	16534179_16535318
16546332	16546794	chrZ	1.05833	0.933115	1.205	liver	0.343434	1	16546332_16546794
16554530	16555425	chrZ	1.34532	1.10304	1.73452	liver	0.0104118	1	16554530_16555425
16744295	16745138	chrZ	1.07011	0.8734	1.29021	liver	0.396892	1	16744295_16745138
16753683	16754527	chrZ	1.50116	1.03181	2.36306	liver	0.141858	1	16753683_16754527
16794232	16794538	chrZ	1.63416	1.27519	2.13055	liver	0.0714286	1	16794232_16794538
16804769	16805008	chrZ	1.00963	0.769461	1.25047	liver	NA	NA	NA
16805740	16805923	chrZ	0.907408	0.833101	0.992266	liver	0.261905	1	16805740_16805923
16817188	16817682	chrZ	0.948398	0.699537	1.48129	liver	0.662338	1	16817188_16817682
16868212	16868527	chrZ	1.06307	0.898948	1.23542	liver	NA	NA	NA
16871340	16871905	chrZ	1.24782	1.03165	1.5403	liver	0.107892	1	16871340_16871905
17122242	17122490	chrZ	0.965794	0.837635	1.12217	liver	1	1	17122242_17122490
18500502	18500745	chrZ	1.26008	0.993575	1.66714	liver	0.4	1	18500502_18500745
18984337	18984940	chrZ	1.72323	1.39818	2.10114	liver	0.0666667	1	18984337_18984940
19664550	19665266	chrZ	1.0678	0.941958	1.23498	liver	0.694328	1	19664550_19665266
19668034	19668357	chrZ	1.35686	1.15858	1.62988	liver	0.0424242	1	19668034_19668357
19679716	19681401	chrZ	1.03973	0.779	1.39781	liver	0.780186	1	19679716_19681401
19735504	19735835	chrZ	1.74059	1.48437	1.99766	liver	NA	NA	NA
19823297	19824251	chrZ	1.35097	1.12724	1.67663	liver	0.0675991	1	19823297_19824251
19828731	19829112	chrZ	0.910015	0.526939	1.35543	liver	0.628571	1	19828731_19829112
19873950	19874508	chrZ	0.864515	0.697076	1.09169	liver	0.231857	1	19873950_19874508
20138052	20138347	chrZ	1.57327	1.0728	2.55165	liver	0.266667	1	20138052_20138347
20907771	20907982	chrZ	1.00907	0.126943	0.915699	liver	NA	NA	NA
20961352	20961826	chrZ	1.24008	1.05622	1.46375	liver	0.0479798	1	20961352_20961826
20977875	20978525	chrZ	1.08344	0.906622	1.30116	liver	0.804779	1	20977875_20978525
20980406	20981824	chrZ	1.36908	1.24473	1.51611	liver	0.000725281	1	20980406_20981824
20995616	20995870	chrZ	1.07638	0.741688	1.54811	liver	NA	NA	NA
21005426	21006374	chrZ	1.11618	0.971021	1.29123	liver	0.151981	1	21005426_21006374
21016407	21016862	chrZ	1.14175	0.972695	1.36434	liver	0.151981	1	21016407_21016862
21020137	21020675	chrZ	0.936239	0.772321	1.15906	liver	0.730769	1	21020137_21020675
21023352	21023983	chrZ	1.29332	1.08375	1.58123	liver	0.151981	1	21023352_21023983
21071057	21071547	chrZ	1.27195	1.0579	1.53491	liver	0.171429	1	21071057_21071547
21591725	21591951	chrZ	0.813917	0.684856	0.942979	liver	NA	NA	NA
21632156	21632708	chrZ	1.1182	0.898495	1.4126	liver	0.523699	1	21632156_21632708
21635193	21635567	chrZ	1.00182	0.864243	1.14346	liver	NA	NA	NA
21641716	21642288	chrZ	0.916183	0.781709	1.08237	liver	0.280963	1	21641716_21642288
21643296	21643877	chrZ	0.953289	0.723425	1.2114	liver	0.761905	1	21643296_21643877
21648658	21650297	chrZ	1.40184	1.10626	1.81389	liver	0.020522	1	21648658_21650297
21655958	21656578	chrZ	1.45609	1.17009	1.83428	liver	0.0174825	1	21655958_21656578
21669390	21670052	chrZ	1.14431	0.972384	1.34198	liver	0.181152	1	21669390_21670052
21672839	21673934	chrZ	1.09423	0.948307	1.26743	liver	0.408245	1	21672839_21673934
21683549	21684497	chrZ	1.26776	1.07082	1.56868	liver	0.0379176	1	21683549_21684497
21688106	21688566	chrZ	1.10027	0.953617	1.26097	liver	0.832945	1	21688106_21688566
21703647	21704858	chrZ	1.17281	0.921942	1.49866	liver	0.356232	1	21703647_21704858
21714794	21715074	chrZ	0.695114	0.652621	0.733605	liver	NA	NA	NA
21719161	21720152	chrZ	1.09616	0.854336	1.36198	liver	0.299126	1	21719161_21720152
21727589	21727889	chrZ	1.07788	0.873945	1.32564	liver	0.628205	1	21727589_21727889
21760157	21760834	chrZ	1.19581	0.965909	1.49967	liver	0.189277	1	21760157_21760834
22037524	22038012	chrZ	1.23999	0.859688	1.92556	liver	0.431818	1	22037524_22038012
22043041	22043382	chrZ	0.820917	0.727377	0.921858	liver	NA	NA	NA
22044264	22044613	chrZ	1.31244	0.999103	1.80625	liver	0.547619	1	22044264_22044613
22121868	22123334	chrZ	1.12541	0.861435	1.47139	liver	0.426167	1	22121868_22123334
22128259	22129622	chrZ	1.14777	0.929086	1.4814	liver	0.234499	1	22128259_22129622
22163945	22164678	chrZ	1.20504	0.905543	1.68376	liver	0.396892	1	22163945_22164678
22172213	22172995	chrZ	1.06366	0.974518	1.15703	liver	0.189277	1	22172213_22172995
22174060	22174261	chrZ	1.08353	0.915081	1.27685	liver	0.536797	1	22174060_22174261
22178663	22179731	chrZ	1.01937	0.903157	1.15268	liver	0.866511	1	22178663_22179731
22184475	22185421	chrZ	1.1034	0.981626	1.24237	liver	0.151981	1	22184475_22185421
22190154	22190640	chrZ	1.16502	0.899882	1.538	liver	0.930736	1	22190154_22190640
22195672	22196356	chrZ	1.24428	1.01663	1.61706	liver	0.141858	1	22195672_22196356
22202560	22203099	chrZ	1.04569	0.923169	1.17591	liver	0.420635	1	22202560_22203099
22350011	22350750	chrZ	1.79084	1.45474	2.20916	liver	0.0357143	1	22350011_22350750
22356874	22358037	chrZ	1.20611	0.979087	1.56538	liver	0.189277	1	22356874_22358037
22365081	22365760	chrZ	1.13829	0.862441	1.49065	liver	0.621601	1	22365081_22365760
22382015	22382460	chrZ	0.959639	0.829392	1.09011	liver	0.730769	1	22382015_22382460
22383498	22384252	chrZ	1.48064	1.48064	1.48064	liver	NA	NA	NA
22393473	22394035	chrZ	1.29142	0.929736	1.73774	liver	0.208625	1	22393473_22394035
22460720	22461077	chrZ	0.94964	0.681158	1.27967	liver	0.904762	1	22460720_22461077
22504872	22505804	chrZ	1.04283	0.886068	1.20626	liver	0.866511	1	22504872_22505804
22684813	22685732	chrZ	1.18236	0.92356	1.59062	liver	0.194872	1	22684813_22685732
22711476	22713067	chrZ	1.12013	0.948452	1.39522	liver	0.278632	1	22711476_22713067
22714246	22714616	chrZ	1.32925	1.22373	1.43183	liver	NA	NA	NA
22721813	22722159	chrZ	0.97949	0.817924	1.2206	liver	NA	NA	NA
22739581	22740607	chrZ	1.13292	0.996495	1.27977	liver	0.107892	1	22739581_22740607
22745731	22746670	chrZ	1.30202	1.06489	1.66311	liver	0.0721057	1	22745731_22746670
22746944	22747401	chrZ	1.03998	0.906831	1.19114	liver	0.485714	1	22746944_22747401
22754554	22755044	chrZ	1.0817	0.938843	1.244	liver	NA	NA	NA
22759937	22760205	chrZ	0.85693	0.625227	1.13515	liver	0.428571	1	22759937_22760205
22769257	22769499	chrZ	1.1206	0.933949	1.3186	liver	1	1	22769257_22769499
22803795	22804979	chrZ	1.18756	1.04548	1.34739	liver	0.0289044	1	22803795_22804979
22963984	22965062	chrZ	1.02022	0.926101	1.14682	liver	0.866511	1	22963984_22965062
22977676	22979106	chrZ	1.26033	1.08412	1.45973	liver	0.0758911	1	22977676_22979106
23063169	23063712	chrZ	1.18853	1.04908	1.32089	liver	NA	NA	NA
23089094	23089853	chrZ	1.06659	0.933356	1.21262	liver	0.955089	1	23089094_23089853
23091379	23091998	chrZ	1.06893	0.922544	1.25361	liver	0.621601	1	23091379_23091998
23119481	23120335	chrZ	1.34918	1.06775	1.83752	liver	0.045066	1	23119481_23120335
23150171	23151632	chrZ	1.16458	0.985064	1.40602	liver	0.328205	1	23150171_23151632
23177992	23180228	chrZ	0.886558	0.805745	0.973665	liver	0.132994	1	23177992_23180228
23196005	23197570	chrZ	0.910233	0.77947	1.05651	liver	0.280963	1	23196005_23197570
23211786	23212696	chrZ	0.935496	0.803268	1.0813	liver	0.463403	1	23211786_23212696
23216010	23217860	chrZ	1.02014	0.946038	1.10851	liver	0.926299	1	23216010_23217860
23220187	23220553	chrZ	0.828509	0.739102	0.927222	liver	0.114286	1	23220187_23220553
23222843	23224002	chrZ	1.11053	0.974958	1.29556	liver	0.878477	1	23222843_23224002
23224732	23224983	chrZ	0.85856	0.760132	0.996106	liver	0.342857	1	23224732_23224983
23228321	23229268	chrZ	1.13747	0.972795	1.35814	liver	0.354312	1	23228321_23229268
23230207	23230544	chrZ	1.00695	0.823876	1.25133	liver	0.930736	1	23230207_23230544
23242509	23243626	chrZ	0.925506	0.785455	1.09597	liver	0.396892	1	23242509_23243626
23257381	23257619	chrZ	1.16647	1.03792	1.32267	liver	0.392857	1	23257381_23257619
23261996	23262724	chrZ	1.02399	0.889396	1.19971	liver	0.832945	1	23261996_23262724
23264524	23264932	chrZ	1.13788	0.981838	1.3322	liver	0.343434	1	23264524_23264932
23273223	23273543	chrZ	0.959372	0.876179	1.07537	liver	NA	NA	NA
23280124	23280465	chrZ	0.833975	0.685124	1.03503	liver	0.257143	1	23280124_23280465
23331945	23333049	chrZ	1.08395	0.982702	1.19568	liver	0.280963	1	23331945_23333049
23333271	23333560	chrZ	0.941295	0.757917	1.1394	liver	0.628205	1	23333271_23333560
23498301	23499347	chrZ	1.00511	0.874242	1.16281	liver	0.955089	1	23498301_23499347
23553399	23554436	chrZ	1.10695	0.955142	1.28755	liver	0.335664	1	23553399_23554436
23569328	23569891	chrZ	1.18424	1.01986	1.39917	liver	0.315152	1	23569328_23569891
23588371	23589392	chrZ	1.14907	0.937176	1.45037	liver	0.53582	1	23588371_23589392
23829140	23829770	chrZ	1.21863	0.968468	1.59332	liver	0.234499	1	23829140_23829770
23844752	23846104	chrZ	1.0892	0.911563	1.39106	liver	0.573737	1	23844752_23846104
23895461	23895649	chrZ	1.22999	1.12279	1.33718	liver	NA	NA	NA
23942040	23943063	chrZ	1.33417	1.08039	1.69815	liver	0.0498834	1	23942040_23943063
23977342	23977678	chrZ	0.874106	0.771823	0.986569	liver	NA	NA	NA
24069628	24070394	chrZ	1.1094	0.970793	1.28569	liver	0.344988	1	24069628_24070394
24095021	24096576	chrZ	1.02707	0.857309	1.20652	liver	0.280963	1	24095021_24096576
24179653	24180768	chrZ	1.42232	1.21343	1.6849	liver	0.0206682	1	24179653_24180768
24180918	24182031	chrZ	0.953369	0.768449	1.19712	liver	0.541423	1	24180918_24182031
24185465	24186042	chrZ	0.973742	0.840378	1.10675	liver	0.851815	1	24185465_24186042
24188658	24190087	chrZ	1.11863	0.945316	1.35561	liver	0.276594	1	24188658_24190087
24192968	24193215	chrZ	1.04586	0.853849	1.23412	liver	0.761905	1	24192968_24193215
24201209	24202249	chrZ	1.12722	1.01708	1.26732	liver	0.343434	1	24201209_24202249
24202424	24202948	chrZ	0.916775	0.750593	1.12478	liver	0.317599	1	24202424_24202948
24212168	24212352	chrZ	0.954467	0.853666	1.0646	liver	NA	NA	NA
24231481	24232538	chrZ	1.07638	0.907458	1.28886	liver	0.463403	1	24231481_24232538
24261826	24262449	chrZ	1.05665	0.882542	1.26876	liver	1	1	24261826_24262449
24309162	24310117	chrZ	1.06057	0.916008	1.22606	liver	0.778866	1	24309162_24310117
24327575	24328152	chrZ	1.20046	1.04752	1.39227	liver	0.228438	1	24327575_24328152
24373867	24374651	chrZ	1.26282	0.949748	1.72632	liver	0.17094	1	24373867_24374651
24379609	24380607	chrZ	1.22989	0.985479	1.61057	liver	0.130381	1	24379609_24380607
24424872	24425166	chrZ	1.23928	0.884152	1.75272	liver	0.352381	1	24424872_24425166
24432894	24433076	chrZ	0.882876	0.78749	0.98426	liver	NA	NA	NA
24434499	24435560	chrZ	0.806173	0.690786	0.932854	liver	0.0289044	1	24434499_24435560
24437615	24438084	chrZ	1.27149	1.10435	1.47448	liver	0.0952381	1	24437615_24438084
24444720	24445369	chrZ	1.68225	1.30813	2.17986	liver	0.00590521	1	24444720_24445369
24459865	24460273	chrZ	1.08469	0.859741	1.32949	liver	NA	NA	NA
24479331	24479886	chrZ	1.06176	0.751056	1.69785	liver	0.933333	1	24479331_24479886
24508304	24508581	chrZ	0.998142	0.929175	1.07439	liver	NA	NA	NA
24510523	24511032	chrZ	1.0853	0.738535	1.59388	liver	0.904762	1	24510523_24511032
24527298	24527942	chrZ	1.0598	0.876152	1.27733	liver	0.620047	1	24527298_24527942
24541616	24542230	chrZ	0.960644	0.835514	1.0964	liver	0.463403	1	24541616_24542230
24546014	24546585	chrZ	1.14077	0.873845	1.60952	liver	NA	NA	NA
24546914	24547407	chrZ	1.64533	1.5109	1.7869	liver	NA	NA	NA
24549989	24550811	chrZ	1.28635	1.13363	1.44932	liver	0.0311189	1	24549989_24550811
24551883	24552158	chrZ	1.03503	0.879911	1.21336	liver	0.833333	1	24551883_24552158
24565437	24567007	chrZ	1.17725	0.942467	1.47551	liver	0.160528	1	24565437_24567007
24630958	24631240	chrZ	0.541295	0.459289	0.631669	liver	NA	NA	NA
24800069	24800563	chrZ	0.827586	0.714781	0.96851	liver	0.190476	1	24800069_24800563
24803314	24803819	chrZ	1.0279	0.747163	1.38407	liver	0.792208	1	24803314_24803819
24833625	24836857	chrZ	1.03684	0.825075	1.31186	liver	0.954685	1	24833625_24836857
24843244	24843903	chrZ	0.733621	0.549489	1.05615	liver	0.309524	1	24843244_24843903
24845391	24846217	chrZ	0.61475	0.545052	0.693196	liver	NA	NA	NA
24849138	24850201	chrZ	0.924186	0.826972	1.02867	liver	0.335664	1	24849138_24850201
24857875	24858759	chrZ	1.23521	1.02846	1.50417	liver	0.120591	1	24857875_24858759
24873836	24875158	chrZ	1.17055	1.03188	1.31379	liver	0.0721057	1	24873836_24875158
24881830	24882169	chrZ	1.17801	1.04701	1.3207	liver	0.380952	1	24881830_24882169
25130462	25131011	chrZ	1.24262	0.986404	1.52605	liver	0.180653	1	25130462_25131011
25132046	25132528	chrZ	1.1821	1.04925	1.31977	liver	0.0555556	1	25132046_25132528
25158537	25158718	chrZ	0.826105	0.779472	0.873359	liver	NA	NA	NA
25614540	25614804	chrZ	1.12269	1.06319	1.18403	liver	NA	NA	NA
25615437	25615818	chrZ	1.54418	1.05494	2.18368	liver	0.141858	1	25615437_25615818
25616259	25616477	chrZ	0.879662	0.817198	0.955139	liver	NA	NA	NA
25646487	25646814	chrZ	1.12701	0.837776	1.53094	liver	0.945221	1	25646487_25646814
25655413	25656052	chrZ	1.16046	0.94496	1.425	liver	0.463403	1	25655413_25656052
25656952	25658312	chrZ	0.961565	0.789521	1.20843	liver	0.878477	1	25656952_25658312
25696247	25697186	chrZ	1.3446	1.13023	1.64936	liver	0.130381	1	25696247_25697186
25744621	25745224	chrZ	1.13276	0.901261	1.38343	liver	0.335664	1	25744621_25745224
25747693	25748357	chrZ	1.01144	0.806937	1.2523	liver	0.754579	1	25747693_25748357
25758847	25759515	chrZ	1.07403	0.958051	1.20421	liver	0.280963	1	25758847_25759515
25770647	25771294	chrZ	0.972901	0.892405	1.06096	liver	0.612587	1	25770647_25771294
25773032	25774013	chrZ	0.976525	0.860458	1.13297	liver	0.808081	1	25773032_25774013
25775333	25776042	chrZ	1.09095	0.947511	1.25444	liver	0.463403	1	25775333_25776042
25786039	25786352	chrZ	1.0506	0.805117	1.37007	liver	0.761905	1	25786039_25786352
25786863	25787419	chrZ	1.04279	0.858383	1.29344	liver	0.866511	1	25786863_25787419
25796312	25796620	chrZ	0.9401	0.6511	1.30849	liver	NA	NA	NA
25813715	25814569	chrZ	1.61306	1.25545	2.13466	liver	0.0289044	1	25813715_25814569
25825200	25825868	chrZ	1.11894	0.95405	1.30313	liver	0.208625	1	25825200_25825868
25866237	25866604	chrZ	0.926331	0.645489	1.27998	liver	0.792208	1	25866237_25866604
25877839	25878965	chrZ	1.14086	1.00087	1.31362	liver	0.120591	1	25877839_25878965
25880814	25881203	chrZ	0.984049	0.846666	1.13287	liver	0.792208	1	25880814_25881203
25893401	25893979	chrZ	1.37411	1.08555	1.75806	liver	0.029304	1	25893401_25893979
25897459	25898051	chrZ	1.02036	0.812244	1.29185	liver	0.955089	1	25897459_25898051
25904729	25905027	chrZ	1.01087	0.862134	1.18295	liver	0.785714	1	25904729_25905027
25917140	25918276	chrZ	0.939167	0.738398	1.11343	liver	0.837063	1	25917140_25918276
25982591	25983161	chrZ	0.896739	0.662922	1.15831	liver	0.5338	1	25982591_25983161
26000295	26000881	chrZ	1.29387	1.00555	1.64497	liver	0.352381	1	26000295_26000881
26028251	26028749	chrZ	0.682608	0.614881	0.755379	liver	NA	NA	NA
27400329	27400991	chrZ	1.09205	0.930484	1.33712	liver	0.612587	1	27400329_27400991
27409934	27410224	chrZ	1.01795	0.754834	1.52597	liver	NA	NA	NA
27807524	27808142	chrZ	1.34191	1.00187	1.67188	liver	0.25	1	27807524_27808142
27833782	27834338	chrZ	0.991371	0.843579	1.15378	liver	0.949717	1	27833782_27834338
27836337	27837299	chrZ	1.10537	0.965168	1.27957	liver	0.694328	1	27836337_27837299
27881257	27882859	chrZ	1.07859	0.855118	1.37748	liver	0.60847	1	27881257_27882859
27889521	27890104	chrZ	1.10921	0.945543	1.32392	liver	0.620047	1	27889521_27890104
27904376	27905538	chrZ	1.48675	1.126	1.99916	liver	0.0124673	1	27904376_27905538
27918322	27918582	chrZ	0.860002	0.716834	1.0555	liver	0.315152	1	27918322_27918582
27937267	27937486	chrZ	0.669437	0.60189	0.759095	liver	NA	NA	NA
27956458	27957859	chrZ	1.18849	0.950104	1.50652	liver	0.217563	1	27956458_27957859
27958537	27959002	chrZ	1.23336	1.04341	1.4698	liver	0.315152	1	27958537_27959002
27966419	27967488	chrZ	1.05273	0.913691	1.21239	liver	0.5338	1	27966419_27967488
27967781	27968442	chrZ	0.974454	0.665547	1.42297	liver	NA	NA	NA
27982951	27983410	chrZ	1.36222	1.1542	1.63436	liver	0.0121212	1	27982951_27983410
27988788	27989474	chrZ	1.24574	1.00559	1.57352	liver	0.120591	1	27988788_27989474
27994471	27994629	chrZ	1.4514	1.28621	1.61659	liver	NA	NA	NA
28051234	28051848	chrZ	0.976726	0.905892	1.04979	liver	0.694328	1	28051234_28051848
28051953	28052437	chrZ	1.02307	0.93872	1.11451	liver	0.569697	1	28051953_28052437
28052719	28053102	chrZ	0.935007	0.780496	1.11098	liver	0.866511	1	28052719_28053102
28055043	28056387	chrZ	1.07649	0.919218	1.30852	liver	0.866511	1	28055043_28056387
28095299	28096252	chrZ	1.14459	0.962972	1.36211	liver	0.280963	1	28095299_28096252
28187787	28189353	chrZ	1.22466	1.0131	1.5809	liver	0.138791	1	28187787_28189353
28191358	28191799	chrZ	0.962959	0.803195	1.13987	liver	0.694328	1	28191358_28191799
28198532	28198651	chrZ	0.850537	0.766894	0.93418	liver	NA	NA	NA
28210252	28211276	chrZ	1.32021	1.03437	1.78786	liver	0.104895	1	28210252_28211276
28251736	28252607	chrZ	1.1496	0.935743	1.44778	liver	0.669066	1	28251736_28252607
28265514	28265826	chrZ	1.32964	0.938603	1.81644	liver	0.392857	1	28265514_28265826
28270508	28271055	chrZ	1.27532	1.08354	1.54375	liver	0.01998	1	28270508_28271055
28278278	28278908	chrZ	1.17945	0.898247	1.60733	liver	0.328205	1	28278278_28278908
28293538	28294315	chrZ	1.15022	0.904981	1.48662	liver	0.328205	1	28293538_28294315
28308327	28308734	chrZ	0.956921	0.84195	1.08914	liver	0.455711	1	28308327_28308734
28310934	28312834	chrZ	0.928277	0.800462	1.0794	liver	0.53582	1	28310934_28312834
28313094	28313485	chrZ	0.915252	0.753998	1.13094	liver	NA	NA	NA
28315606	28315946	chrZ	0.760792	0.706895	0.81323	liver	NA	NA	NA
28319577	28320663	chrZ	1.0481	0.925778	1.20574	liver	0.680594	1	28319577_28320663
28321566	28321830	chrZ	0.899007	0.822833	0.972844	liver	NA	NA	NA
28334956	28335729	chrZ	1.0336	0.874821	1.22791	liver	0.955089	1	28334956_28335729
28372932	28374085	chrZ	1.24169	0.99204	1.69276	liver	0.189277	1	28372932_28374085
28384399	28384747	chrZ	1.19544	0.908232	1.54656	liver	1	1	28384399_28384747
28399216	28399479	chrZ	0.825431	0.781934	0.874051	liver	NA	NA	NA
28409985	28410784	chrZ	1.14338	0.932412	1.43676	liver	0.573737	1	28409985_28410784
28416718	28417380	chrZ	1.08693	0.907086	1.3187	liver	0.694328	1	28416718_28417380
28467866	28468111	chrZ	0.86289	0.598137	1.24044	liver	0.609524	1	28467866_28468111
28481449	28481954	chrZ	1.3037	1.14095	1.51596	liver	0.114286	1	28481449_28481954
28487600	28488225	chrZ	1.16758	1.02823	1.34194	liver	0.164918	1	28487600_28488225
28539086	28539936	chrZ	0.989873	0.842224	1.18043	liver	1	1	28539086_28539936
28548712	28548893	chrZ	0.618558	0.552264	0.702749	liver	NA	NA	NA
28700077	28701081	chrZ	1.09599	0.956826	1.27474	liver	0.396892	1	28700077_28701081
28753129	28754622	chrZ	1.2005	0.90554	1.68427	liver	0.356232	1	28753129_28754622
28759641	28760446	chrZ	1.20539	0.961335	1.5931	liver	0.0829837	1	28759641_28760446
28785739	28786618	chrZ	1.232	0.907907	1.73714	liver	0.480708	1	28785739_28786618
28797034	28797874	chrZ	0.997244	0.902943	1.08258	liver	0.555556	1	28797034_28797874
28818151	28819292	chrZ	1.03591	0.886247	1.20557	liver	0.835664	1	28818151_28819292
28842400	28843011	chrZ	1.1889	0.94103	1.51613	liver	0.344988	1	28842400_28843011
28857093	28857291	chrZ	1.23111	0.975165	1.51322	liver	0.4	1	28857093_28857291
28867425	28868327	chrZ	1.05644	0.868445	1.25397	liver	0.53582	1	28867425_28868327
28914167	28915505	chrZ	1.06714	0.823699	1.37402	liver	0.545701	1	28914167_28915505
28918419	28918682	chrZ	0.984586	0.830016	1.18351	liver	0.699134	1	28918419_28918682
28931612	28931817	chrZ	0.517609	0.454378	0.601282	liver	NA	NA	NA
28944295	28945587	chrZ	1.07523	0.898305	1.28858	liver	0.53582	1	28944295_28945587
28945982	28946203	chrZ	1.22673	1.02693	1.44879	liver	0.352381	1	28945982_28946203
28950203	28950784	chrZ	0.941708	0.753642	1.21031	liver	0.832945	1	28950203_28950784
28955991	28957470	chrZ	1.16325	0.90769	1.45395	liver	0.122911	1	28955991_28957470
28972339	28972831	chrZ	1.00117	0.818063	1.22204	liver	1	1	28972339_28972831
28991408	28991789	chrZ	0.971733	0.816444	1.1513	liver	0.47619	1	28991408_28991789
28992873	28993290	chrZ	1.0003	0.830531	1.19967	liver	0.694328	1	28992873_28993290
28996738	28997258	chrZ	1.08777	0.875365	1.35405	liver	0.628205	1	28996738_28997258
29041099	29043182	chrZ	1.11747	0.925673	1.37451	liver	0.400182	1	29041099_29043182
29103341	29104469	chrZ	1.06703	0.930378	1.23147	liver	0.463403	1	29103341_29104469
29162016	29163991	chrZ	1.27822	0.945411	1.71662	liver	0.128534	1	29162016_29163991
29173662	29174883	chrZ	1.04831	0.946626	1.17144	liver	0.778866	1	29173662_29174883
29175458	29176161	chrZ	0.891078	0.728918	1.09124	liver	0.505361	1	29175458_29176161
29195244	29196347	chrZ	1.08129	0.908965	1.30608	liver	0.866511	1	29195244_29196347
29208757	29209525	chrZ	0.953022	0.715601	1.29811	liver	1	1	29208757_29209525
29251359	29251964	chrZ	1.15913	0.950593	1.43893	liver	0.282384	1	29251359_29251964
29253934	29255731	chrZ	1.01354	0.757942	1.34307	liver	0.784444	1	29253934_29255731
29263414	29264499	chrZ	1.02105	0.867251	1.25802	liver	0.955089	1	29263414_29264499
29287563	29288075	chrZ	1.02202	0.84784	1.2585	liver	1	1	29287563_29288075
29797246	29797877	chrZ	1.26689	0.921723	1.69307	liver	0.588745	1	29797246_29797877
29807812	29808549	chrZ	1.08562	0.931703	1.27159	liver	0.490842	1	29807812_29808549
29820877	29822113	chrZ	1.0413	0.882742	1.21991	liver	0.523699	1	29820877_29822113
29852364	29852834	chrZ	0.98417	0.819526	1.17088	liver	0.694328	1	29852364_29852834
29853469	29854686	chrZ	1.16699	0.883538	1.63335	liver	0.222419	1	29853469_29854686
29883060	29883881	chrZ	1.06034	0.91238	1.25882	liver	0.694328	1	29883060_29883881
29910808	29911944	chrZ	1.21438	1.02489	1.47489	liver	0.151981	1	29910808_29911944
30010082	30010781	chrZ	1.12612	0.911422	1.40662	liver	0.463403	1	30010082_30010781
30030756	30031056	chrZ	1.07139	0.881468	1.2956	liver	0.628205	1	30030756_30031056
30033467	30034126	chrZ	1.00585	0.888305	1.14436	liver	0.949717	1	30033467_30034126
30034447	30035230	chrZ	1.23183	1.04813	1.48172	liver	0.153535	1	30034447_30035230
30044440	30045147	chrZ	1.15521	0.977216	1.40126	liver	0.441803	1	30044440_30045147
30074372	30074632	chrZ	1.01753	0.863279	1.17097	liver	0.761905	1	30074372_30074632
30075985	30076908	chrZ	1.10321	0.964442	1.24958	liver	0.363636	1	30075985_30076908
30078812	30080412	chrZ	0.912915	0.690628	1.21231	liver	0.455944	1	30078812_30080412
30087245	30089207	chrZ	1.0784	0.811543	1.4731	liver	0.551631	1	30087245_30089207
30100129	30100913	chrZ	1.07281	0.964786	1.21061	liver	0.344988	1	30100129_30100913
30104332	30105706	chrZ	1.00593	0.889009	1.13654	liver	0.955089	1	30104332_30105706
30108213	30108400	chrZ	1.13117	0.966853	1.3233	liver	0.342857	1	30108213_30108400
30127133	30127837	chrZ	1.13552	0.929393	1.47573	liver	0.645377	1	30127133_30127837
30432625	30434040	chrZ	0.993636	0.872815	1.12466	liver	0.955089	1	30432625_30434040
30446682	30447073	chrZ	1.2523	0.91109	1.71408	liver	0.259324	1	30446682_30447073
30461124	30461402	chrZ	0.913502	0.767091	1.09213	liver	0.662338	1	30461124_30461402
30462410	30463203	chrZ	1.15084	1.00926	1.31159	liver	0.151981	1	30462410_30463203
30464060	30465105	chrZ	1.12826	0.941407	1.3336	liver	0.441803	1	30464060_30465105
30465799	30466110	chrZ	1.15439	1.03011	1.29646	liver	NA	NA	NA
30483283	30483548	chrZ	1.49361	1.08353	2.03213	liver	0.228571	1	30483283_30483548
30498956	30499939	chrZ	0.967581	0.799326	1.15919	liver	0.463403	1	30498956_30499939
30527983	30529312	chrZ	1.20681	0.904677	1.63879	liver	0.297326	1	30527983_30529312
30556501	30557486	chrZ	1.06608	0.955476	1.20904	liver	0.396892	1	30556501_30557486
30569467	30570760	chrZ	1.14957	0.981961	1.40514	liver	0.278632	1	30569467_30570760
30623466	30624117	chrZ	1.28102	0.876099	1.89718	liver	0.2	1	30623466_30624117
30667778	30668794	chrZ	0.990433	0.864437	1.15674	liver	0.694328	1	30667778_30668794
30721138	30721632	chrZ	1.17242	0.870423	1.7582	liver	0.569697	1	30721138_30721632
30738204	30739289	chrZ	1.07746	0.940906	1.2238	liver	0.53582	1	30738204_30739289
30741516	30742498	chrZ	0.92816	0.78983	1.08881	liver	0.778866	1	30741516_30742498
30752092	30752577	chrZ	1.10555	0.875655	1.47767	liver	0.662005	1	30752092_30752577
30786840	30787653	chrZ	1.11032	0.85139	1.41864	liver	0.518482	1	30786840_30787653
30796110	30797282	chrZ	1.00757	0.913771	1.11346	liver	0.866511	1	30796110_30797282
30813886	30814440	chrZ	1.00411	0.878245	1.13627	liver	0.832945	1	30813886_30814440
30839558	30840098	chrZ	1.00669	0.843595	1.21166	liver	0.943279	1	30839558_30840098
30885137	30885837	chrZ	1.0726	0.92243	1.24907	liver	0.937229	1	30885137_30885837
30935973	30937543	chrZ	1.09005	0.870802	1.42955	liver	0.814809	1	30935973_30937543
30945433	30945749	chrZ	0.779729	0.653079	0.918677	liver	NA	NA	NA
30956665	30957638	chrZ	1.23304	0.954631	1.6682	liver	0.194872	1	30956665_30957638
30982676	30982818	chrZ	0.910997	0.806533	1.05013	liver	NA	NA	NA
31243781	31244268	chrZ	1.08827	0.866718	1.36687	liver	0.835664	1	31243781_31244268
31402328	31402658	chrZ	1.22031	0.981169	1.45001	liver	NA	NA	NA
31490511	31491321	chrZ	1.00362	0.79398	1.28407	liver	0.778866	1	31490511_31491321
31629112	31629297	chrZ	1.40178	1.13785	1.70267	liver	NA	NA	NA
31631245	31631933	chrZ	1.05311	0.921941	1.21841	liver	0.694328	1	31631245_31631933
31648956	31649619	chrZ	0.984078	0.786065	1.22611	liver	0.955089	1	31648956_31649619
31660260	31660888	chrZ	1.16768	0.951521	1.43988	liver	0.109091	1	31660260_31660888
31662901	31663074	chrZ	1.36745	1.17824	1.53805	liver	NA	NA	NA
31719922	31720225	chrZ	1.2415	0.894989	1.7758	liver	NA	NA	NA
31732683	31732968	chrZ	1.37725	1.22512	1.56479	liver	NA	NA	NA
31762120	31762912	chrZ	1.24028	0.993048	1.67666	liver	0.328205	1	31762120_31762912
31782730	31783580	chrZ	0.889014	0.764067	1.03896	liver	0.231857	1	31782730_31783580
31785040	31785725	chrZ	1.37026	1.08106	1.84367	liver	0.0666667	1	31785040_31785725
31792889	31793606	chrZ	1.07639	0.971976	1.19684	liver	0.297702	1	31792889_31793606
31794089	31794378	chrZ	0.87045	0.677711	1.08013	liver	0.365967	1	31794089_31794378
31796974	31797917	chrZ	1.14746	0.959217	1.37092	liver	0.372727	1	31796974_31797917
31798927	31799258	chrZ	1.10698	0.987844	1.22848	liver	0.183333	1	31798927_31799258
31809803	31810098	chrZ	1.1745	0.960285	1.41665	liver	0.107892	1	31809803_31810098
31813491	31814203	chrZ	0.93577	0.813453	1.09351	liver	0.382284	1	31813491_31814203
31816346	31816672	chrZ	1.0257	0.902141	1.1591	liver	1	1	31816346_31816672
31827541	31828130	chrZ	1.0568	0.913044	1.22139	liver	0.921212	1	31827541_31828130
31829153	31829913	chrZ	1.07555	0.856853	1.37958	liver	0.53582	1	31829153_31829913
31836306	31838044	chrZ	1.21486	0.960156	1.57233	liver	0.18621	1	31836306_31838044
31845190	31845700	chrZ	1.21796	0.971814	1.52019	liver	0.246753	1	31845190_31845700
31845817	31846287	chrZ	1.07263	0.95723	1.20735	liver	0.628571	1	31845817_31846287
31848477	31848956	chrZ	1.28244	1.07094	1.53573	liver	0.141858	1	31848477_31848956
31868843	31869086	chrZ	1.71561	1.36931	2.06192	liver	NA	NA	NA
31878908	31879228	chrZ	1.53071	1.23653	1.81239	liver	0.114286	1	31878908_31879228
31885205	31886241	chrZ	1.07387	0.956032	1.19757	liver	0.194872	1	31885205_31886241
31900150	31900749	chrZ	0.987078	0.828219	1.18795	liver	0.231857	1	31900150_31900749
31910012	31910450	chrZ	1.01887	0.855303	1.20259	liver	0.955089	1	31910012_31910450
31912908	31914075	chrZ	0.955269	0.747569	1.17446	liver	0.851815	1	31912908_31914075
31924128	31925759	chrZ	1.24256	0.96811	1.56673	liver	0.133073	1	31924128_31925759
31932187	31932590	chrZ	1.11197	1.01276	1.21564	liver	NA	NA	NA
31933520	31934151	chrZ	1.01884	0.845242	1.23137	liver	0.804779	1	31933520_31934151
31935311	31935805	chrZ	1.02906	0.93921	1.11669	liver	NA	NA	NA
31942195	31943701	chrZ	1.01085	0.843551	1.19957	liver	0.954685	1	31942195_31943701
31963864	31965429	chrZ	1.19485	0.993999	1.49222	liver	0.272287	1	31963864_31965429
31968034	31968229	chrZ	0.850517	0.747063	0.965567	liver	NA	NA	NA
31969629	31969953	chrZ	0.805237	0.66427	0.959955	liver	0.0634921	1	31969629_31969953
31978666	31979306	chrZ	1.05859	0.80064	1.51836	liver	0.943279	1	31978666_31979306
31991452	31992061	chrZ	1.1156	0.952007	1.3545	liver	0.463403	1	31991452_31992061
32016652	32017244	chrZ	1.26084	1.09658	1.43832	liver	0.00932401	1	32016652_32017244
32028881	32030293	chrZ	1.20056	1.00195	1.47942	liver	0.194872	1	32028881_32030293
32037011	32037411	chrZ	1.15253	0.958414	1.37217	liver	0.536797	1	32037011_32037411
32106544	32107307	chrZ	1.01072	0.850492	1.19235	liver	0.945221	1	32106544_32107307
32114273	32114735	chrZ	0.930266	0.72072	1.17862	liver	0.955089	1	32114273_32114735
32119415	32119751	chrZ	1.35596	1.19996	1.55174	liver	0.0714286	1	32119415_32119751
32189848	32191243	chrZ	1.21602	0.981757	1.60004	liver	0.359934	1	32189848_32191243
32202186	32203196	chrZ	1.35289	1.17277	1.55732	liver	0.00590521	1	32202186_32203196
32223139	32223655	chrZ	1.04565	0.853296	1.33297	liver	0.949717	1	32223139_32223655
32478616	32479035	chrZ	0.726441	0.642162	0.799952	liver	NA	NA	NA
32501312	32502102	chrZ	1.04048	0.857936	1.27436	liver	0.724165	1	32501312_32502102
32764670	32765056	chrZ	1.10078	0.877952	1.37905	liver	0.609524	1	32764670_32765056
32949881	32950355	chrZ	1.36843	0.991757	1.84557	liver	0.246753	1	32949881_32950355
32966818	32968043	chrZ	1.13913	0.951515	1.41005	liver	0.130381	1	32966818_32968043
32970679	32971635	chrZ	0.99856	0.886128	1.12319	liver	1	1	32970679_32971635
33015840	33017381	chrZ	1.29105	0.95045	1.78802	liver	0.310026	1	33015840_33017381
33039083	33039566	chrZ	0.923931	0.701888	1.18552	liver	0.628205	1	33039083_33039566
33051813	33052005	chrZ	0.937086	0.741038	1.21183	liver	NA	NA	NA
33060753	33061072	chrZ	1.0084	0.883732	1.16753	liver	NA	NA	NA
33138868	33139046	chrZ	1.20657	0.879749	1.77426	liver	0.571429	1	33138868_33139046
33148558	33149510	chrZ	1.03537	0.739646	1.47863	liver	0.606469	1	33148558_33149510
33422779	33423683	chrZ	1.10826	0.95489	1.30455	liver	0.572761	1	33422779_33423683
33423809	33424676	chrZ	1.24706	1.00557	1.6366	liver	0.141858	1	33423809_33424676
33445663	33446976	chrZ	1.0562	0.876272	1.27299	liver	0.463403	1	33445663_33446976
33447716	33448467	chrZ	1.00065	0.828099	1.18916	liver	0.396892	1	33447716_33448467
33453644	33454513	chrZ	1.18265	0.941618	1.47648	liver	0.120591	1	33453644_33454513
33461158	33461433	chrZ	1.10507	0.822798	1.44136	liver	NA	NA	NA
33462441	33463114	chrZ	1.01239	0.86177	1.24174	liver	0.832945	1	33462441_33463114
33469620	33470481	chrZ	1.3856	1.103	1.83935	liver	0.0540793	1	33469620_33470481
33487667	33488877	chrZ	1.10892	0.969915	1.25621	liver	0.280963	1	33487667_33488877
33505802	33506273	chrZ	1.4035	1.08613	1.86033	liver	0.0727273	1	33505802_33506273
33508270	33508970	chrZ	1.03984	0.876734	1.23141	liver	0.572761	1	33508270_33508970
33514923	33515546	chrZ	0.986076	0.898864	1.08045	liver	1	1	33514923_33515546
33516832	33517637	chrZ	1.03358	0.789893	1.40155	liver	0.955089	1	33516832_33517637
33528528	33529387	chrZ	1.24925	0.964822	1.7114	liver	0.505361	1	33528528_33529387
33540600	33541198	chrZ	0.980836	0.778077	1.31885	liver	0.620047	1	33540600_33541198
33580938	33581519	chrZ	1.11613	0.93017	1.36018	liver	0.851815	1	33580938_33581519
33604035	33605570	chrZ	1.14498	0.92458	1.46296	liver	0.918182	1	33604035_33605570
33606022	33606931	chrZ	0.932557	0.751506	1.23173	liver	0.282384	1	33606022_33606931
33619167	33619745	chrZ	0.998253	0.838622	1.19449	liver	0.945221	1	33619167_33619745
33635916	33636800	chrZ	1.20315	0.960433	1.65639	liver	0.181152	1	33635916_33636800
33643742	33644298	chrZ	0.898954	0.776182	1.03316	liver	0.666667	1	33643742_33644298
33655520	33656123	chrZ	1.20545	1.0047	1.43528	liver	0.234266	1	33655520_33656123
33658925	33660264	chrZ	1.05179	0.922517	1.21039	liver	0.573737	1	33658925_33660264
33743037	33743392	chrZ	0.980841	0.799262	1.26224	liver	NA	NA	NA
33792599	33793463	chrZ	1.42274	1.19584	1.72893	liver	0.0206682	1	33792599_33793463
33862943	33863553	chrZ	1.07706	0.850563	1.37774	liver	0.612587	1	33862943_33863553
33882372	33883075	chrZ	1.11655	0.858011	1.46696	liver	0.455944	1	33882372_33883075
33884644	33885044	chrZ	1.11845	0.98181	1.27288	liver	0.383333	1	33884644_33885044
33893022	33893588	chrZ	1.29738	1.02256	1.77723	liver	0.24026	1	33893022_33893588
33896134	33896530	chrZ	1.05532	0.913469	1.21261	liver	0.778866	1	33896134_33896530
33899976	33900474	chrZ	1.1342	0.917405	1.3792	liver	0.231857	1	33899976_33900474
33910067	33910528	chrZ	1.01612	0.853744	1.25267	liver	0.778866	1	33910067_33910528
34088551	34089501	chrZ	1.09979	0.960515	1.26661	liver	0.441803	1	34088551_34089501
34093499	34094327	chrZ	1.02155	0.884736	1.18029	liver	0.955089	1	34093499_34094327
34106271	34106860	chrZ	1.38698	1.14202	1.70277	liver	0.127428	1	34106271_34106860
34134190	34134478	chrZ	0.71076	0.593744	0.839439	liver	NA	NA	NA
34140621	34141204	chrZ	1.10571	0.880105	1.40951	liver	0.463403	1	34140621_34141204
34174194	34175379	chrZ	1.09956	0.947964	1.28175	liver	0.23587	1	34174194_34175379
34176170	34176352	chrZ	0.931045	0.854097	1.01732	liver	0.485714	1	34176170_34176352
34204263	34205151	chrZ	1.03422	0.870649	1.28112	liver	0.955089	1	34204263_34205151
34217951	34219851	chrZ	1.09075	0.920615	1.37157	liver	0.962567	1	34217951_34219851
34230586	34232243	chrZ	1.08874	0.857679	1.37612	liver	0.821204	1	34230586_34232243
34236911	34237260	chrZ	0.587725	0.561315	0.616744	liver	NA	NA	NA
34259562	34259919	chrZ	1.45428	1.2006	1.76443	liver	0.0571429	1	34259562_34259919
34264288	34264628	chrZ	0.954917	0.705113	1.2442	liver	0.699134	1	34264288_34264628
34280873	34281176	chrZ	0.838096	0.762212	0.919235	liver	0.142857	1	34280873_34281176
34286952	34287603	chrZ	1.13828	0.879526	1.44003	liver	0.280963	1	34286952_34287603
34347449	34348500	chrZ	1.04228	0.901924	1.20857	liver	0.505361	1	34347449_34348500
34350621	34352227	chrZ	1.01773	0.855119	1.22686	liver	0.798446	1	34350621_34352227
34579283	34579594	chrZ	1.12815	0.881832	1.42817	liver	0.714286	1	34579283_34579594
34616688	34616913	chrZ	1.37074	1.16482	1.60379	liver	NA	NA	NA
34642044	34642294	chrZ	0.910852	0.783975	1.08672	liver	NA	NA	NA
34688546	34690085	chrZ	0.994419	0.845767	1.19089	liver	0.796174	1	34688546_34690085
34801781	34802987	chrZ	1.12952	0.986259	1.34244	liver	0.120591	1	34801781_34802987
35439635	35440470	chrZ	1.11702	0.928123	1.38198	liver	0.612587	1	35439635_35440470
35495805	35496157	chrZ	0.934574	0.661275	1.3644	liver	0.694328	1	35495805_35496157
36104499	36104774	chrZ	1.47834	1.13998	1.83084	liver	NA	NA	NA
36106135	36106317	chrZ	0.904172	0.795265	1.05066	liver	0.714286	1	36106135_36106317
36580996	36581306	chrZ	1.04674	0.725801	1.52036	liver	0.730769	1	36580996_36581306
36620625	36621803	chrZ	1.00367	0.82748	1.26629	liver	0.955089	1	36620625_36621803
36627562	36629111	chrZ	0.982087	0.78569	1.1785	liver	1	1	36627562_36629111
36702269	36703723	chrZ	0.941826	0.839357	1.05639	liver	0.335664	1	36702269_36703723
36709022	36709981	chrZ	0.925088	0.800436	1.07035	liver	0.231857	1	36709022_36709981
36710440	36710865	chrZ	0.823641	0.725741	0.945011	liver	NA	NA	NA
36717394	36718360	chrZ	1.04984	0.95802	1.15236	liver	0.53582	1	36717394_36718360
36720381	36720777	chrZ	1.09891	0.938107	1.29867	liver	0.648485	1	36720381_36720777
36723938	36724668	chrZ	1.11969	0.914828	1.38683	liver	0.280963	1	36723938_36724668
36729505	36729884	chrZ	0.839098	0.745659	0.929097	liver	NA	NA	NA
36904199	36905392	chrZ	0.951686	0.828178	1.08196	liver	0.694328	1	36904199_36905392
37042388	37042885	chrZ	1.05519	0.995263	1.12366	liver	NA	NA	NA
37043459	37044332	chrZ	0.995395	0.896088	1.10455	liver	0.778866	1	37043459_37044332
37072680	37073066	chrZ	1.53247	1.26192	1.83657	liver	NA	NA	NA
37145110	37146192	chrZ	1.18274	0.860817	1.68211	liver	0.400182	1	37145110_37146192
37175632	37176118	chrZ	1.05511	0.855749	1.31998	liver	0.612587	1	37175632_37176118
37192003	37193231	chrZ	1.16876	0.981438	1.38981	liver	0.138791	1	37192003_37193231
37206945	37207309	chrZ	1.28914	0.916728	1.99636	liver	0.547619	1	37206945_37207309
37216256	37216980	chrZ	0.933126	0.676574	1.27911	liver	0.53582	1	37216256_37216980
37277564	37277851	chrZ	0.793799	0.587399	1.0516	liver	0.555556	1	37277564_37277851
37316165	37316953	chrZ	1.0502	0.888429	1.31828	liver	0.955089	1	37316165_37316953
37421963	37422835	chrZ	1.05084	0.852218	1.36451	liver	0.672974	1	37421963_37422835
37443252	37443983	chrZ	1.11839	0.867264	1.46344	liver	0.463403	1	37443252_37443983
37447047	37447877	chrZ	1.1164	0.988632	1.27935	liver	0.460606	1	37447047_37447877
37448977	37450370	chrZ	0.91858	0.796534	1.04601	liver	0.258083	1	37448977_37450370
37458104	37459393	chrZ	0.779993	0.665207	0.947949	liver	0.0205128	1	37458104_37459393
37459764	37462271	chrZ	0.829877	0.73098	0.944739	liver	0.0612792	1	37459764_37462271
37467103	37469085	chrZ	1.03048	0.875661	1.20466	liver	0.972539	1	37467103_37469085
37492204	37493158	chrZ	0.896383	0.806721	1.00316	liver	0.252273	1	37492204_37493158
37496750	37497421	chrZ	1.02681	0.928149	1.14071	liver	0.699301	1	37496750_37497421
37502982	37504198	chrZ	0.997863	0.92993	1.08369	liver	0.463403	1	37502982_37504198
37509147	37509797	chrZ	0.930069	0.725937	1.24658	liver	0.754579	1	37509147_37509797
37515681	37516254	chrZ	0.839758	0.72249	0.968847	liver	0.141858	1	37515681_37516254
37519714	37521414	chrZ	1.02346	0.918416	1.14551	liver	0.514786	1	37519714_37521414
37592313	37592544	chrZ	0.905849	0.703212	1.16531	liver	1	1	37592313_37592544
37594514	37595142	chrZ	1.0265	0.903017	1.16355	liver	0.851815	1	37594514_37595142
37599943	37600533	chrZ	1.17524	0.99023	1.4213	liver	0.189277	1	37599943_37600533
37617786	37619627	chrZ	1.07802	0.869307	1.34588	liver	0.481251	1	37617786_37619627
37658433	37659182	chrZ	1.14678	0.920058	1.47551	liver	0.396892	1	37658433_37659182
37807560	37808002	chrZ	0.83371	0.754401	0.916535	liver	0.00793651	1	37807560_37808002
37808600	37810117	chrZ	0.962813	0.861206	1.0809	liver	0.463403	1	37808600_37810117
38008683	38009898	chrZ	1.02029	0.888179	1.18949	liver	0.968239	1	38008683_38009898
38021746	38022222	chrZ	1.26297	1.01269	1.63485	liver	0.109091	1	38021746_38022222
38022411	38022906	chrZ	1.16899	0.954777	1.44967	liver	0.431818	1	38022411_38022906
38049241	38050648	chrZ	1.1039	0.920041	1.41528	liver	0.720901	1	38049241_38050648
38058643	38058826	chrZ	0.557109	0.444898	0.745013	liver	NA	NA	NA
38077314	38078247	chrZ	1.0615	0.926854	1.22066	liver	0.612587	1	38077314_38078247
38093077	38093577	chrZ	1.07291	0.881833	1.35043	liver	0.53582	1	38093077_38093577
38139718	38141638	chrZ	1.08832	0.897479	1.35433	liver	0.605841	1	38139718_38141638
38149006	38149973	chrZ	1.19151	1.02206	1.47822	liver	0.104895	1	38149006_38149973
38271523	38271904	chrZ	1.05993	0.901259	1.23754	liver	1	1	38271523_38271904
38399659	38400084	chrZ	0.912899	0.742056	1.11383	liver	0.431818	1	38399659_38400084
38605296	38606307	chrZ	1.14624	0.865685	1.48236	liver	0.313618	1	38605296_38606307
38651650	38652663	chrZ	1.3187	1.10205	1.62415	liver	0.0206682	1	38651650_38652663
38775422	38777252	chrZ	1.10845	0.988503	1.24287	liver	0.211024	1	38775422_38777252
38797479	38798609	chrZ	1.25218	1.00442	1.65694	liver	0.0649573	1	38797479_38798609
38805954	38806762	chrZ	1.0768	0.910883	1.3132	liver	0.886775	1	38805954_38806762
38813307	38813869	chrZ	1.0939	0.973516	1.22249	liver	0.230303	1	38813307_38813869
38845185	38845638	chrZ	1.37664	1.16496	1.63997	liver	0.0952381	1	38845185_38845638
38845742	38846636	chrZ	1.1711	0.935161	1.48321	liver	0.428571	1	38845742_38846636
38851347	38852156	chrZ	1.00194	0.871656	1.14817	liver	0.949717	1	38851347_38852156
38890663	38891629	chrZ	0.997373	0.85552	1.18178	liver	1	1	38890663_38891629
38960298	38960843	chrZ	1.06946	0.786882	1.46873	liver	0.866511	1	38960298_38960843
39042939	39043253	chrZ	0.874412	0.671894	1.14969	liver	0.755051	1	39042939_39043253
39051950	39052762	chrZ	1.04781	0.899431	1.22862	liver	0.523699	1	39051950_39052762
39079457	39080769	chrZ	1.10581	0.974364	1.27116	liver	0.234499	1	39079457_39080769
39084254	39084492	chrZ	0.849299	0.728959	0.99839	liver	0.315152	1	39084254_39084492
39253349	39253936	chrZ	1.07455	0.89951	1.35736	liver	0.955089	1	39253349_39253936
39284743	39285342	chrZ	1.22685	0.942099	1.74747	liver	0.335664	1	39284743_39285342
39289969	39290645	chrZ	1.04051	0.860733	1.36493	liver	0.396892	1	39289969_39290645
39297006	39297319	chrZ	1.00244	0.920625	1.08773	liver	1	1	39297006_39297319
39297701	39298489	chrZ	1.13624	0.978522	1.32777	liver	0.282828	1	39297701_39298489
39302084	39302682	chrZ	1.09641	0.842565	1.50462	liver	0.755051	1	39302084_39302682
39309380	39310316	chrZ	1.23849	1.02798	1.62169	liver	0.0498834	1	39309380_39310316
39372654	39373490	chrZ	1.38049	1.18894	1.58819	liver	0.0599401	1	39372654_39373490
39432926	39433488	chrZ	1.26477	0.864964	1.9346	liver	0.569697	1	39432926_39433488
39544015	39545093	chrZ	1.12912	0.958636	1.33067	liver	0.160528	1	39544015_39545093
39545539	39546186	chrZ	0.976028	0.860264	1.09623	liver	0.754579	1	39545539_39546186
39546531	39546914	chrZ	1.09601	1.01521	1.18289	liver	NA	NA	NA
39609590	39610040	chrZ	1.44278	1.22038	1.77669	liver	0.010878	1	39609590_39610040
39614149	39614442	chrZ	0.991979	0.803307	1.21932	liver	1	1	39614149_39614442
39615421	39616224	chrZ	1.07981	0.829586	1.31257	liver	0.21049	1	39615421_39616224
39621532	39621947	chrZ	1.25015	1.02977	1.53001	liver	0.284382	1	39621532_39621947
39658644	39659361	chrZ	1.2598	1.061	1.54387	liver	0.0289044	1	39658644_39659361
40258468	40258748	chrZ	1.33478	1.1292	1.57805	liver	NA	NA	NA
40274901	40275330	chrZ	1.46003	1.19049	1.81072	liver	0.0812521	1	40274901_40275330
40342547	40343058	chrZ	0.978096	0.895399	1.06551	liver	0.857143	1	40342547_40343058
40343507	40344594	chrZ	1.07449	0.91626	1.28525	liver	0.645377	1	40343507_40344594
40423344	40423899	chrZ	1.29145	1.06896	1.57198	liver	0.266667	1	40423344_40423899
40634485	40634983	chrZ	1.16749	0.992572	1.42364	liver	0.685714	1	40634485_40634983
40816395	40817069	chrZ	1.20701	0.879301	1.69214	liver	0.445221	1	40816395_40817069
40856636	40857199	chrZ	1.19317	0.998919	1.43541	liver	0.222222	1	40856636_40857199
40872398	40876119	chrZ	0.896578	0.771216	1.05324	liver	0.470729	1	40872398_40876119
40885227	40886089	chrZ	0.848432	0.587718	1.17612	liver	0.189277	1	40885227_40886089
40892539	40894031	chrZ	0.948074	0.750773	1.19861	liver	0.796174	1	40892539_40894031
40895650	40896402	chrZ	0.881168	0.746156	1.03741	liver	0.413586	1	40895650_40896402
40897247	40897479	chrZ	1.18818	1.08139	1.30489	liver	NA	NA	NA
40902937	40903620	chrZ	0.959633	0.859367	1.07242	liver	0.609524	1	40902937_40903620
40907921	40908854	chrZ	0.95062	0.782208	1.13605	liver	0.754579	1	40907921_40908854
40922485	40924157	chrZ	1.47866	1.14443	1.9153	liver	0.0141917	1	40922485_40924157
40937366	40938280	chrZ	1.26431	1.07894	1.51097	liver	0.113945	1	40937366_40938280
40949944	40952056	chrZ	1.07498	0.926842	1.24924	liver	0.400182	1	40949944_40952056
40970305	40970902	chrZ	1.02863	0.744155	1.38946	liver	0.5338	1	40970305_40970902
40977372	40977777	chrZ	0.765195	0.603048	1.03815	liver	NA	NA	NA
41114839	41115352	chrZ	1.34036	1.07193	1.6969	liver	0.181152	1	41114839_41115352
41123471	41123883	chrZ	0.971479	0.827501	1.11546	liver	NA	NA	NA
41149465	41150459	chrZ	1.44448	1.19556	1.79861	liver	0.0675991	1	41149465_41150459
41190196	41191095	chrZ	1.10882	0.972755	1.2677	liver	0.231857	1	41190196_41191095
41203457	41204369	chrZ	1.26132	1.06351	1.56258	liver	0.0721057	1	41203457_41204369
41238538	41240090	chrZ	1.06155	0.961467	1.18616	liver	0.463403	1	41238538_41240090
41313733	41314472	chrZ	1.09092	0.846004	1.37962	liver	0.523699	1	41313733_41314472
41469465	41469699	chrZ	0.844746	0.79789	0.888428	liver	NA	NA	NA
41489348	41489917	chrZ	1.0902	0.849602	1.40381	liver	0.569697	1	41489348_41489917
41510410	41512077	chrZ	0.995186	0.758767	1.30534	liver	0.651053	1	41510410_41512077
41518894	41519226	chrZ	1.06206	0.922486	1.25688	liver	0.904762	1	41518894_41519226
41524068	41524532	chrZ	1.05178	0.911068	1.23165	liver	0.927273	1	41524068_41524532
41525180	41526172	chrZ	1.10077	0.850132	1.41562	liver	0.199589	1	41525180_41526172
41550669	41550977	chrZ	1.20219	0.990788	1.46339	liver	0.516667	1	41550669_41550977
41554631	41555232	chrZ	0.902612	0.838813	0.964418	liver	0.445221	1	41554631_41555232
41556143	41557220	chrZ	1.08189	0.904828	1.30329	liver	0.53582	1	41556143_41557220
41566577	41567378	chrZ	1.02295	0.862757	1.20226	liver	0.53582	1	41566577_41567378
41571362	41571637	chrZ	1.28885	1.07721	1.53629	liver	0.125541	1	41571362_41571637
41607929	41609110	chrZ	1.2687	1.05233	1.61775	liver	0.0938617	1	41607929_41609110
41676693	41677319	chrZ	1.07502	0.829647	1.42789	liver	0.724165	1	41676693_41677319
41678508	41679578	chrZ	1.17535	0.962053	1.44742	liver	0.778866	1	41678508_41679578
41684389	41684958	chrZ	1.03532	0.851226	1.26971	liver	1	1	41684389_41684958
41685565	41686166	chrZ	1.01963	0.748797	1.38125	liver	NA	NA	NA
41691085	41691835	chrZ	1.24091	0.998631	1.68103	liver	0.127428	1	41691085_41691835
41700330	41700994	chrZ	1.05006	0.914731	1.20862	liver	0.778866	1	41700330_41700994
41701618	41702369	chrZ	1.14694	0.839505	1.68786	liver	0.876263	1	41701618_41702369
41705121	41705349	chrZ	0.893386	0.714486	1.1464	liver	0.648485	1	41705121_41705349
41715551	41715909	chrZ	1.22748	0.991668	1.54058	liver	0.527273	1	41715551_41715909
41719126	41719359	chrZ	0.780458	0.588527	1.02855	liver	0.261905	1	41719126_41719359
41726721	41727127	chrZ	1.0249	0.892702	1.19208	liver	1	1	41726721_41727127
41727511	41728301	chrZ	0.988804	0.758119	1.29019	liver	0.898102	1	41727511_41728301
41748259	41748839	chrZ	0.845391	0.696641	1.01042	liver	0.17094	1	41748259_41748839
41827758	41829460	chrZ	1.15692	0.9044	1.47936	liver	0.423447	1	41827758_41829460
41830207	41830546	chrZ	1.03686	0.898456	1.17548	liver	0.628571	1	41830207_41830546
42024819	42025550	chrZ	1.18602	1.02423	1.39754	liver	0.0721057	1	42024819_42025550
42253355	42254193	chrZ	1.28791	1.05556	1.67044	liver	0.104895	1	42253355_42254193
42325721	42326252	chrZ	1.29789	1.00725	1.68181	liver	0.0973193	1	42325721_42326252
42361605	42362087	chrZ	0.784982	0.585511	1.01879	liver	0.164918	1	42361605_42362087
42370605	42370946	chrZ	1.12585	0.924501	1.36165	liver	0.317599	1	42370605_42370946
42372449	42372874	chrZ	0.910393	0.811278	1.02301	liver	0.47619	1	42372449_42372874
42378982	42379793	chrZ	1.17453	0.892716	1.55208	liver	0.455711	1	42378982_42379793
42389204	42389480	chrZ	1.18045	1.04017	1.3215	liver	0.257143	1	42389204_42389480
42395598	42396165	chrZ	1.15038	0.902386	1.47947	liver	0.620047	1	42395598_42396165
42417858	42418961	chrZ	1.09725	0.818249	1.47164	liver	0.605841	1	42417858_42418961
42434123	42434691	chrZ	1.10204	0.877618	1.46468	liver	0.694328	1	42434123_42434691
42439172	42439983	chrZ	1.06554	0.960394	1.20898	liver	0.280963	1	42439172_42439983
42775267	42776746	chrZ	1.00967	0.894104	1.14358	liver	0.778866	1	42775267_42776746
42815468	42815790	chrZ	0.970376	0.843181	1.11129	liver	0.53582	1	42815468_42815790
43318579	43319444	chrZ	1.00726	0.889496	1.15647	liver	1	1	43318579_43319444
43728989	43730042	chrZ	1.17334	1.07009	1.27887	liver	0.00932401	1	43728989_43730042
43802907	43803397	chrZ	1.00399	0.703923	1.46807	liver	0.851815	1	43802907_43803397
43835060	43835585	chrZ	1.20933	0.806555	1.64728	liver	0.628205	1	43835060_43835585
44082462	44083272	chrZ	1.19636	0.94297	1.56222	liver	0.280963	1	44082462_44083272
44095913	44096580	chrZ	1.21383	0.993218	1.54563	liver	0.194872	1	44095913_44096580
44110172	44110669	chrZ	1.18778	1.01484	1.42254	liver	0.730159	1	44110172_44110669
44123889	44124916	chrZ	1.25996	0.961718	1.79824	liver	0.280963	1	44123889_44124916
44345321	44346903	chrZ	1.25993	1.05597	1.50927	liver	0.0303928	1	44345321_44346903
44348596	44349470	chrZ	1.19505	0.989881	1.46738	liver	0.214141	1	44348596_44349470
44359082	44359927	chrZ	0.965679	0.892015	1.04216	liver	0.53582	1	44359082_44359927
44379542	44380100	chrZ	1.05944	0.945172	1.16706	liver	NA	NA	NA
44381769	44382757	chrZ	0.912592	0.738357	1.12571	liver	0.754579	1	44381769_44382757
44403519	44403932	chrZ	1.18457	0.935565	1.47138	liver	0.445221	1	44403519_44403932
44404086	44404738	chrZ	1.20023	0.976939	1.49845	liver	0.343434	1	44404086_44404738
44463587	44464673	chrZ	0.950089	0.714823	1.32539	liver	0.536199	1	44463587_44464673
44464779	44465220	chrZ	0.869974	0.783797	0.967843	liver	0.0540793	1	44464779_44465220
44466966	44467839	chrZ	1.00217	0.891313	1.13167	liver	0.866511	1	44466966_44467839
44475904	44476393	chrZ	1.3493	1.06224	1.6859	liver	0.0592741	1	44475904_44476393
44477471	44477897	chrZ	1.07886	0.793346	1.46478	liver	0.792208	1	44477471_44477897
44482644	44483267	chrZ	0.972492	0.821099	1.16203	liver	0.662005	1	44482644_44483267
44484129	44484620	chrZ	1.08908	0.87587	1.36454	liver	0.463403	1	44484129_44484620
44540880	44541744	chrZ	1.34546	0.973188	2.03415	liver	0.234499	1	44540880_44541744
44603168	44604369	chrZ	1.02733	0.817012	1.33229	liver	0.814809	1	44603168_44604369
44619448	44620206	chrZ	0.974721	0.769956	1.22707	liver	0.53582	1	44619448_44620206
44651700	44653320	chrZ	1.23068	0.972877	1.58656	liver	0.0804001	1	44651700_44653320
44670298	44670633	chrZ	0.972084	0.882374	1.097	liver	NA	NA	NA
44682590	44683103	chrZ	0.821004	0.639122	1.04212	liver	0.171429	1	44682590_44683103
44689951	44690312	chrZ	1.14646	0.940123	1.40178	liver	NA	NA	NA
44699722	44699950	chrZ	0.533161	0.533161	0.533161	liver	NA	NA	NA
44702928	44703473	chrZ	1.15175	0.98111	1.35119	liver	0.638889	1	44702928_44703473
44721970	44722621	chrZ	1.19217	0.981019	1.45837	liver	0.17094	1	44721970_44722621
44734016	44734293	chrZ	1.22092	0.906463	1.63692	liver	NA	NA	NA
44742325	44742682	chrZ	1.23898	0.999869	1.53963	liver	0.630303	1	44742325_44742682
44754726	44755007	chrZ	0.80355	0.685997	0.944446	liver	NA	NA	NA
44755127	44755551	chrZ	0.936205	0.756207	1.14621	liver	0.808081	1	44755127_44755551
44762787	44763343	chrZ	1.18943	1.02972	1.35759	liver	0.284382	1	44762787_44763343
44810554	44811979	chrZ	1.02893	0.925429	1.14172	liver	0.612587	1	44810554_44811979
44835232	44835672	chrZ	1.1392	0.944496	1.37707	liver	0.662005	1	44835232_44835672
44836504	44836811	chrZ	1.0031	0.834366	1.17328	liver	1	1	44836504_44836811
44838495	44839015	chrZ	1.27355	1.08621	1.50713	liver	0.0205128	1	44838495_44839015
44850621	44851535	chrZ	1.21416	0.961272	1.5465	liver	0.413586	1	44850621_44851535
44881528	44882264	chrZ	1.0585	0.853542	1.3074	liver	0.672974	1	44881528_44882264
44978936	44980065	chrZ	1.13882	0.962458	1.45704	liver	0.328205	1	44978936_44980065
44987509	44988638	chrZ	1.22305	0.991505	1.56936	liver	0.0498834	1	44987509_44988638
45157436	45158207	chrZ	0.902987	0.717594	1.15872	liver	0.53582	1	45157436_45158207
45226012	45226523	chrZ	1.09135	0.966416	1.22148	liver	0.714286	1	45226012_45226523
45232709	45233053	chrZ	0.987181	0.771839	1.28345	liver	1	1	45232709_45233053
45257871	45258344	chrZ	1.01594	0.849362	1.21451	liver	1	1	45257871_45258344
45260317	45260809	chrZ	1.12296	0.968163	1.29591	liver	0.267677	1	45260317_45260809
45264906	45265306	chrZ	1.14373	1.00669	1.2902	liver	0.0592741	1	45264906_45265306
45265879	45266963	chrZ	1.27055	1.08687	1.49235	liver	0.0652681	1	45265879_45266963
45272260	45273019	chrZ	1.04045	0.822601	1.36912	liver	0.851815	1	45272260_45273019
45319984	45321623	chrZ	0.991827	0.896924	1.1009	liver	0.754579	1	45319984_45321623
45327664	45329728	chrZ	1.09422	0.915262	1.30769	liver	0.316386	1	45327664_45329728
45356256	45357043	chrZ	1.10911	0.939814	1.331	liver	0.527273	1	45356256_45357043
45428214	45429024	chrZ	1.08857	0.961803	1.22866	liver	0.280963	1	45428214_45429024
45707558	45709033	chrZ	1.16438	0.969813	1.43989	liver	0.274281	1	45707558_45709033
45752480	45752908	chrZ	1.04977	0.787707	1.40762	liver	0.555556	1	45752480_45752908
46007989	46008298	chrZ	0.940289	0.716984	1.19711	liver	0.792208	1	46007989_46008298
46019959	46020199	chrZ	1.04552	0.89981	1.21096	liver	NA	NA	NA
46021795	46022072	chrZ	1.26406	0.981386	1.64546	liver	0.516667	1	46021795_46022072
46029065	46030318	chrZ	1.18429	0.975544	1.44418	liver	0.396892	1	46029065_46030318
46037099	46037430	chrZ	1.01858	0.819844	1.24307	liver	0.382867	1	46037099_46037430
46038057	46038609	chrZ	0.920687	0.774194	1.06699	liver	0.53582	1	46038057_46038609
46041159	46041870	chrZ	0.967951	0.853837	1.10214	liver	0.463403	1	46041159_46041870
46042235	46042523	chrZ	0.915308	0.807567	1.03073	liver	0.621601	1	46042235_46042523
46042885	46043191	chrZ	1.12129	1.02806	1.21943	liver	0.383333	1	46042885_46043191
46047359	46048221	chrZ	0.958169	0.817624	1.12758	liver	0.680594	1	46047359_46048221
46048410	46048747	chrZ	1.20601	1.07396	1.35015	liver	NA	NA	NA
46050291	46050568	chrZ	1.22549	1.00609	1.50633	liver	0.114286	1	46050291_46050568
46050772	46051335	chrZ	1.27046	1.10538	1.47379	liver	0.0634921	1	46050772_46051335
46065681	46066764	chrZ	1.0508	0.848558	1.32482	liver	0.630303	1	46065681_46066764
46067133	46067911	chrZ	1.022	0.828773	1.25925	liver	0.463403	1	46067133_46067911
46068123	46068835	chrZ	0.99281	0.908827	1.08449	liver	0.832945	1	46068123_46068835
46093118	46093671	chrZ	1.14524	0.927811	1.44097	liver	0.412121	1	46093118_46093671
46130699	46131359	chrZ	1.21727	0.958282	1.57141	liver	0.382284	1	46130699_46131359
46143287	46144699	chrZ	1.26033	0.985165	1.6376	liver	0.246909	1	46143287_46144699
46145631	46146119	chrZ	0.767375	0.629502	0.945338	liver	0.0592741	1	46145631_46146119
46150970	46152445	chrZ	1.14201	1.0273	1.28468	liver	0.382284	1	46150970_46152445
46157269	46157710	chrZ	1.24315	1.19594	1.29976	liver	NA	NA	NA
46162461	46163137	chrZ	1.63829	1.23532	2.16433	liver	0.0174825	1	46162461_46163137
46174504	46175180	chrZ	1.12561	0.902787	1.43386	liver	0.694328	1	46174504_46175180
46182374	46183079	chrZ	1.1648	1.03448	1.3446	liver	0.0649573	1	46182374_46183079
46183740	46184030	chrZ	0.91837	0.897597	0.937652	liver	NA	NA	NA
46184249	46185223	chrZ	0.947294	0.853934	1.05501	liver	0.620047	1	46184249_46185223
46185902	46186168	chrZ	0.843625	0.714572	1.01501	liver	0.177489	1	46185902_46186168
46194509	46195048	chrZ	1.91262	1.74746	2.07778	liver	NA	NA	NA
46195702	46195969	chrZ	0.924556	0.831667	1.01622	liver	NA	NA	NA
46203798	46203984	chrZ	0.950608	0.775573	1.20033	liver	NA	NA	NA
46206316	46207809	chrZ	0.71652	0.566388	0.931845	liver	0.2	1	46206316_46207809
46211250	46211893	chrZ	0.924245	0.766385	1.1184	liver	0.280963	1	46211250_46211893
46229114	46229954	chrZ	1.21212	0.952706	1.61273	liver	0.282384	1	46229114_46229954
46243191	46244034	chrZ	1.02567	0.919826	1.13809	liver	0.396892	1	46243191_46244034
46254823	46255098	chrZ	1.0339	0.854431	1.25233	liver	0.730769	1	46254823_46255098
46259600	46260151	chrZ	1.02174	0.901005	1.16857	liver	NA	NA	NA
46261100	46261812	chrZ	1.03497	0.879194	1.18224	liver	0.648485	1	46261100_46261812
46264560	46264790	chrZ	0.981498	0.804638	1.19788	liver	1	1	46264560_46264790
46268360	46268567	chrZ	1.21812	0.941202	1.57961	liver	0.4	1	46268360_46268567
46271815	46272128	chrZ	1.07941	0.735038	1.65057	liver	0.638889	1	46271815_46272128
46425109	46425438	chrZ	1.16002	1.01544	1.38199	liver	0.109091	1	46425109_46425438
46840004	46840552	chrZ	1.1703	0.88705	1.4902	liver	0.463403	1	46840004_46840552
46944037	46944407	chrZ	1.00256	0.875085	1.13729	liver	0.949717	1	46944037_46944407
46947637	46947938	chrZ	1.12677	0.955425	1.3253	liver	0.682828	1	46947637_46947938
46948765	46949030	chrZ	1.01259	0.862298	1.20237	liver	NA	NA	NA
47013744	47013959	chrZ	0.469066	0.416267	0.52499	liver	NA	NA	NA
47022203	47022497	chrZ	0.846201	0.663975	1.08573	liver	0.484848	1	47022203_47022497
47055434	47055869	chrZ	0.790702	0.685698	0.90282	liver	NA	NA	NA
47151938	47152378	chrZ	0.992357	0.793817	1.25387	liver	0.876263	1	47151938_47152378
47384124	47384746	chrZ	1.09109	0.91223	1.35434	liver	0.694328	1	47384124_47384746
47390714	47391524	chrZ	1.14826	0.969756	1.38088	liver	0.396892	1	47390714_47391524
47438770	47439358	chrZ	1.02484	0.803037	1.33243	liver	0.866511	1	47438770_47439358
47452848	47453288	chrZ	1.42502	1.16472	1.73877	liver	NA	NA	NA
47485641	47486158	chrZ	0.989158	0.774504	1.3452	liver	1	1	47485641_47486158
47532791	47534052	chrZ	0.881517	0.750993	1.04193	liver	0.231857	1	47532791_47534052
47537026	47537240	chrZ	1.00121	0.872633	1.14184	liver	1	1	47537026_47537240
47557025	47558012	chrZ	0.924332	0.791283	1.07779	liver	0.778866	1	47557025_47558012
47710612	47711034	chrZ	1.15262	0.93626	1.51042	liver	0.714286	1	47710612_47711034
47742278	47743743	chrZ	0.963215	0.737203	1.27099	liver	0.814809	1	47742278_47743743
47767632	47767895	chrZ	1.08254	0.963415	1.21154	liver	NA	NA	NA
47823129	47823884	chrZ	1.01835	0.844442	1.24064	liver	0.866511	1	47823129_47823884
47830460	47830961	chrZ	0.975689	0.802152	1.18289	liver	0.792208	1	47830460_47830961
47841201	47842660	chrZ	1.02254	0.898863	1.19726	liver	0.955089	1	47841201_47842660
47879551	47880032	chrZ	1.0796	0.901079	1.29555	liver	0.808081	1	47879551_47880032
47880281	47881205	chrZ	1.04575	0.802636	1.37629	liver	0.949717	1	47880281_47881205
47903522	47904210	chrZ	1.09328	0.902841	1.40673	liver	1	1	47903522_47904210
47930527	47931437	chrZ	0.807374	0.692947	0.927369	liver	0.0289044	1	47930527_47931437
47932036	47933790	chrZ	1.28778	1.02793	1.69142	liver	0.104895	1	47932036_47933790
47939511	47940588	chrZ	1.38876	1.22603	1.58844	liver	0.00777458	1	47939511_47940588
47945434	47945667	chrZ	0.945408	0.758503	1.13231	liver	NA	NA	NA
47950162	47950698	chrZ	1.01001	0.847917	1.17979	liver	0.851815	1	47950162_47950698
47966511	47967154	chrZ	1.01973	0.752995	1.39032	liver	1	1	47966511_47967154
47978640	47979011	chrZ	1.24313	0.54285	2.22977	liver	NA	NA	NA
48164694	48165258	chrZ	1.0641	0.936645	1.20899	liver	NA	NA	NA
48216826	48217519	chrZ	1.15738	0.920048	1.60216	liver	0.344988	1	48216826_48217519
48250236	48251415	chrZ	1.02583	0.883988	1.18025	liver	0.955089	1	48250236_48251415
48762814	48763232	chrZ	1.23738	0.933716	1.79159	liver	0.179654	1	48762814_48763232
49006430	49006948	chrZ	1.13924	0.920316	1.43711	liver	0.382867	1	49006430_49006948
49063471	49063874	chrZ	1.001	0.848955	1.17733	liver	0.666667	1	49063471_49063874
49065237	49065948	chrZ	1.06314	0.960687	1.17598	liver	0.284382	1	49065237_49065948
49068204	49068614	chrZ	0.80676	0.678117	0.972957	liver	0.352381	1	49068204_49068614
49073582	49074208	chrZ	1.00543	0.893293	1.14093	liver	1	1	49073582_49074208
49075547	49077263	chrZ	0.857113	0.719369	1.01702	liver	0.210604	1	49075547_49077263
49079266	49079535	chrZ	1.25207	1.04422	1.51553	liver	0.261905	1	49079266_49079535
49093753	49094195	chrZ	0.957239	0.732257	1.26564	liver	0.730159	1	49093753_49094195
49108629	49109738	chrZ	1.04992	0.798529	1.39522	liver	0.696467	1	49108629_49109738
49128968	49129586	chrZ	0.95186	0.746865	1.20208	liver	0.754579	1	49128968_49129586
49146272	49148131	chrZ	0.923667	0.691482	1.23228	liver	0.831546	1	49146272_49148131
49215011	49215321	chrZ	1.32353	1.01794	1.63903	liver	NA	NA	NA
49215884	49216203	chrZ	1.07906	0.872406	1.28425	liver	0.785714	1	49215884_49216203
49226091	49227621	chrZ	1.12216	1.02479	1.23668	liver	0.120591	1	49226091_49227621
49250153	49251392	chrZ	1.03236	0.927538	1.14826	liver	0.778866	1	49250153_49251392
49256419	49257632	chrZ	1.06373	0.77622	1.47536	liver	0.66072	1	49256419_49257632
49981196	49981844	chrZ	1.26725	0.980397	1.80726	liver	0.228438	1	49981196_49981844
49987904	49988248	chrZ	0.891495	0.643498	1.17135	liver	0.5338	1	49987904_49988248
50007851	50008115	chrZ	1.47787	1.21254	1.80715	liver	0.013986	1	50007851_50008115
50027944	50028611	chrZ	1.06056	0.895346	1.23118	liver	0.335664	1	50027944_50028611
50108771	50109615	chrZ	1.02405	0.858671	1.20694	liver	0.866511	1	50108771_50109615
50111429	50111847	chrZ	1.0745	0.95855	1.20591	liver	0.530303	1	50111429_50111847
50122066	50122401	chrZ	0.967884	0.804023	1.15966	liver	0.699134	1	50122066_50122401
50133621	50134161	chrZ	1.03624	0.855973	1.24435	liver	1	1	50133621_50134161
50173442	50174018	chrZ	0.994529	0.826128	1.21339	liver	0.808081	1	50173442_50174018
50190484	50191178	chrZ	1.06995	0.975121	1.17811	liver	0.572761	1	50190484_50191178
50244046	50244756	chrZ	1.26938	1.01506	1.58609	liver	0.0734266	1	50244046_50244756
50245849	50246696	chrZ	1.0052	0.850226	1.19539	liver	0.955089	1	50245849_50246696
50250340	50250640	chrZ	0.914225	0.804496	1.01603	liver	0.530303	1	50250340_50250640
50252773	50253277	chrZ	1.08775	0.860541	1.37886	liver	0.662005	1	50252773_50253277
50254101	50254965	chrZ	1.25467	1.07075	1.51423	liver	0.0498834	1	50254101_50254965
50294638	50295731	chrZ	1.02851	0.918337	1.16528	liver	0.955089	1	50294638_50295731
50312075	50312596	chrZ	1.08386	0.923926	1.31736	liver	0.431818	1	50312075_50312596
50345142	50345517	chrZ	1.11247	0.878618	1.47042	liver	0.534965	1	50345142_50345517
50347778	50348035	chrZ	1.30874	1.05082	1.62507	liver	0.352381	1	50347778_50348035
50421458	50422646	chrZ	1.28276	1.01295	1.68073	liver	0.113945	1	50421458_50422646
50437566	50437896	chrZ	1.16882	0.837639	1.74954	liver	0.536797	1	50437566_50437896
50442852	50443148	chrZ	1.00978	0.862334	1.15923	liver	NA	NA	NA
50482898	50483949	chrZ	1.13305	0.960059	1.36364	liver	0.335664	1	50482898_50483949
50544133	50545490	chrZ	0.80139	0.671393	0.944218	liver	0.0381281	1	50544133_50545490
50547961	50549046	chrZ	0.987007	0.924574	1.0523	liver	0.645377	1	50547961_50549046
50551343	50551697	chrZ	0.940525	0.822801	1.07587	liver	0.222222	1	50551343_50551697
50554797	50556660	chrZ	0.940116	0.772983	1.15023	liver	0.496507	1	50554797_50556660
50561017	50562398	chrZ	0.90972	0.768086	1.07662	liver	0.423447	1	50561017_50562398
50566330	50567841	chrZ	1.11701	1.02784	1.21511	liver	0.0947195	1	50566330_50567841
50568583	50568814	chrZ	0.864843	0.777684	0.97113	liver	0.0634921	1	50568583_50568814
50577359	50578467	chrZ	0.956908	0.814506	1.12046	liver	0.804779	1	50577359_50578467
50580222	50580597	chrZ	0.844966	0.720193	0.996319	liver	0.282828	1	50580222_50580597
50582118	50582491	chrZ	0.952175	0.843889	1.08016	liver	NA	NA	NA
50584885	50586027	chrZ	1.12646	0.98948	1.31006	liver	0.43512	1	50584885_50586027
50586463	50587525	chrZ	0.888084	0.793827	1.00009	liver	0.0545272	1	50586463_50587525
50591078	50591524	chrZ	1.06883	0.992398	1.15053	liver	0.621601	1	50591078_50591524
50592696	50593933	chrZ	1.05383	0.825345	1.40201	liver	0.863936	1	50592696_50593933
50599854	50600438	chrZ	1.21622	0.887889	1.71707	liver	0.792208	1	50599854_50600438
50603323	50604640	chrZ	1.0026	0.771085	1.31961	liver	0.931427	1	50603323_50604640
50620326	50621327	chrZ	1.07153	0.922959	1.24791	liver	0.53582	1	50620326_50621327
50794170	50794992	chrZ	1.11989	0.915937	1.41205	liver	0.53582	1	50794170_50794992
50881368	50881961	chrZ	1.13178	0.873	1.46265	liver	0.754579	1	50881368_50881961
50895277	50895921	chrZ	0.924832	0.780372	1.09921	liver	0.43512	1	50895277_50895921
50911714	50912103	chrZ	1.09046	0.987624	1.19641	liver	0.547619	1	50911714_50912103
50912891	50913815	chrZ	0.948981	0.834527	1.08907	liver	0.694328	1	50912891_50913815
50957653	50957896	chrZ	1.14821	1.05934	1.24178	liver	0.228571	1	50957653_50957896
50961096	50962110	chrZ	1.09866	0.923424	1.32874	liver	0.573737	1	50961096_50962110
51059788	51060862	chrZ	0.98981	0.871514	1.12729	liver	0.955089	1	51059788_51060862
51121831	51123762	chrZ	1.1442	0.95423	1.38123	liver	0.25905	1	51121831_51123762
51128344	51128868	chrZ	1.11737	0.925247	1.35381	liver	0.490842	1	51128344_51128868
51129343	51130196	chrZ	1.23678	1.02275	1.53964	liver	0.130381	1	51129343_51130196
51131617	51131958	chrZ	0.817007	0.72576	0.935895	liver	0.018648	1	51131617_51131958
51144147	51144556	chrZ	1.29266	1.01144	1.6364	liver	0.171429	1	51144147_51144556
51634183	51634478	chrZ	0.781211	0.718873	0.844007	liver	NA	NA	NA
51665776	51666275	chrZ	1.02539	0.856765	1.21027	liver	0.945221	1	51665776_51666275
51670204	51670576	chrZ	1.17001	0.965933	1.43272	liver	0.344988	1	51670204_51670576
51671741	51672044	chrZ	1.3046	1.0556	1.57972	liver	0.0649351	1	51671741_51672044
51685020	51686356	chrZ	1.24209	0.960507	1.61567	liver	0.175411	1	51685020_51686356
51686502	51687122	chrZ	1.03944	0.874465	1.25793	liver	1	1	51686502_51687122
51692333	51692895	chrZ	1.13235	0.990669	1.29003	liver	0.344988	1	51692333_51692895
51699152	51699636	chrZ	1.28705	1.07506	1.53752	liver	0.367677	1	51699152_51699636
51702000	51702678	chrZ	1.01204	0.819942	1.23805	liver	0.955089	1	51702000_51702678
51719627	51720078	chrZ	0.971458	0.783031	1.2392	liver	0.662005	1	51719627_51720078
51725066	51726637	chrZ	1.00011	0.830934	1.19486	liver	1	1	51725066_51726637
51747034	51747605	chrZ	1.12037	0.967225	1.3161	liver	0.724165	1	51747034_51747605
51751918	51752885	chrZ	1.02783	0.88686	1.19842	liver	0.778866	1	51751918_51752885
51777558	51778127	chrZ	1.06098	0.942442	1.18579	liver	0.365967	1	51777558_51778127
51778602	51779179	chrZ	0.976157	0.796647	1.16923	liver	1	1	51778602_51779179
51779304	51780417	chrZ	1.10836	0.927713	1.3424	liver	0.492022	1	51779304_51780417
51796631	51796937	chrZ	0.886651	0.727557	1.07481	liver	0.412121	1	51796631_51796937
51817611	51817970	chrZ	1.00595	0.859782	1.17902	liver	0.949717	1	51817611_51817970
51819425	51820729	chrZ	0.978972	0.86882	1.09632	liver	0.53582	1	51819425_51820729
51824722	51825056	chrZ	1.31097	1.16641	1.4499	liver	NA	NA	NA
51839068	51839846	chrZ	0.933741	0.808865	1.08023	liver	0.428571	1	51839068_51839846
51840197	51841125	chrZ	0.948542	0.772936	1.16865	liver	0.818182	1	51840197_51841125
51844572	51844957	chrZ	1.02393	0.863437	1.18844	liver	0.949717	1	51844572_51844957
51845997	51846261	chrZ	1.07497	0.792317	1.46792	liver	0.927273	1	51845997_51846261
51855712	51856536	chrZ	1.19786	0.928673	1.61065	liver	0.621601	1	51855712_51856536
51864486	51865388	chrZ	1.58215	1.31206	2.00805	liver	0.00252525	1	51864486_51865388
51889880	51890171	chrZ	1.25581	0.999005	1.57791	liver	0.420635	1	51889880_51890171
51989255	51989568	chrZ	1.0641	0.944489	1.19091	liver	0.648485	1	51989255_51989568
51991009	51992226	chrZ	1.18766	1.03344	1.38815	liver	0.0649573	1	51991009_51992226
51995221	51995448	chrZ	0.827048	0.635745	1.09694	liver	0.530303	1	51995221_51995448
52007466	52007810	chrZ	0.97868	0.818381	1.15537	liver	0.792208	1	52007466_52007810
52009527	52010371	chrZ	0.986382	0.813262	1.16205	liver	0.851815	1	52009527_52010371
52017329	52017635	chrZ	0.810528	0.509719	1.38329	liver	0.730159	1	52017329_52017635
52027856	52028556	chrZ	0.934805	0.788801	1.13591	liver	0.228438	1	52027856_52028556
52490063	52490868	chrZ	1.18873	0.981706	1.4893	liver	0.396892	1	52490063_52490868
52544687	52546185	chrZ	1.14006	0.814156	1.62395	liver	0.863267	1	52544687_52546185
52671856	52672297	chrZ	1.0795	0.880373	1.34743	liver	0.943279	1	52671856_52672297
52697219	52697510	chrZ	1.19315	1.11416	1.27905	liver	0.0190476	1	52697219_52697510
52700960	52701757	chrZ	1.11274	0.766599	1.6085	liver	0.792208	1	52700960_52701757
52702435	52702647	chrZ	1.15373	1.0629	1.24457	liver	NA	NA	NA
52706315	52706932	chrZ	0.942521	0.792291	1.11587	liver	0.835664	1	52706315_52706932
52717167	52718405	chrZ	1.17741	0.937482	1.54053	liver	0.505361	1	52717167_52718405
52724089	52725571	chrZ	1.15363	0.811727	1.68322	liver	0.511562	1	52724089_52725571
52794147	52794694	chrZ	1.25361	0.867642	2.15159	liver	NA	NA	NA
52810161	52811245	chrZ	1.01483	0.86677	1.18991	liver	1	1	52810161_52811245
52832573	52833546	chrZ	1.00244	0.8901	1.12389	liver	0.396892	1	52832573_52833546
52834112	52834770	chrZ	0.989062	0.862202	1.13309	liver	1	1	52834112_52834770
52844318	52844929	chrZ	0.992892	0.856033	1.16181	liver	0.662005	1	52844318_52844929
52845677	52846942	chrZ	1.01958	0.842421	1.28438	liver	0.962567	1	52845677_52846942
52963209	52963922	chrZ	1.07029	0.934737	1.23128	liver	0.662338	1	52963209_52963922
53212159	53213418	chrZ	1.03844	0.94738	1.14956	liver	0.53582	1	53212159_53213418
53218157	53218575	chrZ	1.33857	1.01364	1.76349	liver	0.14899	1	53218157_53218575
53227296	53227584	chrZ	0.832742	0.759768	0.907112	liver	0.0484848	1	53227296_53227584
53228380	53228827	chrZ	0.960729	0.800341	1.16849	liver	0.792208	1	53228380_53228827
53592981	53593584	chrZ	1.17856	0.937481	1.5397	liver	0.53582	1	53592981_53593584
53624793	53625949	chrZ	1.1601	0.999278	1.47243	liver	0.160528	1	53624793_53625949
53883109	53884247	chrZ	1.07891	0.974107	1.18778	liver	0.189277	1	53883109_53884247
53893476	53893649	chrZ	0.989338	0.836105	1.18198	liver	1	1	53893476_53893649
53919883	53920587	chrZ	1.04682	0.801213	1.35405	liver	0.53582	1	53919883_53920587
53966326	53966740	chrZ	0.945563	0.799292	1.13554	liver	NA	NA	NA
53976205	53976525	chrZ	1.33641	1.19948	1.44519	liver	NA	NA	NA
53988468	53988972	chrZ	1.06236	0.871009	1.34906	liver	0.694328	1	53988468_53988972
53999092	53999530	chrZ	1.12355	0.823938	1.49124	liver	0.778866	1	53999092_53999530
54004354	54004828	chrZ	1.1846	1.03475	1.3829	liver	0.166667	1	54004354_54004828
54021848	54022338	chrZ	0.967661	0.739602	1.29628	liver	0.53582	1	54021848_54022338
54085490	54085737	chrZ	1.15992	0.994097	1.34365	liver	NA	NA	NA
54176916	54177512	chrZ	0.902842	0.828303	0.994867	liver	0.0721057	1	54176916_54177512
54178268	54178541	chrZ	1.01666	0.822902	1.2624	liver	0.955089	1	54178268_54178541
54180498	54181270	chrZ	0.959525	0.828495	1.10521	liver	0.778866	1	54180498_54181270
54228507	54229016	chrZ	1.32389	1.06168	1.68368	liver	0.153535	1	54228507_54229016
54242877	54243842	chrZ	0.927628	0.806555	1.07156	liver	0.396892	1	54242877_54243842
54246073	54246862	chrZ	1.0464	0.869799	1.25874	liver	0.955089	1	54246073_54246862
54285932	54286475	chrZ	1.35249	1.12149	1.646	liver	0.01998	1	54285932_54286475
54558656	54559525	chrZ	0.97836	0.871929	1.10778	liver	0.832945	1	54558656_54559525
55125852	55127073	chrZ	1.01654	0.867388	1.24175	liver	0.798446	1	55125852_55127073
55141760	55142266	chrZ	1.74142	1.38613	2.18591	liver	0.004329	1	55141760_55142266
55150597	55150884	chrZ	1.07266	0.762086	1.43336	liver	0.662338	1	55150597_55150884
55156484	55156768	chrZ	1.26783	0.98792	1.66461	liver	0.380952	1	55156484_55156768
55164851	55165492	chrZ	1.08526	0.894109	1.36415	liver	0.662005	1	55164851_55165492
55172516	55173355	chrZ	1.29203	1.00903	1.79141	liver	0.141858	1	55172516_55173355
55206969	55207602	chrZ	1.04653	0.876692	1.27317	liver	1	1	55206969_55207602
55218228	55218906	chrZ	1.02712	0.766491	1.42574	liver	1	1	55218228_55218906
55239723	55240448	chrZ	1.10454	0.896192	1.46282	liver	0.505361	1	55239723_55240448
55244495	55244911	chrZ	0.951557	0.774982	1.18831	liver	0.808081	1	55244495_55244911
55246695	55247511	chrZ	1.21219	0.992818	1.56623	liver	0.194872	1	55246695_55247511
55261397	55261914	chrZ	1.13724	0.863747	1.5595	liver	0.460606	1	55261397_55261914
55269697	55270166	chrZ	1.01399	0.798259	1.29984	liver	0.804779	1	55269697_55270166
55290296	55290681	chrZ	0.976497	0.834357	1.13246	liver	1	1	55290296_55290681
55292883	55294008	chrZ	1.11105	0.953473	1.3111	liver	0.463403	1	55292883_55294008
55298751	55299621	chrZ	1.1436	0.903237	1.46345	liver	0.505361	1	55298751_55299621
55420601	55420844	chrZ	1.19194	0.906302	1.56969	liver	0.609524	1	55420601_55420844
55463551	55463805	chrZ	1.4243	1.19927	1.67394	liver	0.0732323	1	55463551_55463805
55488300	55489980	chrZ	1.13194	0.974418	1.42257	liver	0.278632	1	55488300_55489980
55500765	55501178	chrZ	0.99731	0.815521	1.20897	liver	0.876263	1	55500765_55501178
55502411	55503241	chrZ	1.18366	0.928263	1.49213	liver	0.151981	1	55502411_55503241
55514257	55515472	chrZ	1.1316	1.04328	1.24681	liver	0.0540793	1	55514257_55515472
55520828	55521062	chrZ	0.988482	0.847864	1.15249	liver	0.904762	1	55520828_55521062
55524075	55524906	chrZ	1.09938	0.96586	1.25249	liver	0.612587	1	55524075_55524906
55843527	55843846	chrZ	0.897853	0.703941	1.20601	liver	0.354312	1	55843527_55843846
55923296	55923580	chrZ	1.11603	0.873931	1.40404	liver	0.699134	1	55923296_55923580
55931971	55932335	chrZ	1.13691	0.794175	1.6224	liver	0.685714	1	55931971_55932335
56082741	56084392	chrZ	1.05832	0.892068	1.25138	liver	0.696467	1	56082741_56084392
56086915	56087217	chrZ	0.876925	0.768378	1.01083	liver	0.234266	1	56086915_56087217
56087690	56089313	chrZ	0.981305	0.880308	1.09437	liver	0.645377	1	56087690_56089313
56095140	56096560	chrZ	1.07714	0.917274	1.25597	liver	0.544759	1	56095140_56096560
56111345	56111686	chrZ	1.14077	0.965058	1.40608	liver	0.628571	1	56111345_56111686
56128334	56128910	chrZ	1.0583	0.79008	1.37337	liver	0.866511	1	56128334_56128910
56130085	56130359	chrZ	0.930321	0.72446	1.21007	liver	1	1	56130085_56130359
56138373	56138899	chrZ	0.919231	0.751336	1.13804	liver	0.572761	1	56138373_56138899
56248258	56248536	chrZ	1.32391	0.941356	1.82686	liver	0.309524	1	56248258_56248536
56305382	56306269	chrZ	1.04485	0.90772	1.19313	liver	0.694328	1	56305382_56306269
56378816	56379717	chrZ	1.05409	0.951918	1.15273	liver	0.335664	1	56378816_56379717
56675458	56676297	chrZ	1.13668	0.89198	1.51878	liver	0.612587	1	56675458_56676297
56690822	56691022	chrZ	0.796423	0.626722	0.997089	liver	0.285714	1	56690822_56691022
56773680	56775038	chrZ	0.967725	0.850074	1.10806	liver	0.694328	1	56773680_56775038
56787907	56790991	chrZ	0.991742	0.882716	1.11893	liver	0.869083	1	56787907_56790991
56787982	56788453	chrZ	1.01248	0.691586	1.41945	liver	NA	NA	NA
56804313	56804876	chrZ	1.06608	0.900682	1.25652	liver	0.724165	1	56804313_56804876
56808782	56809653	chrZ	0.919568	0.752557	1.13487	liver	0.53582	1	56808782_56809653
56815981	56816481	chrZ	0.907946	0.720249	1.14249	liver	0.43512	1	56815981_56816481
56818250	56818670	chrZ	1.08891	0.89833	1.2856	liver	0.628205	1	56818250_56818670
56822520	56822844	chrZ	1.07669	0.932558	1.23086	liver	0.612587	1	56822520_56822844
56854228	56855265	chrZ	1.19105	1.03477	1.39995	liver	0.278632	1	56854228_56855265
56871327	56871758	chrZ	0.986969	0.762162	1.23872	liver	1	1	56871327_56871758
56877458	56877751	chrZ	0.974248	0.860729	1.07731	liver	NA	NA	NA
56988805	56990033	chrZ	1.09912	0.959568	1.27553	liver	0.189277	1	56988805_56990033
57002072	57003623	chrZ	0.953527	0.842422	1.09375	liver	0.480708	1	57002072_57003623
57006440	57007070	chrZ	1.13968	0.978724	1.33474	liver	0.335664	1	57006440_57007070
57075428	57075813	chrZ	0.555825	0.508955	0.606118	liver	NA	NA	NA
57112653	57113436	chrZ	1.00449	0.831462	1.21955	liver	0.866511	1	57112653_57113436
57243110	57243848	chrZ	1.17793	0.914819	1.47441	liver	0.214141	1	57243110_57243848
57271999	57272576	chrZ	0.984098	0.755899	1.30533	liver	0.943279	1	57271999_57272576
57398495	57400037	chrZ	1.17624	0.949512	1.54081	liver	0.328205	1	57398495_57400037
57406026	57407483	chrZ	1.34425	1.16501	1.55049	liver	0.0252441	1	57406026_57407483
57444227	57445373	chrZ	1.24595	1.03176	1.57681	liver	0.132035	1	57444227_57445373
57487707	57488040	chrZ	1.07053	0.914029	1.24785	liver	0.792208	1	57487707_57488040
57527649	57528979	chrZ	1.04519	0.917945	1.18902	liver	0.778866	1	57527649_57528979
57538412	57539151	chrZ	1.21629	0.977431	1.56481	liver	0.228438	1	57538412_57539151
57544710	57545256	chrZ	0.978359	0.83913	1.14	liver	0.490842	1	57544710_57545256
57547909	57548870	chrZ	0.975368	0.913924	1.04391	liver	0.694328	1	57547909_57548870
57549982	57550323	chrZ	0.90775	0.834791	0.977953	liver	0.547619	1	57549982_57550323
57553027	57554211	chrZ	0.949403	0.806381	1.11237	liver	0.918182	1	57553027_57554211
57555320	57556250	chrZ	1.00957	0.895087	1.15186	liver	1	1	57555320_57556250
57566554	57568426	chrZ	0.753539	0.5623	1.02398	liver	0.111054	1	57566554_57568426
57593651	57593945	chrZ	1.29165	1.12588	1.49968	liver	0.0714286	1	57593651_57593945
57604182	57604659	chrZ	1.21252	1.04658	1.42451	liver	0.445221	1	57604182_57604659
58118318	58118688	chrZ	1.0388	0.926459	1.16962	liver	1	1	58118318_58118688
58119477	58120156	chrZ	1.2342	1.02045	1.57264	liver	0.107892	1	58119477_58120156
58184575	58185289	chrZ	1.33323	1.1028	1.57822	liver	0.261905	1	58184575_58185289
58412111	58413165	chrZ	1.05086	0.864753	1.35579	liver	0.866511	1	58412111_58413165
58483272	58483878	chrZ	1.12379	0.954134	1.35016	liver	0.393939	1	58483272_58483878
58621539	58622057	chrZ	1.10546	0.88032	1.36948	liver	0.792208	1	58621539_58622057
58870143	58870826	chrZ	1.39146	1.27487	1.52315	liver	0.00952381	1	58870143_58870826
58871590	58872250	chrZ	1.23304	1.03159	1.48903	liver	0.189277	1	58871590_58872250
58974046	58974355	chrZ	1.52438	1.25471	1.8378	liver	0.0571429	1	58974046_58974355
59024453	59024611	chrZ	0.894484	0.649406	1.43667	liver	NA	NA	NA
59029134	59029474	chrZ	1.10577	0.966869	1.27785	liver	0.638889	1	59029134_59029474
59031958	59032133	chrZ	1.24988	1.24988	1.24988	liver	NA	NA	NA
59053316	59053791	chrZ	1.28543	1.02287	1.67372	liver	0.0721057	1	59053316_59053791
59168233	59168700	chrZ	0.864359	0.732718	1.01901	liver	0.120591	1	59168233_59168700
59170646	59171664	chrZ	1.02414	0.891766	1.1816	liver	0.914286	1	59170646_59171664
59227031	59227414	chrZ	1.0751	0.944608	1.21996	liver	NA	NA	NA
59234716	59235914	chrZ	1.1359	0.939828	1.45179	liver	0.370383	1	59234716_59235914
59259992	59261220	chrZ	1.04537	0.856277	1.35369	liver	0.798446	1	59259992_59261220
59276237	59276997	chrZ	1.07954	0.868901	1.37991	liver	0.662005	1	59276237_59276997
59299948	59300657	chrZ	1.10372	0.856855	1.44895	liver	0.648485	1	59299948_59300657
59300958	59301813	chrZ	1.20735	1.06728	1.3685	liver	0.0728438	1	59300958_59301813
59318665	59319376	chrZ	1.28063	1.05507	1.5525	liver	0.231857	1	59318665_59319376
59347769	59348032	chrZ	1.16716	0.886076	1.50685	liver	1	1	59347769_59348032
59456857	59457924	chrZ	1.12452	0.991567	1.30828	liver	0.335664	1	59456857_59457924
59597133	59597616	chrZ	0.905537	0.743455	1.08882	liver	0.569697	1	59597133_59597616
59602022	59602544	chrZ	1.00649	0.913181	1.0998	liver	NA	NA	NA
59612632	59613271	chrZ	1.09602	0.925594	1.30922	liver	0.463403	1	59612632_59613271
59619063	59620362	chrZ	0.978795	0.845889	1.13563	liver	0.656718	1	59619063_59620362
59620525	59620749	chrZ	1.09049	0.943494	1.24584	liver	0.463403	1	59620525_59620749
59621451	59622330	chrZ	0.901753	0.814928	0.997952	liver	0.181152	1	59621451_59622330
59660561	59661284	chrZ	1.16328	0.967573	1.39574	liver	0.231857	1	59660561_59661284
59667917	59668380	chrZ	0.954092	0.859391	1.04831	liver	0.710373	1	59667917_59668380
59672947	59673540	chrZ	1.1944	0.997	1.45842	liver	0.335664	1	59672947_59673540
59681434	59681812	chrZ	1.3876	1.15749	1.68515	liver	0.018648	1	59681434_59681812
59698343	59699190	chrZ	1.09841	0.936525	1.30413	liver	0.612587	1	59698343_59699190
59699438	59700472	chrZ	0.83186	0.716612	0.978382	liver	0.035964	1	59699438_59700472
59703578	59704158	chrZ	1.14131	0.91158	1.43169	liver	0.189277	1	59703578_59704158
59712862	59713979	chrZ	1.15357	0.984343	1.34873	liver	0.120591	1	59712862_59713979
59721550	59722224	chrZ	1.16009	0.909425	1.52698	liver	0.699134	1	59721550_59722224
59749268	59750324	chrZ	0.905436	0.816188	1.01144	liver	0.43956	1	59749268_59750324
59768064	59768489	chrZ	0.959629	0.735435	1.22186	liver	0.710373	1	59768064_59768489
59787913	59788129	chrZ	0.936393	0.657774	1.34689	liver	0.536797	1	59787913_59788129
60352398	60352756	chrZ	1.18378	0.727493	1.83328	liver	0.904762	1	60352398_60352756
60436657	60437151	chrZ	1.27022	1.11095	1.42496	liver	0.383333	1	60436657_60437151
61355706	61356065	chrZ	1.44316	1.13069	1.94695	liver	0.010878	1	61355706_61356065
62697131	62697395	chrZ	1.39881	1.1645	1.66589	liver	NA	NA	NA
62719206	62719763	chrZ	1.02576	0.85095	1.22945	liver	0.949717	1	62719206_62719763
62926611	62928022	chrZ	0.947688	0.829723	1.08164	liver	0.53582	1	62926611_62928022
62931844	62932026	chrZ	1.22897	1.04954	1.43721	liver	0.166667	1	62931844_62932026
62937390	62938025	chrZ	0.997315	0.892912	1.09955	liver	1	1	62937390_62938025
62938438	62939623	chrZ	0.982109	0.843792	1.11625	liver	0.949717	1	62938438_62939623
62941090	62941569	chrZ	1.02957	0.926431	1.15854	liver	NA	NA	NA
62951267	62952253	chrZ	1.01873	0.835658	1.2314	liver	0.955089	1	62951267_62952253
62959106	62960179	chrZ	0.792623	0.613055	1.00441	liver	0.0649573	1	62959106_62960179
62978050	62978365	chrZ	0.813416	0.619522	1.01369	liver	NA	NA	NA
62979565	62980292	chrZ	0.916333	0.72904	1.18953	liver	0.365967	1	62979565_62980292
62991265	62991559	chrZ	0.86349	0.626898	1.16347	liver	0.393939	1	62991265_62991559
63070887	63071245	chrZ	0.864077	0.77935	0.963885	liver	0.2	1	63070887_63071245
63071545	63072690	chrZ	0.982096	0.873086	1.10728	liver	0.955089	1	63071545_63072690
63096094	63096316	chrZ	1.96257	1.48605	2.64817	liver	NA	NA	NA
63119197	63120319	chrZ	0.905196	0.798628	1.06108	liver	0.267677	1	63119197_63120319
63120571	63121769	chrZ	1.08513	0.912956	1.30162	liver	0.523699	1	63120571_63121769
63127358	63128558	chrZ	1.00324	0.864459	1.22366	liver	0.505361	1	63127358_63128558
63216139	63216600	chrZ	1.1298	0.889213	1.50722	liver	0.569697	1	63216139_63216600
63221571	63222923	chrZ	1.11382	0.94511	1.3144	liver	0.280963	1	63221571_63222923
63227832	63228093	chrZ	1.10219	0.881387	1.43058	liver	0.904762	1	63227832_63228093
63228870	63229427	chrZ	1.21691	0.984879	1.51591	liver	0.257143	1	63228870_63229427
63271170	63271855	chrZ	1.16704	0.900283	1.50799	liver	0.335664	1	63271170_63271855
63293468	63294585	chrZ	1.10194	0.956321	1.2784	liver	0.280963	1	63293468_63294585
63346773	63347316	chrZ	1.07721	0.932168	1.26013	liver	0.530303	1	63346773_63347316
63351206	63351849	chrZ	1.00136	0.838249	1.19329	liver	1	1	63351206_63351849
63407844	63408114	chrZ	1.13244	0.965328	1.29583	liver	NA	NA	NA
63452477	63453395	chrZ	1.06144	0.895784	1.28457	liver	0.688911	1	63452477_63453395
63456066	63456593	chrZ	1.03162	0.907936	1.1742	liver	1	1	63456066_63456593
63458119	63458411	chrZ	0.957292	0.81783	1.1201	liver	0.930736	1	63458119_63458411
63458765	63459489	chrZ	0.942802	0.829464	1.07907	liver	0.662005	1	63458765_63459489
63460450	63460844	chrZ	1.34111	1.09899	1.69649	liver	0.133333	1	63460450_63460844
63472581	63472867	chrZ	0.931083	0.799062	1.08432	liver	0.685714	1	63472581_63472867
63486456	63486871	chrZ	1.16592	0.92589	1.50625	liver	0.282384	1	63486456_63486871
63491522	63492677	chrZ	1.01982	0.882577	1.17871	liver	0.778866	1	63491522_63492677
63507873	63508569	chrZ	0.938031	0.87588	1.00528	liver	0.20202	1	63507873_63508569
63516005	63516353	chrZ	0.989836	0.886719	1.1004	liver	0.833333	1	63516005_63516353
63520490	63521073	chrZ	1.06521	0.913864	1.26247	liver	0.694328	1	63520490_63521073
63532499	63533428	chrZ	1.14374	0.875298	1.48698	liver	0.340107	1	63532499_63533428
63538918	63540583	chrZ	1.21099	1.00977	1.49877	liver	0.203071	1	63538918_63540583
63547127	63547504	chrZ	1.20197	1.05948	1.36426	liver	0.171429	1	63547127_63547504
63552275	63552576	chrZ	0.87734	0.803519	0.952728	liver	0.163636	1	63552275_63552576
63554478	63555478	chrZ	1.00418	0.878115	1.14464	liver	0.955089	1	63554478_63555478
63557776	63558265	chrZ	1.01467	0.865854	1.19231	liver	0.866511	1	63557776_63558265
63559648	63559885	chrZ	0.970074	0.866941	1.09041	liver	0.792208	1	63559648_63559885
63560531	63561084	chrZ	0.916162	0.794962	1.08932	liver	0.43512	1	63560531_63561084
63570597	63571348	chrZ	1.33052	1.10463	1.65287	liver	0.0424242	1	63570597_63571348
63578899	63579844	chrZ	1.13105	0.9414	1.4166	liver	0.720901	1	63578899_63579844
63604769	63605011	chrZ	1.04987	0.894227	1.25418	liver	0.914286	1	63604769_63605011
63607370	63607914	chrZ	0.860177	0.785174	0.935754	liver	0.166667	1	63607370_63607914
63609137	63610271	chrZ	1.10808	0.91306	1.35163	liver	0.340107	1	63609137_63610271
63822582	63823375	chrZ	2.13184	1.84556	2.42746	liver	NA	NA	NA
63838370	63839044	chrZ	1.23291	0.923835	1.72837	liver	0.280963	1	63838370_63839044
63897016	63897578	chrZ	1.00285	0.950828	1.05899	liver	NA	NA	NA
63901252	63902195	chrZ	1.10866	0.913772	1.3839	liver	0.672974	1	63901252_63902195
63905005	63905585	chrZ	0.96991	0.848076	1.11134	liver	0.866511	1	63905005_63905585
63906499	63907198	chrZ	1.11484	0.897823	1.4122	liver	NA	NA	NA
63907422	63908115	chrZ	1.0767	0.874572	1.34185	liver	0.714286	1	63907422_63908115
63965555	63967141	chrZ	1.00022	0.840525	1.17469	liver	0.866511	1	63965555_63967141
64009314	64009920	chrZ	1.15364	0.987032	1.37946	liver	0.431818	1	64009314_64009920
64050057	64050681	chrZ	0.982646	0.783186	1.2971	liver	NA	NA	NA
64088798	64090432	chrZ	1.08781	0.931001	1.29284	liver	0.796174	1	64088798_64090432
64097576	64098271	chrZ	0.945669	0.782228	1.08892	liver	0.835664	1	64097576_64098271
64132323	64133193	chrZ	1.10482	0.933898	1.36408	liver	0.612587	1	64132323_64133193
64226506	64227965	chrZ	1.10531	0.95914	1.30307	liver	0.23587	1	64226506_64227965
64340892	64341054	chrZ	0.793831	0.628214	1.07804	liver	NA	NA	NA
64386155	64386826	chrZ	1.04452	0.810544	1.36607	liver	0.778866	1	64386155_64386826
64427068	64427641	chrZ	1.07504	0.887543	1.28687	liver	0.53582	1	64427068_64427641
64470524	64471630	chrZ	0.902806	0.783825	1.04218	liver	0.441803	1	64470524_64471630
64472101	64473189	chrZ	0.935195	0.806045	1.07022	liver	0.612587	1	64472101_64473189
64512074	64513414	chrZ	1.3774	1.15054	1.68338	liver	0.074455	1	64512074_64513414
64548811	64549151	chrZ	1.37056	1.17499	1.55603	liver	NA	NA	NA
64569281	64569931	chrZ	1.00544	0.864837	1.16847	liver	0.955089	1	64569281_64569931
64576426	64578091	chrZ	0.98172	0.850027	1.1229	liver	0.866511	1	64576426_64578091
64589453	64589740	chrZ	0.983924	0.69939	1.33551	liver	NA	NA	NA
64604474	64605051	chrZ	1.3131	1.13139	1.57958	liver	0.0512821	1	64604474_64605051
64884127	64884902	chrZ	1.08135	0.923642	1.26352	liver	0.612587	1	64884127_64884902
64885069	64885477	chrZ	0.968916	0.848661	1.09921	liver	NA	NA	NA
64887461	64888049	chrZ	1.02098	0.880638	1.19579	liver	1	1	64887461_64888049
64904754	64905268	chrZ	1.12324	0.838378	1.50829	liver	0.47619	1	64904754_64905268
64913007	64914527	chrZ	1.22952	1.03882	1.50275	liver	0.0721057	1	64913007_64914527
64923217	64923693	chrZ	1.14644	0.975247	1.33593	liver	0.523699	1	64923217_64923693
64928824	64929144	chrZ	1.6701	1.537	1.81739	liver	NA	NA	NA
64933878	64934236	chrZ	1.04484	0.9422	1.15172	liver	0.914286	1	64933878_64934236
64935817	64936816	chrZ	1.09931	0.913208	1.37973	liver	0.505361	1	64935817_64936816
64937518	64937931	chrZ	0.869525	0.718294	1.09071	liver	0.309524	1	64937518_64937931
64958210	64958681	chrZ	1.07518	0.845852	1.34678	liver	0.792208	1	64958210_64958681
64959723	64960051	chrZ	0.811049	0.641146	1.00174	liver	0.25	1	64959723_64960051
64963706	64963993	chrZ	1.27878	0.953288	1.74266	liver	0.246753	1	64963706_64963993
64967833	64968179	chrZ	1.44135	1.20409	1.78834	liver	0.0190476	1	64967833_64968179
64996433	64996660	chrZ	0.88376	0.848328	0.92228	liver	NA	NA	NA
65000175	65000690	chrZ	0.984184	0.891375	1.08678	liver	0.699301	1	65000175_65000690
65001735	65002258	chrZ	0.967554	0.847717	1.11285	liver	0.612587	1	65001735_65002258
65015370	65016308	chrZ	1.23741	1.00658	1.55871	liver	0.20202	1	65015370_65016308
65098048	65098772	chrZ	1.02002	0.869536	1.19849	liver	0.778866	1	65098048_65098772
65105710	65105892	chrZ	1.13112	0.966387	1.31499	liver	NA	NA	NA
65125937	65126899	chrZ	0.965282	0.812877	1.19522	liver	0.396892	1	65125937_65126899
65133943	65135228	chrZ	1.10407	0.904776	1.35755	liver	0.53582	1	65133943_65135228
65159429	65160284	chrZ	0.915931	0.75815	1.09052	liver	0.569697	1	65159429_65160284
65169739	65170331	chrZ	1.09299	0.839436	1.36568	liver	0.761905	1	65169739_65170331
65246457	65246743	chrZ	0.894824	0.752926	1.08344	liver	0.785714	1	65246457_65246743
65260262	65260935	chrZ	1.03345	0.901185	1.17971	liver	0.943279	1	65260262_65260935
65261024	65261703	chrZ	1.04461	0.959404	1.13693	liver	0.523699	1	65261024_65261703
65272281	65272740	chrZ	1.31624	1.05574	1.66524	liver	0.107892	1	65272281_65272740
65512517	65513952	chrZ	1.09322	0.943263	1.30452	liver	0.605841	1	65512517_65513952
65561821	65562333	chrZ	1.11198	0.879693	1.38303	liver	0.445221	1	65561821_65562333
65578693	65578923	chrZ	0.949615	0.822044	1.08904	liver	0.904762	1	65578693_65578923
65587289	65587502	chrZ	1.20069	1.09659	1.30331	liver	NA	NA	NA
65653021	65654075	chrZ	1.09091	0.985514	1.1983	liver	0.0938617	1	65653021_65654075
65670058	65671515	chrZ	1.14	0.82379	1.55763	liver	0.496507	1	65670058_65671515
65685166	65685478	chrZ	1.22443	1.10462	1.3595	liver	0.0666667	1	65685166_65685478
65737969	65739289	chrZ	0.924112	0.736607	1.19453	liver	0.672974	1	65737969_65739289
65742060	65742540	chrZ	1.04192	0.945917	1.15118	liver	NA	NA	NA
65750754	65751392	chrZ	1.2062	1.01553	1.43404	liver	0.267677	1	65750754_65751392
65758957	65759862	chrZ	1.08512	0.919824	1.28436	liver	0.53582	1	65758957_65759862
65764580	65764917	chrZ	1.42768	1.08241	1.88693	liver	0.0479798	1	65764580_65764917
65839670	65840265	chrZ	0.986812	0.780208	1.22028	liver	1	1	65839670_65840265
65887030	65887978	chrZ	0.96804	0.795783	1.18787	liver	0.955089	1	65887030_65887978
66026207	66027286	chrZ	1.18703	1.01374	1.44473	liver	0.120591	1	66026207_66027286
66042799	66043392	chrZ	1.08603	0.972346	1.21068	liver	0.380952	1	66042799_66043392
66057604	66058473	chrZ	1.14918	0.941036	1.42551	liver	0.463403	1	66057604_66058473
66083321	66084096	chrZ	1.17294	0.975879	1.45238	liver	0.231857	1	66083321_66084096
66541352	66542485	chrZ	1.19783	1.04677	1.38905	liver	0.203071	1	66541352_66542485
66572176	66573524	chrZ	1.16352	0.983496	1.41839	liver	0.278632	1	66572176_66573524
66608028	66609110	chrZ	1.14349	1.0102	1.34445	liver	0.0400932	1	66608028_66609110
66685702	66687143	chrZ	1.09534	0.90067	1.39761	liver	0.931427	1	66685702_66687143
66695828	66696413	chrZ	1.21877	0.936436	1.62593	liver	0.490842	1	66695828_66696413
66739609	66740082	chrZ	1.20293	1.17727	1.22859	liver	NA	NA	NA
66804529	66804741	chrZ	0.727653	0.727653	0.727653	liver	NA	NA	NA
66806579	66808082	chrZ	1.07585	0.885223	1.38438	liver	0.95913	1	66806579_66808082
66827993	66828753	chrZ	1.32577	1.02752	1.75857	liver	0.285714	1	66827993_66828753
66835634	66836988	chrZ	1.13795	1.01369	1.28459	liver	0.120591	1	66835634_66836988
66855096	66856293	chrZ	1.7505	1.35462	2.49864	liver	0.0238095	1	66855096_66856293
66875127	66875654	chrZ	0.884671	0.692301	1.12547	liver	0.282384	1	66875127_66875654
66879003	66879485	chrZ	1.1136	0.914511	1.35682	liver	0.612587	1	66879003_66879485
66883996	66884984	chrZ	0.989867	0.859916	1.15411	liver	0.878477	1	66883996_66884984
66902149	66902468	chrZ	0.963396	0.792871	1.1699	liver	NA	NA	NA
66920015	66921695	chrZ	1.00856	0.828165	1.27372	liver	0.645377	1	66920015_66921695
66944811	66945899	chrZ	1.13467	0.958992	1.37007	liver	0.194872	1	66944811_66945899
66947629	66948183	chrZ	0.900558	0.690883	1.18299	liver	0.832945	1	66947629_66948183
66975058	66975297	chrZ	0.959144	0.792689	1.18785	liver	0.945221	1	66975058_66975297
66975934	66976378	chrZ	1.03069	0.851303	1.25649	liver	0.694328	1	66975934_66976378
66982395	66983017	chrZ	1.13497	0.892514	1.45928	liver	0.53582	1	66982395_66983017
66986362	66987050	chrZ	0.934555	0.726551	1.17707	liver	0.901515	1	66986362_66987050
67008256	67008810	chrZ	0.999452	0.843607	1.18285	liver	0.876263	1	67008256_67008810
67040614	67040991	chrZ	0.940075	0.83521	1.04941	liver	0.755051	1	67040614_67040991
67045780	67046170	chrZ	1.03795	0.76239	1.36482	liver	0.943279	1	67045780_67046170
67077125	67078129	chrZ	1.23425	0.978622	1.54993	liver	0.228438	1	67077125_67078129
67084926	67085306	chrZ	1.38498	1.16792	1.63014	liver	0.0634921	1	67084926_67085306
67115424	67116298	chrZ	1.04116	0.823004	1.29838	liver	1	1	67115424_67116298
67126767	67127495	chrZ	1.01847	0.880469	1.16182	liver	1	1	67126767_67127495
67246336	67246981	chrZ	1.0465	0.881165	1.21192	liver	0.280963	1	67246336_67246981
67253929	67254496	chrZ	0.856417	0.700818	1.05168	liver	0.231857	1	67253929_67254496
67255120	67255464	chrZ	0.853798	0.737684	0.997724	liver	0.25	1	67255120_67255464
67258081	67259665	chrZ	0.984426	0.829507	1.1776	liver	1	1	67258081_67259665
67261125	67261383	chrZ	0.883923	0.716044	1.07798	liver	0.420635	1	67261125_67261383
67268152	67268779	chrZ	1.01599	0.87671	1.17844	liver	0.866511	1	67268152_67268779
67283303	67283896	chrZ	1.67927	1.50756	1.8526	liver	NA	NA	NA
67321666	67322414	chrZ	0.863194	0.708105	1.07712	liver	0.234266	1	67321666_67322414
67375091	67375502	chrZ	0.833305	0.622184	1.09821	liver	0.396892	1	67375091_67375502
67376391	67377158	chrZ	1.17222	1.01678	1.34772	liver	0.329004	1	67376391_67377158
67379496	67380242	chrZ	0.982444	0.813959	1.19208	liver	0.876263	1	67379496_67380242
67391770	67392037	chrZ	1.04328	0.9035	1.19433	liver	1	1	67391770_67392037
67403468	67404415	chrZ	1.03457	0.859374	1.25603	liver	0.955089	1	67403468_67404415
67413442	67413781	chrZ	0.98549	0.872136	1.10717	liver	0.833333	1	67413442_67413781
67421854	67422618	chrZ	1.03653	0.847152	1.28333	liver	0.720901	1	67421854_67422618
67434429	67435123	chrZ	0.887034	0.739565	1.0745	liver	0.455944	1	67434429_67435123
67447139	67447638	chrZ	1.03396	0.845051	1.26778	liver	0.945221	1	67447139_67447638
67457092	67457699	chrZ	0.926148	0.82076	1.04788	liver	0.527273	1	67457092_67457699
67457885	67458648	chrZ	1.19369	0.912368	1.5674	liver	0.343434	1	67457885_67458648
67459532	67460049	chrZ	0.914938	0.805626	1.02869	liver	0.132035	1	67459532_67460049
67467092	67468281	chrZ	1.06936	0.85172	1.36448	liver	0.798446	1	67467092_67468281
67470198	67470728	chrZ	1.16359	1.04148	1.31648	liver	0.0540793	1	67470198_67470728
67475966	67476854	chrZ	0.998156	0.827047	1.25106	liver	0.754579	1	67475966_67476854
67492498	67492832	chrZ	1.35027	1.04903	1.79025	liver	0.142857	1	67492498_67492832
67537795	67539399	chrZ	0.847734	0.65119	1.10395	liver	0.33826	1	67537795_67539399
67545927	67546808	chrZ	0.963622	0.817327	1.19954	liver	0.335664	1	67545927_67546808
67575142	67576078	chrZ	0.981098	0.840137	1.13806	liver	0.778866	1	67575142_67576078
67601950	67602244	chrZ	0.859101	0.725751	1.02247	liver	0.114286	1	67601950_67602244
67613558	67614485	chrZ	0.957206	0.818465	1.11295	liver	0.694328	1	67613558_67614485
67618571	67619746	chrZ	1.18044	1.01722	1.37458	liver	0.382284	1	67618571_67619746
67635519	67636019	chrZ	0.916498	0.80204	1.04042	liver	0.428571	1	67635519_67636019
67638436	67638748	chrZ	0.75914	0.650525	0.893549	liver	0.0571429	1	67638436_67638748
67643455	67644251	chrZ	1.23428	0.968587	1.64432	liver	0.151981	1	67643455_67644251
67656154	67657642	chrZ	0.935783	0.814595	1.07247	liver	0.73044	1	67656154_67657642
67664015	67664476	chrZ	1.30961	1.15939	1.48874	liver	NA	NA	NA
67677849	67679677	chrZ	1.03569	0.845535	1.3301	liver	0.645377	1	67677849_67679677
67738535	67738809	chrZ	1.08619	1.0101	1.16925	liver	0.4	1	67738535_67738809
67739056	67739332	chrZ	1.16686	1.03633	1.30004	liver	NA	NA	NA
67740166	67740711	chrZ	1.0452	0.909719	1.20476	liver	0.818182	1	67740166_67740711
67749624	67750432	chrZ	1.03504	0.867528	1.26002	liver	0.828557	1	67749624_67750432
67759433	67759738	chrZ	0.986163	0.80854	1.17211	liver	1	1	67759433_67759738
67761321	67761517	chrZ	1.19287	1.04084	1.37158	liver	NA	NA	NA
67793236	67793838	chrZ	1.10585	0.974292	1.25203	liver	0.396892	1	67793236_67793838
67916829	67918150	chrZ	1.08465	0.952892	1.23026	liver	0.189277	1	67916829_67918150
68027801	68029247	chrZ	1.05588	0.912071	1.20913	liver	0.407867	1	68027801_68029247
68052752	68053546	chrZ	1.10905	0.943877	1.31524	liver	0.280963	1	68052752_68053546
68062914	68063441	chrZ	1.03583	0.887514	1.21286	liver	0.754579	1	68062914_68063441
68064908	68065252	chrZ	1.6038	1.41117	1.81303	liver	0.0242424	1	68064908_68065252
68067489	68067935	chrZ	0.978345	0.836822	1.17024	liver	0.943279	1	68067489_68067935
68068120	68069060	chrZ	0.977127	0.87837	1.0838	liver	0.878477	1	68068120_68069060
68082255	68082771	chrZ	1.05258	0.896535	1.23397	liver	0.463403	1	68082255_68082771
68092881	68093694	chrZ	1.0747	0.990474	1.15908	liver	0.280963	1	68092881_68093694
68095399	68096286	chrZ	0.967042	0.88024	1.05807	liver	0.778866	1	68095399_68096286
68203201	68203829	chrZ	1.04078	0.843222	1.25986	liver	0.484848	1	68203201_68203829
68205491	68205930	chrZ	1.23898	1.12659	1.35868	liver	0.0666667	1	68205491_68205930
68269944	68270214	chrZ	1.12951	0.756314	1.79807	liver	0.785714	1	68269944_68270214
68314016	68314404	chrZ	0.916049	0.803693	1.04136	liver	0.455711	1	68314016_68314404
68315458	68315724	chrZ	1.28524	0.96465	1.67662	liver	0.885714	1	68315458_68315724
68316017	68317284	chrZ	1.0085	0.836463	1.19746	liver	0.978697	1	68316017_68317284
68396287	68397540	chrZ	1.07437	0.965969	1.20092	liver	0.53582	1	68396287_68397540
68398715	68399173	chrZ	0.853766	0.744636	1.01553	liver	0.013986	1	68398715_68399173
68714054	68714445	chrZ	1.09102	0.875558	1.41268	liver	0.787879	1	68714054_68714445
68754680	68755110	chrZ	0.834467	0.749981	0.948862	liver	0.0205128	1	68754680_68755110
68771230	68772243	chrZ	1.11904	0.939506	1.35739	liver	0.573737	1	68771230_68772243
68773658	68773931	chrZ	0.929521	0.906846	0.953359	liver	NA	NA	NA
68776439	68776740	chrZ	0.854438	0.776144	0.933264	liver	NA	NA	NA
68792493	68793677	chrZ	1.09181	0.91612	1.30346	liver	0.541423	1	68792493_68793677
68794903	68795567	chrZ	0.750178	0.618136	0.924182	liver	0.0714286	1	68794903_68795567
68794903	68796727	chrZ	0.9085	0.740222	1.10556	liver	0.518595	1	68794903_68796727
68870496	68871323	chrZ	1.30147	1.04097	1.62048	liver	0.120591	1	68870496_68871323
68883186	68884429	chrZ	0.970872	0.799599	1.28344	liver	0.396892	1	68883186_68884429
68892496	68892672	chrZ	1.2122	0.898824	1.65016	liver	1	1	68892496_68892672
68939561	68940088	chrZ	1.10315	0.950333	1.28004	liver	0.5338	1	68939561_68940088
68982181	68982554	chrZ	0.99235	0.830797	1.17841	liver	NA	NA	NA
68990951	68991958	chrZ	1.20407	1.03227	1.42995	liver	0.413586	1	68990951_68991958
69001255	69002134	chrZ	1.12461	0.913931	1.457	liver	0.798446	1	69001255_69002134
69042509	69042875	chrZ	1.00033	0.758334	1.26381	liver	1	1	69042509_69042875
69084815	69085699	chrZ	1.11495	0.940936	1.33283	liver	0.694328	1	69084815_69085699
69098421	69098767	chrZ	1.03909	0.906319	1.18333	liver	0.638889	1	69098421_69098767
69099809	69100859	chrZ	0.981881	0.814901	1.18045	liver	1	1	69099809_69100859
69104968	69105714	chrZ	0.891835	0.785762	1.0122	liver	NA	NA	NA
69108768	69108975	chrZ	1.00504	0.704096	1.31121	liver	0.761905	1	69108768_69108975
69116123	69116497	chrZ	1.14189	0.898255	1.40637	liver	0.309524	1	69116123_69116497
69117668	69118799	chrZ	0.908798	0.770534	1.07105	liver	0.299126	1	69117668_69118799
69137560	69138610	chrZ	1.06466	0.846333	1.31428	liver	0.945221	1	69137560_69138610
69144833	69145941	chrZ	1.14347	0.946008	1.4394	liver	0.194872	1	69144833_69145941
69160798	69161749	chrZ	0.970532	0.840405	1.13277	liver	0.572761	1	69160798_69161749
69166242	69166724	chrZ	0.915247	0.72227	1.19796	liver	0.628205	1	69166242_69166724
69185346	69186157	chrZ	0.997484	0.88487	1.12185	liver	0.940843	1	69185346_69186157
69188907	69190880	chrZ	0.879223	0.688716	1.13903	liver	0.6313	1	69188907_69190880
69194900	69195479	chrZ	0.977551	0.780769	1.22551	liver	0.730769	1	69194900_69195479
69195755	69196489	chrZ	0.921032	0.766138	1.08482	liver	0.866511	1	69195755_69196489
69203544	69204028	chrZ	0.873411	0.764951	1.02525	liver	0.315152	1	69203544_69204028
69205298	69206512	chrZ	0.981691	0.787983	1.23633	liver	0.89675	1	69205298_69206512
69214319	69215072	chrZ	0.855308	0.640194	1.1366	liver	0.164918	1	69214319_69215072
69226024	69226541	chrZ	0.79897	0.71916	0.894167	liver	0.107892	1	69226024_69226541
69231602	69232230	chrZ	0.875564	0.756986	0.997385	liver	0.125541	1	69231602_69232230
69247466	69248121	chrZ	0.820891	0.626715	1.06707	liver	0.181152	1	69247466_69248121
69257830	69258561	chrZ	0.799641	0.642773	1.01164	liver	0.0812521	1	69257830_69258561
69303267	69303634	chrZ	0.819054	0.618854	1.149	liver	NA	NA	NA
69311944	69312183	chrZ	0.659934	0.608367	0.713711	liver	NA	NA	NA
69330559	69330990	chrZ	0.809407	0.703014	0.930794	liver	0.0932401	1	69330559_69330990
69388394	69389328	chrZ	1.42487	1.1264	1.82153	liver	0.328205	1	69388394_69389328
69413455	69413695	chrZ	0.770988	0.609117	0.961699	liver	0.25	1	69413455_69413695
69415188	69415527	chrZ	0.846224	0.672534	1.10672	liver	0.428571	1	69415188_69415527
69520097	69520768	chrZ	1.00154	0.850206	1.22345	liver	0.866511	1	69520097_69520768
69525554	69526448	chrZ	0.990179	0.747559	1.33169	liver	0.785714	1	69525554_69526448
69526643	69527208	chrZ	1.26136	1.16033	1.38127	liver	NA	NA	NA
69554858	69555313	chrZ	1.02431	0.774128	1.28829	liver	0.901515	1	69554858_69555313
69561650	69561977	chrZ	0.847379	0.68932	1.0487	liver	0.343434	1	69561650_69561977
69640327	69641098	chrZ	0.9479	0.751854	1.21945	liver	0.606993	1	69640327_69641098
71125350	71127117	chrZ	1.11753	0.852267	1.44838	liver	0.26385	1	71125350_71127117
71127579	71127775	chrZ	1.29305	1.0917	1.5487	liver	NA	NA	NA
71182144	71182505	chrZ	0.917552	0.664908	1.22246	liver	0.955089	1	71182144_71182505
71188284	71188597	chrZ	1.28665	1.06788	1.49579	liver	0.267677	1	71188284_71188597
71237063	71238069	chrZ	1.27125	1.01797	1.64629	liver	0.113945	1	71237063_71238069
71279509	71280362	chrZ	0.995536	0.909833	1.08341	liver	0.962567	1	71279509_71280362
71281551	71281884	chrZ	1.20186	1.14782	1.2565	liver	NA	NA	NA
71282754	71283212	chrZ	1.00763	0.903266	1.12398	liver	0.949717	1	71282754_71283212
71283823	71284430	chrZ	0.893921	0.764272	1.04667	liver	0.0932401	1	71283823_71284430
71285729	71286316	chrZ	0.969307	0.815242	1.16675	liver	0.365967	1	71285729_71286316
71292473	71293531	chrZ	1.0473	0.920325	1.18909	liver	0.612587	1	71292473_71293531
71385788	71386757	chrZ	0.98327	0.870059	1.13035	liver	0.572761	1	71385788_71386757
71398040	71398590	chrZ	1.16596	0.990299	1.38633	liver	0.120591	1	71398040_71398590
71412477	71413322	chrZ	1.09353	0.867859	1.39975	liver	0.778866	1	71412477_71413322
71424190	71424427	chrZ	1.14887	0.904255	1.43696	liver	0.445221	1	71424190_71424427
71425475	71426198	chrZ	0.934966	0.808434	1.07952	liver	0.53582	1	71425475_71426198
71433783	71435447	chrZ	0.964942	0.874055	1.05871	liver	0.612587	1	71433783_71435447
71502601	71503073	chrZ	1.11713	0.907942	1.39158	liver	0.792208	1	71502601_71503073
71505513	71506037	chrZ	1.25099	1.1367	1.38123	liver	0.030303	1	71505513_71506037
71512290	71512626	chrZ	0.851548	0.608143	1.38839	liver	NA	NA	NA
71517485	71518662	chrZ	1.04008	0.866749	1.30624	liver	1	1	71517485_71518662
71525546	71526074	chrZ	1.27609	0.991671	1.64394	liver	0.20202	1	71525546_71526074
71534634	71535100	chrZ	1.06544	0.861179	1.31921	liver	0.662338	1	71534634_71535100
71539766	71540851	chrZ	1.02903	0.803615	1.38961	liver	0.761826	1	71539766_71540851
71541643	71542146	chrZ	0.90583	0.719849	1.12148	liver	0.329004	1	71541643_71542146
71547359	71548015	chrZ	1.16609	0.936878	1.44406	liver	0.43512	1	71547359_71548015
71683429	71684788	chrZ	0.983629	0.789344	1.25569	liver	0.901515	1	71683429_71684788
71691092	71691512	chrZ	0.800833	0.616592	1.07284	liver	0.294872	1	71691092_71691512
71830411	71830678	chrZ	1.02299	0.656218	1.44502	liver	0.792208	1	71830411_71830678
71836495	71837569	chrZ	1.07082	0.95098	1.19362	liver	0.335664	1	71836495_71837569
71855266	71856197	chrZ	1.61293	1.2932	2.03321	liver	0.0378788	1	71855266_71856197
71887306	71888844	chrZ	1.8929	1.52473	2.35227	liver	0.00123406	1	71887306_71888844
71898763	71898960	chrZ	0.912965	0.726463	1.11841	liver	NA	NA	NA
71906459	71906715	chrZ	1.28001	1.06243	1.51574	liver	0.106061	1	71906459_71906715
71923331	71925020	chrZ	0.991558	0.887271	1.10784	liver	0.955089	1	71923331_71925020
71943568	71943719	chrZ	1.75943	1.48535	2.03351	liver	NA	NA	NA
71952091	71952533	chrZ	0.936576	0.770104	1.14229	liver	0.904762	1	71952091_71952533
72003241	72003729	chrZ	0.919578	0.702435	1.23708	liver	0.53582	1	72003241_72003729
72010493	72011846	chrZ	0.957877	0.761708	1.13978	liver	0.962567	1	72010493_72011846
72022526	72023118	chrZ	1.01632	0.772189	1.37481	liver	0.662338	1	72022526_72023118
72050527	72050804	chrZ	1.0981	0.841178	1.43659	liver	0.547619	1	72050527_72050804
72074885	72076362	chrZ	1.14323	0.935797	1.48687	liver	0.814809	1	72074885_72076362
72085681	72086091	chrZ	1.29168	0.886592	1.79617	liver	0.344988	1	72085681_72086091
72146745	72148006	chrZ	1.1438	0.947353	1.47439	liver	0.645377	1	72146745_72148006
72598480	72599014	chrZ	0.906176	0.757124	1.10126	liver	0.463403	1	72598480_72599014
72612447	72613156	chrZ	1.19265	0.910905	1.5799	liver	0.541423	1	72612447_72613156
72616954	72618256	chrZ	0.993906	0.88459	1.12959	liver	0.866511	1	72616954_72618256
72629069	72629629	chrZ	0.997506	0.867593	1.14441	liver	1	1	72629069_72629629
72630061	72630536	chrZ	1.18862	0.917063	1.54603	liver	0.412121	1	72630061_72630536
72646650	72647246	chrZ	0.996883	0.797219	1.25499	liver	0.662005	1	72646650_72647246
72653379	72654464	chrZ	1.21562	1.06855	1.42626	liver	0.0932401	1	72653379_72654464
72653379	72655085	chrZ	1.07612	0.917546	1.27902	liver	0.543707	1	72653379_72655085
72685956	72687042	chrZ	1.23409	0.978194	1.59251	liver	0.151981	1	72685956_72687042
72699942	72700542	chrZ	0.980029	0.741816	1.27398	liver	0.945221	1	72699942_72700542
72714948	72715733	chrZ	1.02546	0.843744	1.25948	liver	0.878477	1	72714948_72715733
72730413	72730638	chrZ	1.58296	1.19106	1.973	liver	0.125541	1	72730413_72730638
72739260	72740274	chrZ	1.17914	0.967071	1.46343	liver	0.299126	1	72739260_72740274
72745621	72746324	chrZ	0.90512	0.830499	0.983122	liver	0.151981	1	72745621_72746324
72747630	72748257	chrZ	1.00812	0.8515	1.18564	liver	1	1	72747630_72748257
72749055	72749801	chrZ	1.10434	0.968314	1.27494	liver	0.480708	1	72749055_72749801
72840792	72840988	chrZ	1.40121	1.29193	1.53069	liver	NA	NA	NA
72865779	72866007	chrZ	1.30022	1.01105	1.66269	liver	0.20202	1	72865779_72866007
73176675	73177496	chrZ	1.1975	0.892329	1.54037	liver	0.490842	1	73176675_73177496
73183846	73184288	chrZ	1.05633	0.854707	1.40311	liver	1	1	73183846_73184288
73205592	73205838	chrZ	0.95057	0.810737	1.13669	liver	0.620047	1	73205592_73205838
73208316	73209708	chrZ	0.98018	0.745641	1.28089	liver	0.742986	1	73208316_73209708
73252824	73253102	chrZ	0.558225	0.477535	0.643343	liver	NA	NA	NA
73264868	73265526	chrZ	1.3993	1.09088	1.83647	liver	0.042624	1	73264868_73265526
73265655	73266122	chrZ	0.89313	0.791985	1.0094	liver	0.375758	1	73265655_73266122
73292881	73293560	chrZ	1.32155	1.02679	1.74784	liver	0.194872	1	73292881_73293560
73342808	73343270	chrZ	1.14152	0.916967	1.42007	liver	0.208625	1	73342808_73343270
73343918	73344916	chrZ	1.19731	0.978268	1.55213	liver	0.280963	1	73343918_73344916
73354249	73354915	chrZ	1.39345	1.03273	2.07107	liver	0.107892	1	73354249_73354915
73399882	73400535	chrZ	1.22325	0.982582	1.56119	liver	0.49697	1	73399882_73400535
73427166	73427616	chrZ	1.10387	0.876374	1.39469	liver	0.445221	1	73427166_73427616
73429531	73430103	chrZ	1.20932	0.979585	1.57869	liver	0.343434	1	73429531_73430103
73439350	73440275	chrZ	1.16138	0.912005	1.52601	liver	0.344988	1	73439350_73440275
73446618	73447529	chrZ	1.3391	1.0026	1.94638	liver	0.107892	1	73446618_73447529
74798453	74799149	chrZ	1.10897	0.995669	1.24569	liver	0.335664	1	74798453_74799149
74809322	74810322	chrZ	1.04811	0.892333	1.21774	liver	0.53582	1	74809322_74810322
74836666	74837103	chrZ	0.835359	0.598816	1.18809	liver	0.876263	1	74836666_74837103
74913677	74914288	chrZ	1.05949	0.852645	1.30973	liver	0.835664	1	74913677_74914288
75165030	75166288	chrZ	1.33431	1.0747	1.68326	liver	0.093912	1	75165030_75166288
75231801	75232957	chrZ	1.30858	0.926907	1.91868	liver	0.260979	1	75231801_75232957
75249709	75251988	chrZ	0.899234	0.76479	1.06079	liver	0.169736	1	75249709_75251988
75257164	75257487	chrZ	1.107	0.980018	1.22957	liver	NA	NA	NA
75261039	75261374	chrZ	0.850609	0.719724	1.01033	liver	0.120591	1	75261039_75261374
75263565	75265142	chrZ	1.13028	1.01342	1.27783	liver	0.274281	1	75263565_75265142
75284778	75285862	chrZ	0.931199	0.739706	1.13027	liver	0.469755	1	75284778_75285862
75286156	75286493	chrZ	1.02738	0.940063	1.12197	liver	0.921212	1	75286156_75286493
75287102	75287449	chrZ	1.11773	0.993534	1.24778	liver	0.638889	1	75287102_75287449
75307707	75308635	chrZ	1.0582	0.885989	1.29555	liver	0.778866	1	75307707_75308635
75320899	75321223	chrZ	1.08219	0.823379	1.54075	liver	0.775758	1	75320899_75321223
75330661	75331893	chrZ	1.14034	0.959308	1.37661	liver	0.370383	1	75330661_75331893
75338135	75339088	chrZ	0.904801	0.718677	1.09559	liver	0.351049	1	75338135_75339088
75354008	75354361	chrZ	1.27166	1.02128	1.62288	liver	NA	NA	NA
75364160	75364852	chrZ	1.09963	0.923678	1.29504	liver	0.380952	1	75364160_75364852
75377477	75377872	chrZ	0.760262	0.693218	0.841663	liver	NA	NA	NA
75422972	75423675	chrZ	0.791225	0.598772	1.04824	liver	0.163636	1	75422972_75423675
75456327	75456969	chrZ	1.0074	0.861661	1.23669	liver	0.53582	1	75456327_75456969
75470729	75471041	chrZ	0.913427	0.684052	1.18439	liver	NA	NA	NA
75666261	75666798	chrZ	0.985886	0.79358	1.25613	liver	1	1	75666261_75666798
75675568	75675762	chrZ	0.969537	0.770952	1.2632	liver	0.904762	1	75675568_75675762
75718145	75719751	chrZ	1.09551	0.885891	1.36983	liver	0.321267	1	75718145_75719751
75738369	75738954	chrZ	1.12893	0.971228	1.31886	liver	0.280963	1	75738369_75738954
75745820	75746592	chrZ	1.04614	0.873422	1.30135	liver	0.694328	1	75745820_75746592
75757845	75758913	chrZ	1.1951	0.980784	1.53545	liver	0.382284	1	75757845_75758913
75770898	75771323	chrZ	0.947909	0.753785	1.17082	liver	0.628205	1	75770898_75771323
75772290	75772673	chrZ	1.11138	0.929379	1.35951	liver	0.628205	1	75772290_75772673
75779180	75779654	chrZ	1.12671	0.925683	1.36555	liver	0.282384	1	75779180_75779654
75784022	75784935	chrZ	1.48052	1.21589	1.8351	liver	0.004662	1	75784022_75784935
75795397	75795825	chrZ	1.23317	1.00387	1.59948	liver	0.166667	1	75795397_75795825
75799022	75799505	chrZ	1.37428	1.13201	1.68465	liver	0.109091	1	75799022_75799505
75816874	75818023	chrZ	1.08701	0.933318	1.25113	liver	0.400182	1	75816874_75818023
75822121	75823571	chrZ	1.11497	0.990052	1.25011	liver	0.623594	1	75822121_75823571
75829708	75830199	chrZ	1.00271	0.920679	1.08091	liver	NA	NA	NA
75832357	75832987	chrZ	1.17659	1.05349	1.32783	liver	0.042624	1	75832357_75832987
75834156	75834536	chrZ	1.22533	1.03828	1.56811	liver	0.133333	1	75834156_75834536
75839721	75840358	chrZ	1.44341	1.22838	1.67214	liver	0.0424242	1	75839721_75840358
75870144	75870797	chrZ	1.12794	0.986099	1.26082	liver	0.0540793	1	75870144_75870797
75873360	75874090	chrZ	1.25923	1.06159	1.49345	liver	0.0829837	1	75873360_75874090
75887947	75889096	chrZ	1.22927	1.05399	1.42551	liver	0.0938617	1	75887947_75889096
75902376	75903297	chrZ	1.44357	1.199	1.76373	liver	0.0289044	1	75902376_75903297
75913613	75913847	chrZ	1.19879	1.01592	1.41649	liver	0.7	1	75913613_75913847
75914422	75915648	chrZ	1.08262	0.857063	1.3952	liver	0.606993	1	75914422_75915648
75917061	75917526	chrZ	1.03436	0.928846	1.1568	liver	0.694328	1	75917061_75917526
75922954	75923804	chrZ	1.31112	1.04431	1.62289	liver	0.0938617	1	75922954_75923804
75936885	75938267	chrZ	1.14723	0.835055	1.52347	liver	0.21049	1	75936885_75938267
75972973	75973245	chrZ	1.45818	1.2818	1.63531	liver	0.0714286	1	75972973_75973245
76016323	76017195	chrZ	1.07271	0.883286	1.31111	liver	0.612587	1	76016323_76017195
76048376	76049017	chrZ	1.32266	1.10071	1.62083	liver	0.17094	1	76048376_76049017
76054366	76056065	chrZ	1.26113	1.04746	1.57563	liver	0.092719	1	76054366_76056065
76069634	76070497	chrZ	1.05723	0.889566	1.29113	liver	0.955089	1	76069634_76070497
76077156	76077964	chrZ	1.06144	0.904734	1.24444	liver	0.53582	1	76077156_76077964
76086408	76086751	chrZ	1.45623	1.06308	2.14899	liver	0.0727273	1	76086408_76086751
76096630	76097384	chrZ	1.2701	1.15494	1.40083	liver	0.0176768	1	76096630_76097384
76099989	76100352	chrZ	1.08787	0.86779	1.38204	liver	0.730159	1	76099989_76100352
76100688	76101913	chrZ	1.29121	1.033	1.61172	liver	0.428571	1	76100688_76101913
76112204	76113259	chrZ	1.19855	0.988207	1.46562	liver	0.413986	1	76112204_76113259
76127160	76127801	chrZ	1.08919	0.892993	1.34932	liver	0.851815	1	76127160_76127801
76128615	76129942	chrZ	1.03065	0.819041	1.24366	liver	0.680594	1	76128615_76129942
76136000	76136262	chrZ	1.14362	0.960493	1.41304	liver	NA	NA	NA
76140995	76141767	chrZ	1.33608	1.07191	1.73567	liver	0.0530303	1	76140995_76141767
76152548	76153155	chrZ	1.30669	1.10302	1.52934	liver	0.030303	1	76152548_76153155
76235413	76235864	chrZ	0.812936	0.644822	1.00978	liver	0.179654	1	76235413_76235864
76275541	76275870	chrZ	0.842227	0.664187	1.07146	liver	0.294872	1	76275541_76275870
76282735	76283460	chrZ	1.16887	0.913861	1.56621	liver	0.120591	1	76282735_76283460
76296590	76297646	chrZ	1.16905	0.892029	1.5686	liver	0.459756	1	76296590_76297646
76330203	76330679	chrZ	0.921495	0.742768	1.14886	liver	0.455711	1	76330203_76330679
7978	9076	chrZ	1.01953	0.890844	1.15652	spleen	0.778866	1	7978_9076
12656	13193	chrZ	0.983987	0.863981	1.12794	spleen	0.818182	1	12656_13193
25125	26670	chrZ	0.893391	0.802884	0.985886	spleen	0.128205	1	25125_26670
62748	64063	chrZ	0.939223	0.837606	1.0341	spleen	0.534965	1	62748_64063
68099	69333	chrZ	0.997854	0.912225	1.09501	spleen	1	1	68099_69333
75892	77323	chrZ	0.910941	0.845971	0.971776	spleen	0.0378788	1	75892_77323
115274	118101	chrZ	0.89664	0.806676	1.00222	spleen	0.0973193	1	115274_118101
125549	127186	chrZ	0.996321	0.843428	1.24045	spleen	0.396892	1	125549_127186
132901	133548	chrZ	1.0044	0.83503	1.19034	spleen	1	1	132901_133548
146936	148185	chrZ	0.907565	0.841583	0.98045	spleen	0.0262238	1	146936_148185
163173	163877	chrZ	1.15597	1.04638	1.26391	spleen	0.137529	1	163173_163877
200001	200988	chrZ	1.09687	0.902091	1.35038	spleen	0.455711	1	200001_200988
261175	261705	chrZ	1.0608	0.952739	1.18823	spleen	0.428571	1	261175_261705
264933	265409	chrZ	1.20761	1.01787	1.4547	spleen	0.352381	1	264933_265409
287708	288983	chrZ	1.04913	0.915207	1.1835	spleen	0.463403	1	287708_288983
319976	321310	chrZ	0.937422	0.841568	1.03108	spleen	0.620047	1	319976_321310
[truncated: 1,995 more rows]
