# Supplementary material for: Chromatin accessibility, not 5mC methylation covaries with partial dosage compensation in crows
Source: PLoS Genet. 2023 Sep 25;19(9):e1010901. doi: 10.1371/journal.pgen.1010901 (PMC10575545; doi:10.1371/journal.pgen.1010901)
Supplement: S7 Table — (XLSX) [file pgen.1010901.s032.xlsx]

## Sheet: S7 Table
S7 Table. EdgeR analysis on the Z assessing differences in chromatin accessibility between females and males in A) liver and B) spleen.
A) liver								B) spleen
genes	logFC	logCPM	LR	PValue	FDR			genes	logFC	logCPM	LR	PValue	FDR
chrZ_298844_300699	1.25453	10.6389	58.7743	1.76834e-14	2.98142e-11			chrZ_27208444_27208956	2.15555	8.61209	147.716	5.47221e-34	1.13329e-30
chrZ_12762820_12763112	-2.89152	6.49999	51.2971	7.9394e-13	6.69291e-10			chrZ_494640_495293	1.16185	8.46079	120.094	6.03418e-28	6.24839e-25
chrZ_60724_61468	1.1188	9.44423	46.3152	1.0068e-11	5.65822e-09			chrZ_60192_61372	0.945971	10.1609	93.2026	4.7207e-22	3.25886e-19
chrZ_271724_272394	1.12832	8.07017	33.461	7.27075e-09	3.06462e-06			chrZ_365748_366893	0.982145	10.218	87.1621	9.99822e-21	5.17658e-18
chrZ_24765929_24766200	-2.30183	6.07571	30.5048	3.33046e-08	1.12303e-05			chrZ_355102_356099	0.942427	9.1023	78.9974	6.21921e-19	2.576e-16
chrZ_292611_294323	0.910172	11.42	28.9568	7.40093e-08	1.72204e-05			chrZ_285072_286335	1.08989	8.69692	77.7853	1.14874e-18	3.96506e-16
chrZ_285225_286457	0.809682	10.2712	28.7651	8.17102e-08	1.72204e-05			chrZ_144294_145518	0.847924	9.61459	75.2831	4.07842e-18	1.20663e-15
chrZ_67387690_67388250	-2.06947	8.61931	29.0898	6.91002e-08	1.72204e-05			chrZ_65535_66684	0.964173	9.29666	72.3458	1.80609e-17	4.67551e-15
chrZ_449401_449879	0.917461	8.86729	27.0181	2.01554e-07	3.62782e-05			chrZ_317414_318663	0.90365	11.1902	69.6232	7.1787e-17	1.6519e-14
chrZ_73545_74483	0.722619	11.5695	26.8918	2.15173e-07	3.62782e-05			chrZ_695919_696910	1.18437	9.32219	67.7195	1.88487e-16	3.90357e-14
chrZ_481584_482201	1.13174	9.48625	25.9798	3.45e-07	5.28791e-05			chrZ_685688_686282	1.25782	6.98486	60.4259	7.64002e-15	1.43841e-12
chrZ_113415_115416	0.812484	10.8587	25.3187	4.85967e-07	5.51327e-05			chrZ_485448_487075	0.890393	11.751	60.1911	8.60824e-15	1.48564e-12
chrZ_16399908_16400548	-1.42967	8.91777	25.3084	4.88572e-07	5.51327e-05			chrZ_73436_74617	0.866198	11.8895	56.2675	6.32517e-14	1.00765e-11
chrZ_67386133_67386372	-1.83302	7.51032	25.5653	4.27667e-07	5.51327e-05			chrZ_258527_259057	1.07932	7.38788	54.124	1.88232e-13	2.78137e-11
chrZ_24424135_24424567	-1.95937	8.0612	25.3008	4.90505e-07	5.51327e-05			chrZ_112648_115410	0.75201	11.2313	53.9906	2.01451e-13	2.78137e-11
chrZ_462447_462803	0.961446	7.7821	24.5064	7.40649e-07	7.36601e-05			chrZ_402117_403177	0.904189	9.94462	53.5222	2.55681e-13	3.30947e-11
chrZ_312075_312776	0.790905	9.61473	24.501	7.42717e-07	7.36601e-05			chrZ_605790_606559	1.01203	8.7277	51.0153	9.16508e-13	1.11652e-10
chrZ_67386519_67386856	-1.91899	8.04268	24.3874	7.8784e-07	7.37944e-05			chrZ_603907_605036	0.933307	9.35164	50.052	1.49727e-12	1.72269e-10
chrZ_467037_467993	0.917503	10.2617	23.7823	1.07869e-06	9.57197e-05			chrZ_42552566_42552885	1.11364	14.5605	49.4016	2.08575e-12	2.27346e-10
chrZ_356735_357241	0.825981	8.78494	23.189	1.46835e-06	0.000123782			chrZ_197423_198338	0.867229	8.54099	44.659	2.3452e-11	2.42845e-09
chrZ_22699_23967	0.701639	10.7808	22.9354	1.67535e-06	0.000134506			chrZ_505922_506747	0.891795	8.35803	43.1683	5.02274e-11	4.83465e-09
chrZ_365803_366860	0.809288	10.093	22.7709	1.82507e-06	0.000139867			chrZ_262285_262754	1.17408	6.91505	43.1248	5.13579e-11	4.83465e-09
chrZ_62391104_62391337	-1.26025	6.62688	22.6835	1.91e-06	0.000140011			chrZ_356459_357258	0.786888	9.20813	40.7538	1.72671e-10	1.55479e-08
chrZ_304915_305150	0.989523	7.44825	22.441	2.16693e-06	0.000152227			chrZ_697385_697966	0.974694	6.91124	40.4187	2.0497e-10	1.76872e-08
chrZ_67396688_67397465	-1.84761	8.88929	22.1377	2.53775e-06	0.000171146			chrZ_575467_575799	1.44622	6.59304	39.5344	3.22327e-10	2.67016e-08
chrZ_317576_318638	0.744678	10.9973	20.988	4.62176e-06	0.000299703			chrZ_545336_545996	1.12343	6.6565	35.6191	2.39917e-09	1.91104e-07
chrZ_66972882_66973577	-1.66419	7.85075	20.8839	4.87973e-06	0.000304712			chrZ_590063_590875	0.803231	7.94487	35.4541	2.61132e-09	2.00298e-07
chrZ_494712_495141	0.951853	7.15108	20.7625	5.19905e-06	0.000313057			chrZ_22541_23997	0.923216	11.3201	35.3218	2.7949e-09	2.06723e-07
chrZ_44569016_44569274	-1.33453	7.05928	20.2674	6.73369e-06	0.000391483			chrZ_628544_628882	0.936205	6.30347	34.4921	4.27984e-09	3.05639e-07
chrZ_243381_244418	0.850999	9.41155	19.8196	8.5106e-06	0.000478296			chrZ_130252_130899	0.82287	7.74638	32.0276	1.52e-08	1.0493e-06
chrZ_51352547_51352829	-1.0376	6.20693	19.2735	1.13268e-05	0.000616029			chrZ_568025_568598	1.17555	6.3871	31.6374	1.85818e-08	1.24139e-06
chrZ_27208325_27208874	1.45247	8.12008	19.1566	1.20421e-05	0.000634468			chrZ_122900_124290	0.74041	9.62679	30.2691	3.76073e-08	2.4339e-06
chrZ_182121_182730	0.994607	9.80713	19.0502	1.27326e-05	0.000650522			chrZ_160568_161178	0.952204	6.9657	29.5958	5.32195e-08	3.33993e-06
chrZ_24498433_24498743	-1.81675	7.2578	18.3829	1.80669e-05	0.000895904			chrZ_71799917_71800147	1.96705	6.73012	29.4484	5.74264e-08	3.49794e-06
chrZ_14866785_14867169	-0.958072	7.9105	17.9798	2.23267e-05	0.00107551			chrZ_333628_334680	0.953389	7.56414	26.5162	2.61331e-07	1.54633e-05
chrZ_6027155_6027380	-1.03935	6.08988	17.3176	3.16247e-05	0.00148109			chrZ_635923_637286	0.77374	9.04351	24.9323	5.93793e-07	3.41596e-05
chrZ_37004319_37004994	-1.04874	8.0909	16.9053	3.92917e-05	0.00175383			chrZ_656032_656273	0.775927	6.10471	24.4727	7.53687e-07	4.21861e-05
chrZ_24317457_24317637	-1.66459	6.57693	16.8939	3.95289e-05	0.00175383			chrZ_367786_368397	0.769462	8.48296	22.4659	2.13906e-06	0.000116579
chrZ_21539784_21540277	-0.832617	8.17624	16.8379	4.07121e-05	0.00176001			chrZ_581797_582423	0.812116	6.87292	19.7897	8.64492e-06	0.000459067
chrZ_62389988_62390486	-0.8991	8.57276	16.7561	4.25056e-05	0.00179161			chrZ_412872_413502	0.707912	7.13062	17.4548	2.94219e-05	0.00152332
chrZ_65687_66197	0.769575	7.93873	16.5636	4.70441e-05	0.00193455			chrZ_66726016_66726540	-1.18678	6.85741	15.9652	6.45188e-05	0.00325898
chrZ_75907040_75907935	-1.66989	8.94567	16.2038	5.68795e-05	0.0022833			chrZ_619042_619674	0.680588	8.05612	13.6885	0.000215775	0.0106398
chrZ_244740_245677	0.677502	9.03681	15.9008	6.67516e-05	0.00261728			chrZ_33733992_33734270	-0.827161	5.24207	13.5985	0.00022637	0.0109026
chrZ_71799917_71800146	1.23719	7.40568	15.1882	9.73099e-05	0.00372874			chrZ_63843772_63844052	-0.78194	5.33637	13.4223	0.000248656	0.0117038
chrZ_443093_443565	0.821046	8.20586	14.7365	0.000123631	0.00463202			chrZ_69506529_69506937	0.978476	7.48351	13.0324	0.000306154	0.0140899
chrZ_71481602_71482546	0.629822	8.67148	14.6891	0.000126778	0.00464668			chrZ_67161956_67162256	0.468052	6.91246	12.7404	0.00035785	0.0159715
chrZ_25025220_25025565	-1.57411	7.26817	14.2942	0.000156343	0.0056084			chrZ_63864962_63865869	-0.431789	7.772	12.7164	0.000362464	0.0159715
chrZ_197647_198181	0.633565	9.00225	14.1635	0.00016759	0.00579781			chrZ_1461048_1461897	0.435846	8.57629	12.1393	0.000493709	0.0213015
chrZ_56370422_56370596	-0.936997	5.78589	14.1533	0.000168501	0.00579781			chrZ_14661770_14662033	-0.484767	7.91135	12.0923	0.000506292	0.0213986
chrZ_16737492_16737885	-1.24657	7.60117	13.9662	0.000186129	0.00627627			chrZ_45179397_45179623	-0.791948	6.05289	11.6688	0.000635567	0.0263252
chrZ_64620660_64620877	-1.13096	6.25164	13.885	0.000194343	0.00642475			chrZ_1605190_1605555	0.491477	6.94834	10.7396	0.0010487	0.0425852
chrZ_402332_403084	0.574712	10.1232	12.9361	0.000322309	0.0104502			chrZ_66912044_66912780	-0.479929	8.85001	10.5653	0.00115228	0.0458916
chrZ_16428183_16428421	-0.876375	7.10045	12.6725	0.000371072	0.0118043			chrZ_14514603_14515443	-0.313375	9.74081	10.4483	0.00122764	0.0479707
chrZ_58978411_58979102	0.638391	8.93868	12.529	0.000400681	0.0125101			chrZ_14937546_14938017	0.584096	6.47616	10.3453	0.00129806	0.0497832
chrZ_24997860_24998507	-1.51934	9.25984	12.2592	0.00046298	0.0141925			chrZ_67026152_67026831	0.369776	8.11659	10.2598	0.00135957	0.0511939
chrZ_183768_185651	0.817212	11.4508	12.1164	0.000499797	0.0150475			chrZ_28211721_28212186	-0.586461	6.69091	10.1948	0.00140841	0.0520859
chrZ_40892964_40893940	0.754391	8.44528	12.0525	0.000517224	0.0152542			chrZ_11536055_11536670	0.527288	6.82013	9.94874	0.0016096	0.058482
chrZ_16377924_16380448	-1.03494	12.0869	12.0256	0.000524759	0.0152542			chrZ_24426376_24426932	-0.610489	8.09839	9.76971	0.00177411	0.0633479
chrZ_958164_959102	-0.578527	9.56238	11.8475	0.000577375	0.0164992			chrZ_28835128_28835347	-0.593924	5.51198	9.66457	0.00187856	0.0659406
chrZ_74837476_74837828	0.963695	7.61012	11.8058	0.00059046	0.0165919			chrZ_14522440_14522673	-0.382203	7.63268	9.61414	0.00193085	0.0666465
chrZ_24318469_24319072	-1.14209	8.50269	11.657	0.000639625	0.0176788			chrZ_36860442_36861175	0.41021	7.53084	9.51104	0.00204239	0.069341
chrZ_306717_307356	0.733935	8.62331	11.5924	0.000662226	0.0177224			chrZ_44761942_44762452	-0.475229	6.65491	9.46842	0.0020904	0.069826
chrZ_71610336_71610807	-0.869213	7.26997	11.5961	0.000660911	0.0177224			chrZ_7894728_7895427	-0.458883	7.03251	9.3997	0.00217021	0.0713414
chrZ_433969_434649	0.642365	8.23767	11.4704	0.000707125	0.0186283			chrZ_28359125_28359351	0.709132	6.85335	9.36754	0.00220862	0.0714694
chrZ_75900878_75901245	-1.4642	7.9288	11.4138	0.000729018	0.0189096			chrZ_14682881_14683411	-0.524099	7.85591	9.26147	0.00234025	0.0745641
chrZ_66479532_66479975	-0.805525	7.85804	11.2772	0.000784644	0.0200441			chrZ_5503_6450	0.609275	9.14765	9.16314	0.00246939	0.0770633
chrZ_24419669_24420447	-0.984869	8.95065	11.2126	0.000812417	0.0204438			chrZ_67398109_67398499	-0.845971	7.49899	9.14564	0.00249312	0.0770633
chrZ_10177346_10177812	-0.623268	7.97133	11.0879	0.000868928	0.0212321			chrZ_45185244_45185460	-0.797438	5.61102	8.86401	0.00290848	0.0881324
chrZ_50040236_50040585	-0.694943	8.13869	11.1035	0.000861643	0.0212321			chrZ_68300122_68301143	-0.639704	7.36639	8.84662	0.00293633	0.0881324
chrZ_74439328_74439630	-1.26092	7.07297	10.9595	0.00093127	0.0224303			chrZ_24443533_24443885	-0.695312	6.5968	8.58761	0.00338459	0.100135
chrZ_20037942_20038204	-1.30096	7.20572	10.8539	0.000985863	0.0234108			chrZ_66183967_66184758	0.56164	7.296	8.39384	0.00376495	0.10982
chrZ_144422_145406	0.575767	9.56133	10.7455	0.00104532	0.024478			chrZ_14218322_14218720	-0.465523	8.43393	8.28766	0.00399155	0.113121
chrZ_33904371_33904952	0.795611	7.68684	10.6673	0.00109045	0.0245404			chrZ_67387662_67388265	-0.640534	9.51896	8.28699	0.00399302	0.113121
chrZ_40946936_40947835	0.725027	8.47533	10.6825	0.00108155	0.0245404			chrZ_55782769_55784693	-0.257308	10.4643	8.26486	0.00404198	0.113121
chrZ_169626_170210	0.588943	9.29549	10.6653	0.00109165	0.0245404			chrZ_44602403_44602865	0.361547	6.87103	8.08546	0.00446217	0.123215
chrZ_1480875_1481034	-0.810609	6.92178	10.567	0.00115124	0.0255393			chrZ_7320606_7321499	0.313974	8.54534	8.0107	0.00465019	0.126718
chrZ_24999577_24999848	-1.35358	8.14114	10.5299	0.00117461	0.0257194			chrZ_69505436_69506164	0.603497	8.58323	7.84093	0.00510765	0.137376
chrZ_294972_295666	0.792556	9.83894	10.4431	0.00123111	0.0264867			chrZ_64871921_64872296	0.606689	6.40846	7.62378	0.00576036	0.151815
chrZ_21533258_21533570	-1.00009	7.32723	10.4049	0.00125678	0.0264867			chrZ_6402120_6402781	-0.39942	6.82201	7.61418	0.00579112	0.151815
chrZ_69506666_69506946	-1.3264	6.6869	10.4082	0.00125457	0.0264867			chrZ_75621293_75621969	-0.531336	7.85897	7.53333	0.0060568	0.156795
chrZ_50850552_50850815	-0.591854	7.74388	10.373	0.00127868	0.0266155			chrZ_75112140_75112381	0.54737	5.90611	7.48948	0.00620605	0.158676
chrZ_28134287_28134554	0.730107	6.81061	10.2913	0.00133662	0.0274822			chrZ_25083541_25083871	-0.840626	7.0538	7.44449	0.00636309	0.160707
chrZ_38702626_38702792	-1.32097	6.00597	10.1637	0.00143233	0.0290953			chrZ_25009068_25009994	-0.830226	7.64099	7.40492	0.00650456	0.162301
chrZ_40615837_40618675	1.61647	11.3787	9.87405	0.00167626	0.0336449			chrZ_29937266_29938313	0.369002	8.04887	7.24789	0.00709842	0.17501
chrZ_8848385_8849060	-1.20547	8.29902	9.80724	0.00173826	0.0344789			chrZ_68586680_68587026	0.431612	6.01335	7.20368	0.0072754	0.177263
chrZ_4837024_4837548	-0.609941	7.08291	9.7643	0.00177933	0.0346529			chrZ_10846787_10848979	-0.23948	10.947	7.14988	0.0074969	0.180536
chrZ_28359164_28359324	-1.07968	6.09742	9.75522	0.00178814	0.0346529			chrZ_73958503_73958992	-0.732249	6.21298	7.05789	0.00789167	0.187858
chrZ_62648999_62649672	0.793586	7.93231	9.68407	0.00185873	0.0352904			chrZ_49725793_49726635	0.441185	6.93819	7.02754	0.00802654	0.188897
chrZ_188064_188679	0.601666	9.06871	9.67443	0.0018685	0.0352904			chrZ_6846121_6846539	0.402622	6.48822	6.90531	0.00859402	0.19998
chrZ_75355156_75355468	-0.833692	7.35817	9.65942	0.00188383	0.0352904			chrZ_44759969_44760990	-0.372082	7.87733	6.87783	0.00872713	0.200821
chrZ_19728647_19729081	-1.5266	7.0025	9.50554	0.00204853	0.0379541			chrZ_46679946_46680409	-0.304483	9.10946	6.82191	0.00900465	0.202712
chrZ_25721894_25722360	-0.692635	7.49944	9.45555	0.00210511	0.0385784			chrZ_29603572_29604214	0.559226	7.16326	6.82182	0.00900507	0.202712
chrZ_40020628_40021057	0.751921	7.24217	9.38127	0.00219214	0.0393186			chrZ_14666487_14666734	-0.379697	7.01841	6.71432	0.00956415	0.207491
chrZ_71054326_71054966	-0.54894	10.142	9.39093	0.00218061	0.0393186			chrZ_14825839_14826298	0.472332	8.08715	6.70237	0.00962851	0.207491
chrZ_64589688_64589993	-0.811647	7.79582	9.27732	0.00232008	0.0411754			chrZ_55538514_55539219	-0.430049	8.04966	6.69545	0.00966592	0.207491
chrZ_19567920_19568229	0.65165	7.30791	9.17246	0.00245684	0.0431483			chrZ_66039499_66040110	0.350157	6.87652	6.68618	0.00971633	0.207491
chrZ_4712624_4713144	-1.70474	7.84766	9.11743	0.00253185	0.0440073			chrZ_71413285_71413759	0.445243	6.32972	6.66957	0.0098073	0.207491
chrZ_11986144_11986735	0.854334	7.93405	9.02522	0.00266279	0.0456451			chrZ_75537073_75538982	-0.441885	8.59311	6.66753	0.00981852	0.207491
chrZ_1642780_1643071	-0.857601	6.91613	9.01329	0.00268023	0.0456451			chrZ_41583323_41583950	0.357932	6.67425	6.63533	0.00999758	0.208683
chrZ_69060446_69060651	-0.844468	6.94291	8.97017	0.00274423	0.0462678			chrZ_901424_901949	0.407483	8.01399	6.62133	0.0100764	0.208683
chrZ_40628718_40629566	0.479895	9.14617	8.71257	0.00316024	0.0527541			chrZ_12282723_12283104	0.477061	5.96268	6.54447	0.0105211	0.215734
chrZ_13965212_13965789	-0.593463	7.4034	8.62701	0.00331215	0.0547479			chrZ_13809318_13809569	0.378792	6.15177	6.43262	0.0112043	0.227491
chrZ_67269951_67270869	0.588965	8.31544	8.5866	0.00338646	0.0554327			chrZ_66972257_66973689	-0.454792	9.58227	6.40763	0.0113631	0.228476
chrZ_45088716_45089451	0.83857	7.66958	8.5481	0.00345884	0.0560731			chrZ_72333252_72333594	0.382019	6.83134	6.34541	0.0117685	0.232284
chrZ_64209990_64210258	0.639789	6.31502	8.4197	0.00371177	0.0583489			chrZ_66979661_66980127	-0.672303	6.48452	6.34416	0.0117768	0.232284
chrZ_39367879_39368326	0.607102	7.33444	8.34097	0.00387608	0.0583489			chrZ_40626819_40627348	-0.500609	6.6893	6.29497	0.0121081	0.235366
chrZ_64921935_64922597	0.568049	9.13459	8.35876	0.00383832	0.0583489			chrZ_14679706_14680598	-0.374125	8.92084	6.28734	0.0121604	0.235366
chrZ_20879074_20879864	0.521232	8.82354	8.39578	0.00376093	0.0583489			chrZ_36596706_36599084	-0.457731	9.69398	6.17226	0.0129769	0.248843
chrZ_75330199_75330645	-0.559892	7.23607	8.35401	0.00384837	0.0583489			chrZ_2852142_2852546	0.472865	5.95046	6.15078	0.0131354	0.249222
chrZ_4354426_4354629	-0.669151	6.90227	8.3639	0.00382748	0.0583489			chrZ_12204753_12206308	0.335515	8.40485	6.13712	0.0132373	0.249222
chrZ_1968808_1969170	-0.690902	7.68663	8.45332	0.00364377	0.0583489			chrZ_49836530_49837831	0.271912	9.77216	6.10167	0.0135054	0.25198
chrZ_10060580_10060978	-0.741337	8.02755	8.37563	0.00380285	0.0583489			chrZ_65237419_65238699	-0.299522	8.04961	6.07581	0.0137046	0.252647
chrZ_25463201_25463375	-1.19277	7.04041	8.31682	0.00392795	0.0586065			chrZ_15235679_15236346	-0.355037	8.1893	6.06545	0.0137852	0.252647
chrZ_7562893_7563612	0.735865	7.27746	8.29023	0.0039859	0.0589493			chrZ_1140264_1141172	-0.345871	7.98199	5.96124	0.0146237	0.265664
chrZ_67406466_67406807	-1.04547	9.63878	8.2552	0.00406354	0.059575			chrZ_62137622_62137911	0.512593	6.46183	5.92411	0.014935	0.266956
chrZ_63184020_63184301	0.640839	7.10479	8.14568	0.0043164	0.0627366			chrZ_5434261_5434911	-0.403527	7.14917	5.92204	0.0149527	0.266956
chrZ_10167500_10167673	-0.745007	6.21749	8.09651	0.00443505	0.0639103			chrZ_14606029_14607075	0.567355	8.6011	5.90273	0.0151175	0.267592
chrZ_47661480_47662354	-0.516448	8.99981	7.88431	0.00498656	0.0712486			chrZ_12349202_12349517	0.275587	7.9309	5.84735	0.0156005	0.271984
chrZ_57218007_57218684	0.526426	7.90559	7.83276	0.00513078	0.0719278			chrZ_34086557_34087011	-0.454705	7.10606	5.84423	0.0156282	0.271984
chrZ_57798339_57799006	0.499068	8.28049	7.82176	0.00516208	0.0719278			chrZ_12761590_12762385	-0.518933	7.81493	5.80733	0.0159595	0.275434
chrZ_14188273_14188589	-0.717996	7.09634	7.83707	0.00511856	0.0719278			chrZ_14670074_14670974	-0.379994	8.0409	5.78327	0.0161794	0.276468
chrZ_33541976_33542270	-0.682192	6.37738	7.77432	0.00529942	0.0732363			chrZ_14891576_14891860	-0.415036	6.32122	5.74575	0.0165286	0.276468
chrZ_44352076_44352773	-0.794962	8.73069	7.72124	0.00545748	0.0748074			chrZ_24396836_24397689	0.478284	8.23426	5.74531	0.0165327	0.276468
chrZ_65425502_65425724	0.569741	6.60615	7.67011	0.00561429	0.0763363			chrZ_12579426_12580170	0.308273	8.03746	5.74312	0.0165534	0.276468
chrZ_9991901_9993029	-0.743248	10.8098	7.64098	0.0057057	0.0769585			chrZ_16466517_16467166	0.629693	8.10946	5.68123	0.0171474	0.284098
chrZ_14204002_14204258	-0.660784	6.08722	7.61558	0.00578662	0.0774305			chrZ_12344141_12344763	0.289585	8.3076	5.66693	0.0172877	0.284149
chrZ_62647347_62647856	0.906943	7.21869	7.54069	0.00603209	0.0788072			chrZ_38446708_38447054	-0.553317	6.0082	5.64315	0.0175237	0.285761
chrZ_212381_213401	0.503645	9.21463	7.52748	0.00607648	0.0788072			chrZ_66095972_66096356	-0.626891	6.02632	5.61262	0.0178316	0.28851
chrZ_40720926_40721249	-0.823324	6.84703	7.54208	0.00602743	0.0788072			chrZ_64574127_64575811	0.229607	9.22868	5.57028	0.0182678	0.292296
chrZ_10425844_10426122	-0.845838	7.10279	7.5327	0.00605889	0.0788072			chrZ_50022603_50023584	0.319138	8.93362	5.55158	0.018464	0.292296
chrZ_505993_506302	0.665734	6.56715	7.50947	0.00613754	0.0789916			chrZ_21559928_21560187	-0.455448	5.75232	5.54921	0.018489	0.292296
chrZ_15400182_15401041	-0.51077	9.82218	7.4396	0.0063804	0.0814951			chrZ_37279344_37280479	0.370769	8.07505	5.53138	0.0186783	0.292868
chrZ_44997383_44997657	0.631448	7.08841	7.11834	0.00762994	0.0967223			chrZ_14757547_14759036	-0.377374	9.73712	5.51928	0.018808	0.292868
chrZ_14664614_14665405	-0.646292	8.52993	7.05726	0.00789444	0.0985928			chrZ_28040020_28040488	0.505898	6.62553	5.49591	0.019061	0.294592
chrZ_1634276_1634550	-0.784695	7.41165	7.06155	0.00787559	0.0985928			chrZ_75605342_75605619	-0.357634	7.33294	5.47277	0.019315	0.296306
chrZ_41491736_41492101	-0.545779	6.71109	6.96991	0.00828914	0.102761			chrZ_48864767_48864978	-0.402007	5.92004	5.45922	0.0194653	0.296417
chrZ_59339148_59339611	-0.500921	8.53003	6.93828	0.00843703	0.103831			chrZ_30291312_30291640	0.345796	6.47415	5.42037	0.0199032	0.296995
chrZ_64657324_64657568	-0.87647	6.89926	6.88613	0.00868671	0.106129			chrZ_14765615_14765839	-0.471098	6.17237	5.4117	0.0200022	0.296995
chrZ_37845927_37846121	-0.677359	5.71047	6.85147	0.00885681	0.107429			chrZ_6504283_6505024	-0.367165	6.75314	5.40176	0.0201165	0.296995
chrZ_8850419_8850637	-1.0544	6.64922	6.83167	0.00895555	0.10785			chrZ_11606846_11608095	0.321829	8.25785	5.38854	0.0202694	0.296995
chrZ_45878141_45878562	-0.703381	9.28914	6.78042	0.00921632	0.110204			chrZ_22356475_22356960	0.398053	6.55636	5.37869	0.0203842	0.296995
chrZ_16426166_16426909	-0.636999	9.01704	6.74989	0.00937532	0.111315			chrZ_33301470_33301744	0.44068	5.51234	5.37028	0.0204827	0.296995
chrZ_25610903_25611381	-0.588318	8.85576	6.73216	0.00946899	0.111641			chrZ_75383023_75384366	-0.239002	9.74213	5.35002	0.020722	0.296995
chrZ_56686018_56686618	0.403886	9.20554	6.63171	0.0100179	0.117293			chrZ_29607515_29608464	0.277451	7.89279	5.34033	0.0208375	0.296995
chrZ_58997122_58997759	0.511735	7.17511	6.57834	0.0103227	0.120028			chrZ_58952578_58953178	-0.285282	7.57657	5.3374	0.0208725	0.296995
chrZ_10423_10540	-1.09733	6.53439	6.48875	0.0108559	0.125363			chrZ_10133075_10133612	-0.474691	7.26241	5.32902	0.0209731	0.296995
chrZ_72333300_72333580	0.533906	6.73093	6.47198	0.0109588	0.125691			chrZ_28036738_28037382	0.414043	7.07951	5.3201	0.0210808	0.296995
chrZ_20921419_20922044	0.649239	8.1534	6.4064	0.011371	0.129537			chrZ_14526276_14527407	-0.21853	10.0559	5.2932	0.0214088	0.298245
chrZ_51417453_51417949	0.64483	7.06422	6.3625	0.0116557	0.13189			chrZ_14839671_14839993	0.438306	5.40979	5.28924	0.0214575	0.298245
chrZ_31561037_31561784	0.402417	9.5573	6.27	0.0122799	0.138026			chrZ_71647314_71647591	-0.397485	5.98856	5.27152	0.021677	0.298541
chrZ_31597813_31598221	-0.423687	7.78465	6.14841	0.013153	0.146861			chrZ_41629089_41629438	-0.362674	6.43052	5.25436	0.0218918	0.298541
chrZ_1461193_1461711	0.499996	8.24909	6.1005	0.0135144	0.149852			chrZ_1528254_1528579	-0.455235	6.17894	5.24567	0.0220015	0.298541
chrZ_15410500_15411013	-0.482121	8.44417	6.08951	0.0135987	0.149852			chrZ_28973902_28974996	-0.257785	9.13941	5.24141	0.0220554	0.298541
chrZ_51543141_51543380	0.473298	7.06831	6.0752	0.0137093	0.15009			chrZ_58951599_58952426	-0.394062	8.05382	5.2147	0.0223967	0.298949
chrZ_72957133_72957766	0.58367	7.71622	6.05507	0.0138664	0.150831			chrZ_16674179_16674820	0.436298	7.75458	5.20565	0.0225136	0.298949
chrZ_2437567_2437970	-0.618944	7.23453	6.03376	0.0140348	0.151684			chrZ_43651489_43651876	0.381351	6.68764	5.20526	0.0225186	0.298949
chrZ_67042960_67043227	0.518139	6.13077	5.98956	0.0143908	0.153562			chrZ_885070_885584	-0.292555	7.8913	5.18361	0.0228009	0.300768
chrZ_70914755_70914997	-0.682961	8.17625	5.98959	0.0143905	0.153562			chrZ_64008630_64008970	-0.431299	7.14177	5.1388	0.0233969	0.306677
chrZ_71168745_71169282	0.480882	8.33319	5.96609	0.0145836	0.153675			chrZ_66579897_66580315	0.381715	6.49764	5.08481	0.0241364	0.313146
chrZ_21612805_21613093	-0.589657	6.85829	5.96981	0.0145529	0.153675			chrZ_74816485_74817517	0.369446	9.58731	5.08076	0.0241928	0.313146
chrZ_45782731_45782983	0.633345	7.30044	5.92401	0.0149359	0.15641			chrZ_34578829_34579860	-0.390688	7.11899	5.04124	0.0247507	0.318377
chrZ_50285177_50286685	0.720151	9.91408	5.84935	0.0155828	0.161181			chrZ_66917344_66917764	-0.302958	6.67885	5.03028	0.0249079	0.318421
chrZ_27731052_27731246	-0.711174	6.99899	5.8533	0.0155479	0.161181			chrZ_7568182_7568805	0.425908	6.51361	5.00913	0.025214	0.318999
chrZ_49982166_49983028	0.383698	9.33885	5.8017	0.0160107	0.162614			chrZ_14723698_14725574	-0.284737	8.6809	5.00483	0.0252768	0.318999
chrZ_5951230_5951614	-0.53987	6.92124	5.81023	0.0159332	0.162614			chrZ_12724595_12725198	-0.431997	7.43164	4.99537	0.0254152	0.318999
chrZ_51746285_51746858	-0.633872	7.55607	5.80419	0.015988	0.162614			chrZ_1403960_1404366	0.270778	7.05241	4.91236	0.0266651	0.332671
chrZ_915801_916510	-0.517192	7.9893	5.78991	0.0161184	0.162728			chrZ_64584053_64584871	0.329006	7.72986	4.89751	0.0268955	0.333388
chrZ_23047775_23049206	0.419045	10.8409	5.77628	0.0162439	0.163019			chrZ_31051186_31051716	0.325236	7.51689	4.88796	0.0270445	0.333388
chrZ_23075527_23077794	0.882398	10.6771	5.73135	0.0166646	0.163669			chrZ_13990869_13991591	-0.334742	7.12403	4.86578	0.0273943	0.335702
chrZ_355371_355747	0.485079	7.65851	5.73074	0.0166705	0.163669			chrZ_67396569_67397528	-0.462557	9.41014	4.84533	0.0277211	0.337708
chrZ_40680839_40681749	0.434925	8.73086	5.72795	0.0166969	0.163669			chrZ_72179774_72181099	0.38535	8.76564	4.74255	0.0294255	0.356375
chrZ_1543307_1543685	-0.415515	8.43935	5.73659	0.016615	0.163669			chrZ_14237198_14237864	-0.292715	8.97994	4.72244	0.0297715	0.357733
chrZ_36512283_36512779	0.560727	8.14606	5.69598	0.0170038	0.164761			chrZ_27730176_27730826	-0.293409	7.86843	4.70301	0.0301098	0.357733
chrZ_53926157_53926666	0.54014	6.44523	5.70586	0.0169084	0.164761			chrZ_41166786_41167157	-0.381892	6.07778	4.69704	0.0302147	0.357733
chrZ_21625653_21625877	-0.68774	5.85051	5.68546	0.017106	0.164804			chrZ_4687083_4687538	0.458533	7.13595	4.67978	0.0305196	0.357733
chrZ_25599858_25600230	-0.484198	7.12551	5.6625	0.0173314	0.165089			chrZ_67406442_67406828	0.485054	10.0836	4.67894	0.0305345	0.357733
chrZ_51723919_51724149	-0.497995	6.59343	5.67133	0.0172444	0.165089			chrZ_6397402_6397789	-0.349119	5.95539	4.67672	0.030574	0.357733
chrZ_66596159_66597047	0.427418	8.62391	5.56203	0.0183541	0.173848			chrZ_40064646_40065253	-0.308395	6.6002	4.64735	0.0311015	0.36156
chrZ_29618150_29618893	-0.452548	7.37888	5.53447	0.0186454	0.174198			chrZ_2717100_2717541	-0.375963	6.22721	4.63916	0.0312502	0.36156
chrZ_12961372_12962180	-0.492867	8.44367	5.54193	0.0185661	0.174198			chrZ_14810737_14811594	0.601747	7.42542	4.62534	0.031503	0.362428
chrZ_69505436_69505686	-0.996196	7.02141	5.52926	0.018701	0.174198			chrZ_22347644_22347919	-0.426111	6.34037	4.61599	0.0316753	0.362428
chrZ_75401094_75402211	-0.364883	9.80767	5.43616	0.019724	0.175025			chrZ_44926302_44926760	0.424637	6.76971	4.59867	0.0319968	0.364095
chrZ_64758963_64759685	-0.461939	7.35781	5.44126	0.0196665	0.175025			chrZ_14538286_14540073	-0.247117	9.40708	4.57252	0.0324887	0.367673
chrZ_54862155_54862769	-0.483989	8.21824	5.46597	0.0193903	0.175025			chrZ_52559652_52559932	0.35945	6.41814	4.54175	0.0330778	0.368242
chrZ_16387871_16388348	-0.497637	7.76479	5.44821	0.0195884	0.175025			chrZ_68703775_68703961	0.353395	6.90656	4.52913	0.0333225	0.368242
chrZ_1856018_1856811	-0.571864	8.29907	5.48758	0.0191521	0.175025			chrZ_66951537_66952790	0.503493	8.00673	4.52705	0.0333631	0.368242
chrZ_33261434_33262028	-0.582222	7.88828	5.44866	0.0195833	0.175025			chrZ_63272721_63272964	0.521541	7.33636	4.52302	0.0334417	0.368242
chrZ_66766703_66767573	-0.62503	8.87534	5.4856	0.0191737	0.175025			chrZ_1256170_1256654	0.25523	7.42591	4.5221	0.0334598	0.368242
chrZ_6653365_6653703	-0.648344	7.62108	5.48137	0.0192202	0.175025			chrZ_41211895_41212391	-0.278042	7.85591	4.51278	0.0336425	0.368242
chrZ_27807142_27807369	-0.678059	6.56903	5.44604	0.0196127	0.175025			chrZ_63275211_63275871	0.344491	8.49984	4.50322	0.0338311	0.368242
chrZ_20918357_20918559	0.539625	7.33321	5.41772	0.0199333	0.175956			chrZ_6474892_6475590	-0.355214	7.02952	4.49099	0.0340739	0.368242
chrZ_44998314_44999383	0.589031	8.85682	5.36959	0.0204908	0.179935			chrZ_62581111_62581464	0.39582	6.40105	4.48772	0.0341393	0.368242
chrZ_55538796_55539137	-0.597432	6.41177	5.32918	0.0209712	0.183199			chrZ_36601770_36602050	-0.343199	6.7404	4.47669	0.0343601	0.368704
chrZ_75368257_75369150	0.544818	10.0425	5.3167	0.021122	0.183566			chrZ_69633603_69633987	0.440586	6.64065	4.4269	0.0353766	0.377654
chrZ_47602054_47602355	-0.568606	6.40151	5.29705	0.0213616	0.184695			chrZ_28212920_28214073	-0.309538	8.57554	4.40963	0.0357366	0.379541
chrZ_69287265_69287716	-0.552138	7.25619	5.28352	0.0215282	0.185187			chrZ_67027413_67028045	0.271805	7.40373	4.38222	0.0363158	0.383724
chrZ_25467481_25467807	-0.651285	7.91205	5.25107	0.0219333	0.187714			chrZ_31044436_31045019	0.268029	6.75187	4.36011	0.0367899	0.384653
chrZ_75507161_75508019	-0.395222	8.59763	5.16043	0.0231071	0.192589			chrZ_24380042_24380659	-0.602973	7.36109	4.35948	0.0368035	0.384653
chrZ_29693446_29694148	-0.443538	9.30764	5.1875	0.0227499	0.192589			chrZ_75555463_75556708	-0.348227	8.17473	4.35119	0.0369831	0.384653
chrZ_12649496_12649936	-0.450137	7.80869	5.17908	0.0228604	0.192589			chrZ_66352799_66353214	-0.376032	6.34618	4.34368	0.0371466	0.384653
chrZ_59439309_59439690	-0.497927	6.68903	5.16877	0.0229965	0.192589			chrZ_4515385_4516101	-0.29763	7.19232	4.32432	0.0375714	0.387116
chrZ_779417_779777	-0.502482	7.15775	5.1458	0.0233026	0.192589			chrZ_64780708_64781038	-0.346729	6.75676	4.30457	0.03801	0.389697
chrZ_44218979_44219435	-0.593528	7.88438	5.1759	0.0229023	0.192589			chrZ_64006930_64007774	-0.404394	7.76275	4.28679	0.0384096	0.391854
chrZ_75819638_75820024	-0.708718	6.93508	5.15111	0.0232315	0.192589			chrZ_74909728_74910350	0.344996	6.831	4.27024	0.0387855	0.393749
chrZ_45740494_45740739	-0.478774	6.38208	5.04048	0.0247617	0.20365			chrZ_14664675_14665365	-0.291405	8.40957	4.23831	0.0395215	0.397645
chrZ_59727715_59728160	-0.504735	6.87747	4.99992	0.0253485	0.207464			chrZ_9960208_9960907	-0.387185	7.32582	4.23694	0.0395533	0.397645
chrZ_59459189_59459361	-0.565201	6.38536	4.96499	0.0258654	0.210672			chrZ_55634824_55635096	-0.520727	5.6743	4.21383	0.0400958	0.401152
chrZ_605973_606296	0.552484	6.66037	4.90754	0.0267397	0.21241			chrZ_14693698_14694102	-0.288247	7.16555	4.19589	0.0405222	0.403468
chrZ_51709338_51710468	0.505467	9.7411	4.93193	0.0263648	0.21241			chrZ_45743405_45743845	-0.308099	7.37373	4.14898	0.0416597	0.4101
chrZ_1539682_1539904	-0.47924	7.32254	4.91057	0.0266929	0.21241			chrZ_2732693_2733382	-0.362039	6.80587	4.14631	0.0417255	0.4101
chrZ_46754663_46754877	-0.496234	6.28683	4.89525	0.0269306	0.21241			chrZ_30588612_30589352	0.272351	6.87201	4.144	0.0417822	0.4101
chrZ_69201794_69202252	-0.518278	7.82892	4.93302	0.0263482	0.21241			chrZ_66357397_66357863	-0.378634	7.26935	4.10578	0.0427368	0.416017
chrZ_51735650_51735945	-0.665979	6.69063	4.89332	0.0269607	0.21241			chrZ_48852884_48853685	-0.30228	8.30444	4.1038	0.0427869	0.416017
chrZ_25806976_25807529	-1.08995	8.3138	4.89378	0.0269537	0.21241			chrZ_29205842_29206775	-0.354218	7.79742	4.06903	0.0436763	0.422681
chrZ_39043157_39043625	0.64704	8.71765	4.85345	0.0275909	0.216364			chrZ_765417_766051	0.269322	7.31058	4.04018	0.044429	0.427081
chrZ_33244587_33245927	-0.336966	11.1514	4.83394	0.0279047	0.217812			chrZ_14865785_14866440	0.420511	6.96172	4.02953	0.0447105	0.427081
chrZ_71688871_71689256	0.676031	7.89909	4.80292	0.0284116	0.220746			chrZ_75603701_75604873	-0.299065	8.73561	4.02805	0.0447496	0.427081
chrZ_63188485_63188964	0.403878	8.10416	4.77994	0.0287932	0.221668			chrZ_75264203_75264398	0.323042	5.67189	4.00047	0.0454875	0.430969
chrZ_33938334_33938831	-0.581712	8.1171	4.78537	0.0287026	0.221668			chrZ_24316136_24317083	-0.268872	10.0057	3.96491	0.0464579	0.430969
chrZ_2788181_2788813	0.529612	8.28899	4.70098	0.0301454	0.228497			chrZ_45754236_45754593	0.264138	7.35938	3.96307	0.0465089	0.430969
chrZ_75661408_75662092	-0.337799	9.04057	4.69835	0.0301916	0.228497			chrZ_10348520_10348777	-0.50851	5.43465	3.96234	0.046529	0.430969
chrZ_758425_759122	-0.409153	8.19595	4.70491	0.0300766	0.228497			chrZ_37780827_37781480	0.235402	8.33914	3.95839	0.0466382	0.430969
chrZ_6443222_6443519	-0.489812	7.7908	4.6966	0.0302223	0.228497			chrZ_33173378_33174404	-0.393142	8.00505	3.94978	0.0468775	0.430969
chrZ_7278545_7279031	-0.442408	7.2682	4.63775	0.0312759	0.235407			chrZ_24424135_24424666	-0.501788	8.54085	3.94137	0.0471123	0.430969
chrZ_44217603_44218103	-0.626322	8.18273	4.61707	0.0316553	0.237203			chrZ_51815290_51815672	-0.402539	5.76373	3.9406	0.0471338	0.430969
chrZ_12756772_12757949	-0.357051	9.05201	4.58614	0.0322315	0.239394			chrZ_75619099_75620114	-0.408813	8.21397	3.93663	0.0472453	0.430969
chrZ_63140538_63140843	-0.54077	6.76443	4.58949	0.0321687	0.239394			chrZ_6364147_6364448	-0.359144	6.40409	3.93277	0.0473538	0.430969
chrZ_75521122_75522468	-0.418831	10.0814	4.55614	0.032801	0.242555			chrZ_29024417_29024669	-0.345227	6.18184	3.9295	0.0474462	0.430969
chrZ_64921217_64921675	0.527192	8.09872	4.53368	0.0332341	0.244684			chrZ_48869018_48870783	-0.261681	9.07269	3.90647	0.0481005	0.433834
chrZ_62367879_62368143	0.571384	6.17084	4.49039	0.034086	0.249865			chrZ_24198886_24199732	-0.274738	8.08204	3.89247	0.0485032	0.433834
chrZ_20914470_20914925	0.377321	7.48381	4.41968	0.0355268	0.258916			chrZ_47947433_47948344	0.201697	8.39733	3.88723	0.0486547	0.433834
chrZ_49850232_49850548	-0.534842	6.79796	4.41483	0.0356279	0.258916			chrZ_14524049_14525472	-0.265103	10.0505	3.87204	0.0490967	0.433834
chrZ_1533423_1534048	-0.387957	8.56142	4.38915	0.0361684	0.261717			chrZ_2690815_2691134	-0.375788	6.49663	3.86353	0.0493463	0.433834
chrZ_21530184_21530736	-0.484813	7.66869	4.3501	0.0370068	0.266639			chrZ_36422122_36423181	-0.418464	7.95099	3.85751	0.0495237	0.433834
chrZ_66598849_66599240	0.562674	7.85928	4.30787	0.0379363	0.271398			chrZ_64748267_64749207	-0.302522	7.84075	3.85287	0.049661	0.433834
chrZ_31289576_31290235	-0.432621	8.48053	4.3055	0.0379893	0.271398			chrZ_30370078_30370340	-0.403017	6.04451	3.83831	0.050094	0.433834
chrZ_64933231_64933642	0.578197	7.00256	4.28423	0.0384676	0.272084			chrZ_28067972_28068428	-0.374247	6.72068	3.83408	0.0502205	0.433834
chrZ_13293563_13293924	-0.456633	6.77964	4.27973	0.0385695	0.272084			chrZ_29682297_29682746	-0.339015	6.1734	3.81361	0.0508377	0.433834
chrZ_22960762_22961157	-0.517403	6.46086	4.29279	0.0382742	0.272084			chrZ_27790567_27790772	0.342249	6.25899	3.81343	0.0508432	0.433834
chrZ_7671983_7672515	0.411536	8.78008	4.21896	0.0399747	0.280822			chrZ_68260372_68260809	-0.353468	5.90365	3.81327	0.0508482	0.433834
chrZ_37279491_37280440	-0.381715	8.86217	4.19639	0.04051	0.282341			chrZ_54822684_54824403	-0.212627	11.0809	3.80624	0.0510619	0.433834
chrZ_25649577_25650155	-0.508427	8.94163	4.19573	0.0405258	0.282341			chrZ_64830430_64831608	0.274989	9.38391	3.80186	0.0511957	0.433834
chrZ_69208589_69208905	-0.84959	7.16903	4.18468	0.0407909	0.283018			chrZ_37394355_37394648	-0.343189	6.59037	3.79426	0.0514286	0.433834
chrZ_6353984_6354669	-0.434781	7.80172	4.1608	0.04137	0.28586			chrZ_12201838_12202292	0.26876	6.65917	3.79409	0.0514338	0.433834
chrZ_21541331_21541868	-0.407726	8.30012	4.09127	0.0431052	0.296634			chrZ_12602743_12602942	-0.433455	5.08679	3.7915	0.0515135	0.433834
chrZ_62660639_62660927	0.699939	7.38999	4.04026	0.0444269	0.304487			chrZ_43898961_43899671	0.262109	7.60305	3.78998	0.0515602	0.433834
chrZ_38392577_38393486	-0.50466	9.08238	4.02962	0.044708	0.305173			chrZ_33048927_33049357	0.43371	6.01738	3.7841	0.0517417	0.433834
chrZ_49972191_49972626	0.395311	8.32967	3.97333	0.0462262	0.311257			chrZ_37230547_37231342	0.238574	8.33571	3.77489	0.0520274	0.434471
chrZ_1462264_1462590	0.349055	8.44178	3.96927	0.0463378	0.311257			chrZ_21965438_21965728	-0.351631	5.322	3.76461	0.052348	0.435392
chrZ_14819321_14819642	-0.391295	7.23197	3.9703	0.0463094	0.311257			chrZ_22355789_22356007	0.385063	5.97177	3.75723	0.0525797	0.43557
chrZ_42099976_42100381	-0.43385	6.93623	3.97567	0.0461621	0.311257			chrZ_5404303_5404659	-0.347318	5.92806	3.73565	0.053263	0.439473
chrZ_11162780_11163246	0.445154	6.77643	3.94925	0.0468923	0.312492			chrZ_8548628_8549124	-0.398114	6.22523	3.72784	0.0535126	0.43978
chrZ_33661886_33662481	-0.327421	7.63838	3.95369	0.0467686	0.312492			chrZ_16190252_16191137	-0.305444	8.16418	3.70495	0.0542512	0.442911
chrZ_55825315_55825668	-0.385609	6.75766	3.93979	0.0471566	0.313016			chrZ_31289703_31290230	-0.33986	6.99629	3.69532	0.0545652	0.442911
chrZ_53719495_53719973	-0.59965	7.70896	3.92007	0.0477128	0.315466			chrZ_2901170_2901965	0.252658	7.33837	3.69159	0.0546875	0.442911
chrZ_48822091_48822449	-0.401423	6.95083	3.87243	0.0490855	0.323226			chrZ_27839564_27840440	-0.276104	7.61727	3.68971	0.054749	0.442911
chrZ_35286867_35287219	-0.493033	7.20408	3.86535	0.049293	0.323226			chrZ_33449378_33449583	0.443112	5.49702	3.68295	0.0549715	0.44294
chrZ_5748_6448	-0.591299	8.21858	3.85962	0.0494616	0.323226			chrZ_880372_881461	-0.352234	9.70756	3.66896	0.0554348	0.44294
chrZ_69062219_69062538	-0.508383	7.54579	3.8395	0.0500584	0.325863			chrZ_33311616_33312020	-0.36104	6.26068	3.65904	0.0557657	0.44294
chrZ_36860824_36861018	0.374124	6.36445	3.82183	0.050589	0.32805			chrZ_56592029_56592514	0.30151	6.7825	3.65483	0.0559068	0.44294
chrZ_6827434_6827640	-0.431615	7.09104	3.81402	0.0508254	0.32832			chrZ_24419801_24421082	-0.348802	9.68015	3.64656	0.0561851	0.44294
chrZ_72867768_72868407	0.351533	8.24154	3.78793	0.0516233	0.332202			chrZ_10841514_10842036	0.230526	7.91416	3.64365	0.0562835	0.44294
chrZ_1896877_1897308	-0.45282	7.27879	3.77963	0.0518801	0.332585			chrZ_13977130_13977543	0.308556	6.50629	3.63559	0.0565566	0.44294
chrZ_5767974_5768950	0.353944	9.24001	3.75508	0.0526472	0.336224			chrZ_12094433_12095816	0.258058	10.332	3.63372	0.0566203	0.44294
chrZ_27693989_27694941	-0.295101	10.7007	3.73084	0.0534164	0.339849			chrZ_41032332_41033317	-0.289889	7.18181	3.63089	0.0567164	0.44294
chrZ_72288899_72289934	0.386187	8.88754	3.72195	0.0537016	0.34038			chrZ_65278705_65278972	-0.350484	5.31163	3.62577	0.0568914	0.44294
chrZ_37065549_37065891	-0.353799	7.59088	3.71492	0.0539282	0.340535			chrZ_24511032_24511376	-0.296989	5.71443	3.61115	0.0573936	0.445176
chrZ_64265584_64266073	0.426703	7.22118	3.70227	0.0543384	0.341744			chrZ_43697794_43698738	-0.265589	7.6085	3.60237	0.0576973	0.445863
chrZ_1458952_1459315	-0.328668	8.91899	3.69655	0.054525	0.341744			chrZ_33541635_33543259	-0.241791	9.7008	3.57749	0.0585677	0.450699
chrZ_14401329_14401828	-0.392541	8.62902	3.68797	0.0548064	0.342236			chrZ_37381403_37382528	-0.256811	9.30179	3.57209	0.0587585	0.450699
chrZ_52399768_52400093	0.499479	7.21155	3.67509	0.0552312	0.342352			chrZ_68861609_68862055	0.232467	7.64729	3.55733	0.0592829	0.453044
chrZ_12094858_12095403	0.303432	9.23234	3.67627	0.0551923	0.342352			chrZ_67385261_67385685	-0.460692	7.89914	3.53183	0.0602013	0.458371
chrZ_7692271_7692897	0.34042	8.13326	3.6581	0.0557973	0.344594			chrZ_31424290_31424585	-0.338734	6.23489	3.51759	0.0607208	0.458939
chrZ_890090_890506	-0.377968	7.1894	3.6431	0.0563021	0.346443			chrZ_14407343_14408042	-0.235981	8.12706	3.50787	0.0610778	0.458939
chrZ_16791647_16792197	0.447676	7.94713	3.63152	0.0566949	0.347591			chrZ_68517009_68518619	0.221878	9.19383	3.49634	0.0615046	0.458939
chrZ_33418076_33418730	-0.339268	7.76564	3.60781	0.0575086	0.348918			chrZ_36969934_36970583	0.388981	7.2455	3.4897	0.0617517	0.458939
chrZ_10670845_10671399	-0.392051	8.34613	3.60713	0.0575322	0.348918			chrZ_62994759_62994993	-0.349973	6.39193	3.48954	0.0617577	0.458939
chrZ_20969285_20969602	-0.429355	6.84037	3.61654	0.0572077	0.348918			chrZ_20968725_20970206	-0.267873	9.77872	3.48764	0.0618288	0.458939
chrZ_19564468_19565014	0.355476	7.88163	3.60027	0.0577702	0.349106			chrZ_14214727_14215945	-0.202303	10.2306	3.4778	0.0621975	0.458939
chrZ_15371068_15371272	-0.536269	6.43266	3.58345	0.0583579	0.351398			chrZ_45466722_45467165	-0.322913	6.12909	3.47576	0.0622739	0.458939
chrZ_68361051_68361424	0.586018	7.74587	3.57667	0.0585964	0.351578			chrZ_847035_847369	-0.346454	5.88464	3.47274	0.0623878	0.458939
chrZ_74892117_74892813	0.383188	8.76825	3.563	0.0590808	0.352382			chrZ_37594864_37595463	0.253909	8.81295	3.46754	0.0625844	0.458939
chrZ_8911545_8912094	-0.388037	7.79128	3.56111	0.0591483	0.352382			chrZ_24377590_24378237	-0.407463	7.45705	3.46237	0.0627804	0.458939
chrZ_66192574_66193708	-0.37177	7.98101	3.52512	0.0604454	0.358379			chrZ_44976953_44977702	-0.276999	7.29537	3.45031	0.0632399	0.458939
chrZ_12682582_12683024	-0.509381	8.15501	3.52143	0.06058	0.358379			chrZ_66358022_66359437	-0.375271	8.22134	3.44868	0.0633024	0.458939
chrZ_72302808_72303497	0.453932	7.05171	3.51006	0.0609974	0.358998			chrZ_55618335_55618897	-0.360821	7.64489	3.43985	0.0636413	0.458939
chrZ_52415000_52416238	0.429176	8.90994	3.50699	0.0611105	0.358998			chrZ_47850437_47850673	-0.317284	5.647	3.4364	0.0637746	0.458939
chrZ_2907703_2907889	-0.597235	5.85811	3.48653	0.06187	0.362197			chrZ_43755125_43756124	0.320021	7.71444	3.43374	0.0638774	0.458939
chrZ_13853823_13854758	0.366541	8.59611	3.44735	0.0633534	0.368324			chrZ_32779346_32779983	0.296904	7.2287	3.42946	0.0640432	0.458939
chrZ_75413929_75414430	-0.284977	8.38978	3.44982	0.0632587	0.368324			chrZ_37045357_37045815	0.410768	6.84348	3.41746	0.0645103	0.460693
chrZ_41571125_41572054	0.313816	9.8402	3.44074	0.0636074	0.368529			chrZ_64786457_64788213	-0.194339	9.93444	3.41168	0.0647365	0.460719
chrZ_73002766_73003314	0.491588	7.20708	3.43185	0.0639506	0.369249			chrZ_75368223_75369191	0.266286	11.3279	3.39296	0.0654751	0.46438
chrZ_22076544_22077473	0.349682	10.3443	3.39001	0.0655926	0.376154			chrZ_55767306_55767974	-0.429094	7.96751	3.38388	0.065837	0.464444
chrZ_41462481_41462675	-0.482474	6.46202	3.39402	0.0654334	0.376154			chrZ_1951104_1951786	-0.285023	8.00988	3.37437	0.066218	0.464444
chrZ_36980166_36981152	0.394419	7.96503	3.36968	0.0664067	0.379531			chrZ_14422121_14422531	0.243373	6.70253	3.37283	0.0662798	0.464444
chrZ_71170572_71170828	0.334146	8.18576	3.34136	0.0675587	0.382228			chrZ_58857809_58858588	-0.3579	7.45026	3.37031	0.0663812	0.464444
chrZ_72201417_72201945	-0.437939	7.93947	3.3442	0.0674424	0.382228			chrZ_14761656_14762095	-0.300257	7.36464	3.3488	0.0672539	0.467214
chrZ_132329_132580	-0.725262	6.9556	3.34549	0.0673894	0.382228			chrZ_75615149_75615467	-0.425553	6.61386	3.34181	0.0675401	0.467214
chrZ_14633254_14633426	-0.306448	8.32155	3.33299	0.0679032	0.382892			chrZ_12920535_12920854	0.269615	6.2138	3.3383	0.0676846	0.467214
chrZ_64230494_64231042	0.353023	8.05857	3.32615	0.0681864	0.383208			chrZ_15348610_15349062	-0.259082	7.09173	3.33374	0.0678726	0.467214
chrZ_68850667_68850951	0.410878	8.12738	3.32059	0.0684174	0.383228			chrZ_3374809_3375153	0.315463	6.54245	3.33295	0.067905	0.467214
chrZ_41294090_41294350	0.3733	6.74695	3.29343	0.0695575	0.388324			chrZ_66530208_66530611	0.272183	8.33277	3.32188	0.0683635	0.46881
chrZ_68878722_68878971	0.509387	6.73416	3.27118	0.0705067	0.388478			chrZ_6812985_6813362	0.292585	6.24211	3.29551	0.0694697	0.474362
chrZ_71154350_71154870	0.34157	7.38149	3.27957	0.0701474	0.388478			chrZ_37063017_37063413	0.393581	7.16635	3.29169	0.0696312	0.474362
chrZ_13840248_13841401	-0.256599	10.6666	3.27344	0.0704098	0.388478			chrZ_11387938_11388341	-0.291894	6.42428	3.27731	0.0702441	0.476969
chrZ_28741964_28742180	-0.485647	6.05478	3.27132	0.0705008	0.388478			chrZ_64766452_64767310	-0.314469	8.8586	3.26673	0.0706983	0.478484
chrZ_29884689_29884874	-0.446647	7.71762	3.26499	0.0707735	0.388678			chrZ_14695765_14697627	-0.200319	9.33124	3.25342	0.0712744	0.480812
chrZ_62885547_62885912	0.452241	6.69613	3.24937	0.0714509	0.389858			chrZ_16178519_16178920	-0.326474	6.43088	3.23552	0.0720573	0.483023
chrZ_49716065_49716278	-0.500663	6.03291	3.25461	0.0712227	0.389858			chrZ_1519112_1519359	0.341009	5.84282	3.23527	0.0720686	0.483023
chrZ_11988056_11988842	0.489365	7.62929	3.2297	0.0723141	0.393295			chrZ_51404504_51405480	0.192822	9.54312	3.19649	0.0737966	0.492285
chrZ_13738137_13738556	-0.38149	7.17131	3.21905	0.0727857	0.394588			chrZ_30166819_30168944	-0.307678	9.94056	3.19363	0.0739259	0.492285
chrZ_24396880_24397490	-0.467715	7.36381	3.21213	0.0730942	0.39499			chrZ_64745499_64745852	-0.315739	7.30995	3.15596	0.0756501	0.502152
chrZ_42110929_42111268	-0.348306	6.86568	3.19309	0.0739503	0.398339			chrZ_64111986_64112407	0.266629	6.47962	3.10677	0.0779675	0.513628
chrZ_73030141_73030385	0.46456	7.0684	3.17918	0.0745821	0.400463			chrZ_28101482_28101693	-0.436277	6.06242	3.09706	0.0784339	0.513628
chrZ_49980845_49981336	0.32836	7.87568	3.16846	0.0750734	0.401744			chrZ_38866099_38867326	-0.295434	7.69097	3.09426	0.0785688	0.513628
chrZ_44487178_44487490	-0.412638	6.74072	3.16359	0.0752972	0.401744			chrZ_24433088_24434504	0.269069	9.45127	3.08729	0.0789063	0.513628
chrZ_71014568_71015502	-0.334447	7.92438	3.14842	0.0760004	0.403498			chrZ_66526445_66526687	0.240395	7.21245	3.0858	0.0789782	0.513628
chrZ_55782234_55782525	-0.413438	8.10101	3.14619	0.0761046	0.403498			chrZ_2207921_2208823	0.217555	7.79185	3.06752	0.0798712	0.513628
chrZ_70912618_70913142	-0.442197	9.14566	3.12391	0.0771514	0.407766			chrZ_11051460_11052277	-0.387113	6.93762	3.0639	0.0800496	0.513628
chrZ_63711452_63711731	0.521237	6.09924	3.09244	0.0786568	0.411862			chrZ_74457994_74458611	-0.312168	6.20705	3.06147	0.080169	0.513628
chrZ_14462853_14464136	-0.284492	10.4533	3.09728	0.078423	0.411862			chrZ_71466379_71466706	0.278551	7.81485	3.0557	0.0804544	0.513628
chrZ_74922565_74923411	-0.329119	9.74027	3.09239	0.0786593	0.411862			chrZ_23356227_23356509	-0.28546	5.80656	3.05127	0.0806742	0.513628
chrZ_68517541_68518216	0.35005	8.2538	3.08311	0.0791089	0.41272			chrZ_12770696_12771079	-0.461932	6.70411	3.0431	0.0810809	0.513628
chrZ_31708871_31709285	-0.447633	8.46209	3.07893	0.0793127	0.41272			chrZ_4600721_4601092	-0.315473	5.99472	3.04304	0.0810842	0.513628
chrZ_12745407_12746016	-0.302365	9.2951	3.07363	0.0795717	0.412793			chrZ_23162153_23162451	0.33294	5.80062	3.0365	0.0814114	0.513628
chrZ_51536026_51536289	0.399097	7.74029	3.05927	0.0802775	0.413936			chrZ_44479138_44479905	0.279069	7.57379	3.03313	0.0815804	0.513628
chrZ_14629706_14630864	-0.298487	10.2283	3.05916	0.080283	0.413936			chrZ_67218900_67219284	0.24092	7.22547	3.03125	0.0816753	0.513628
chrZ_11323970_11324751	0.371302	9.5216	3.0445	0.081011	0.416416			chrZ_33488942_33489256	0.414568	6.30163	3.02974	0.0817511	0.513628
chrZ_36508496_36508844	0.414286	7.93391	3.02203	0.0821407	0.42094			chrZ_23127761_23128150	0.265375	6.71138	3.02647	0.0819162	0.513628
chrZ_50279877_50281279	0.436982	10.0312	3.00804	0.0828526	0.421038			chrZ_33996159_33997147	-0.285144	7.9075	3.01005	0.08275	0.513628
chrZ_6851121_6851685	-0.302252	8.90941	3.00693	0.0829089	0.421038			chrZ_36935138_36935394	0.237562	6.95241	3.00118	0.0832037	0.513628
chrZ_1004069_1004560	-0.573798	7.54594	3.00884	0.0828117	0.421038			chrZ_66390215_66391577	-0.20132	9.82841	3.00045	0.0832412	0.513628
chrZ_64565495_64566074	0.318626	8.99978	3.00205	0.0831593	0.421041			chrZ_67408326_67408863	0.277776	8.80257	2.99965	0.0832827	0.513628
chrZ_52926170_52926486	-0.465491	6.9907	2.99181	0.0836865	0.422441			chrZ_44212153_44212832	0.227046	7.85617	2.99961	0.0832843	0.513628
chrZ_1702588_1703652	-0.298724	9.06708	2.93369	0.0867489	0.436593			chrZ_59283852_59284519	0.266829	7.79737	2.99331	0.083609	0.513628
chrZ_1527433_1528016	-0.34661	8.25752	2.92805	0.0870526	0.436817			chrZ_8848118_8849106	0.486915	9.20882	2.99198	0.0836777	0.513628
chrZ_58550447_58550961	0.404217	7.82184	2.91999	0.0874885	0.437702			chrZ_31704419_31705245	-0.213286	8.51423	2.98793	0.0838871	0.513628
chrZ_59392787_59393441	0.340756	7.39157	2.87156	0.0901573	0.449719			chrZ_22562204_22562451	0.37034	5.93399	2.97819	0.0843935	0.513628
chrZ_67294675_67295440	0.389535	8.75302	2.84149	0.0918588	0.454176			chrZ_57492032_57493082	0.248964	7.58742	2.97531	0.0845438	0.513628
chrZ_75322607_75323089	-0.336485	8.46455	2.8445	0.0916873	0.454176			chrZ_30700182_30700751	-0.346964	6.32775	2.96336	0.085171	0.513628
chrZ_1256227_1256629	-0.366865	7.94574	2.84216	0.0918206	0.454176			chrZ_68763118_68763378	0.314656	7.60275	2.96288	0.0851959	0.513628
chrZ_44454491_44455053	0.371806	8.0229	2.82378	0.0928772	0.456533			chrZ_31647346_31647891	0.207259	8.09852	2.96219	0.0852323	0.513628
chrZ_48793656_48794259	0.325399	8.0909	2.82429	0.0928478	0.456533			chrZ_64590757_64590991	0.314447	5.52148	2.96125	0.0852818	0.513628
chrZ_6446226_6447142	-0.308048	9.03447	2.81743	0.0932454	0.457011			chrZ_31608019_31608307	-0.316248	6.37576	2.96062	0.0853153	0.513628
chrZ_937648_938135	-0.481005	8.32169	2.81025	0.0936639	0.457731			chrZ_72595452_72596181	-0.30285	7.34372	2.95228	0.0857565	0.514788
chrZ_31581656_31582385	-0.29674	8.80842	2.79286	0.0946849	0.460654			chrZ_19607443_19607815	0.280771	5.98402	2.93879	0.0864757	0.517605
chrZ_41057185_41057924	-0.398315	7.45486	2.79077	0.0948084	0.460654			chrZ_47857145_47858304	-0.210911	7.61309	2.91958	0.0875107	0.52229
chrZ_66633628_66634165	0.360348	8.21938	2.78212	0.0953222	0.461764			chrZ_44138425_44138693	0.308919	6.48464	2.90614	0.088243	0.52257
chrZ_64237765_64239202	0.268332	10.0214	2.76918	0.0960951	0.461764			chrZ_30764039_30765124	0.210513	9.87477	2.89788	0.088696	0.52257
chrZ_19723223_19724140	-0.380433	8.73527	2.77062	0.0960088	0.461764			chrZ_6970675_6970979	0.233203	6.60195	2.88862	0.0892071	0.52257
chrZ_31592975_31593244	-0.405536	7.6859	2.76856	0.0961324	0.461764			chrZ_44776976_44777202	-0.250756	6.19495	2.88811	0.0892353	0.52257
chrZ_39416929_39417632	0.33403	8.7903	2.76353	0.096435	0.461902			chrZ_22100533_22100937	0.227962	6.4025	2.88699	0.0892977	0.52257
chrZ_58849500_58850495	0.262981	10.4882	2.74785	0.0973854	0.465133			chrZ_24237666_24238123	-0.291117	6.92405	2.88681	0.0893078	0.52257
chrZ_2893983_2894168	-0.38883	6.79713	2.72744	0.0986374	0.469781			chrZ_16611279_16611851	-0.305976	6.6268	2.88652	0.0893239	0.52257
chrZ_1875214_1875875	-0.458026	9.49982	2.70351	0.100128	0.475536			chrZ_14875742_14876561	0.289678	7.44428	2.87621	0.0898973	0.524364
chrZ_1201890_1202848	-0.262513	9.12862	2.68981	0.100992	0.47562			chrZ_41383037_41384718	-0.21434	8.90183	2.87193	0.0901369	0.524364
chrZ_15377492_15377840	-0.353563	7.2261	2.69528	0.100646	0.47562			chrZ_45906977_45907523	0.224506	7.37711	2.86725	0.090399	0.524415
chrZ_59268367_59268837	-0.45356	7.27359	2.69371	0.100745	0.47562			chrZ_31988616_31990068	0.194184	9.98244	2.85959	0.0908305	0.525447
chrZ_37247095_37249556	0.362795	11.3177	2.67239	0.102103	0.47607			chrZ_4922979_4923561	-0.288463	6.43378	2.84196	0.0918323	0.529763
chrZ_6289555_6289767	-0.347836	7.30116	2.67612	0.101863	0.47607			chrZ_40053454_40054642	-0.266501	8.07562	2.83185	0.092412	0.530905
chrZ_15141130_15142025	-0.36127	8.21226	2.67061	0.102217	0.47607			chrZ_12745150_12746233	-0.275531	9.23026	2.82147	0.093011	0.530905
chrZ_24380106_24380540	-0.507059	7.38274	2.68375	0.101377	0.47607			chrZ_32879264_32880040	0.205427	7.59079	2.81515	0.0933782	0.530905
chrZ_39048268_39048897	0.411949	8.56679	2.66338	0.102682	0.47692			chrZ_6287187_6287612	-0.198594	7.26723	2.81509	0.0933818	0.530905
chrZ_13184216_13184579	-0.390972	6.70706	2.65247	0.103389	0.478886			chrZ_21586071_21586653	0.2282	8.45756	2.81193	0.0935658	0.530905
chrZ_13398899_13399586	-0.383623	8.38155	2.64306	0.104003	0.480409			chrZ_62868637_62868918	0.491132	6.56547	2.81188	0.0935685	0.530905
chrZ_3419706_3420945	0.246509	9.68905	2.63178	0.104744	0.482511			chrZ_25025010_25025567	-0.355144	7.90673	2.79902	0.0943218	0.533717
chrZ_59292652_59293560	-0.264047	8.8025	2.61515	0.105848	0.486264			chrZ_45947172_45948137	0.236645	7.74987	2.79366	0.0946378	0.534046
chrZ_40933686_40934574	0.296729	9.58398	2.60914	0.106249	0.486784			chrZ_66897617_66898257	0.235341	8.72517	2.78521	0.0951381	0.535411
chrZ_24152913_24153544	-0.38464	8.49157	2.59663	0.107091	0.48931			chrZ_896400_897116	-0.262302	8.27794	2.75812	0.0967618	0.54208
chrZ_41232803_41233378	-0.358126	7.18768	2.58107	0.108149	0.49246			chrZ_14207195_14208315	-0.180713	8.75099	2.75672	0.0968467	0.54208
chrZ_23170741_23171011	-0.403385	6.41428	2.57791	0.108365	0.49246			chrZ_27732839_27733585	0.19883	8.34015	2.73756	0.0980143	0.546999
chrZ_62789951_62790867	0.396286	8.42769	2.55981	0.109611	0.496787			chrZ_41143965_41144845	0.198398	7.86514	2.73366	0.0982539	0.546999
chrZ_5727821_5728214	-0.459896	7.75562	2.55532	0.109924	0.496868			chrZ_24765898_24766200	-0.466674	6.32671	2.7176	0.0992474	0.551049
chrZ_6654750_6655340	-0.266366	8.26333	2.54574	0.110592	0.498551			chrZ_10845246_10845738	-0.199184	8.32003	2.68729	0.101152	0.556829
chrZ_7207806_7208155	-0.322081	7.70708	2.54088	0.110933	0.498753			chrZ_20807801_20808126	-0.250777	6.80352	2.68666	0.101192	0.556829
chrZ_24701108_24704230	0.427268	12.2752	2.53197	0.111561	0.498917			chrZ_71347749_71349177	-0.237422	8.97817	2.68646	0.101204	0.556829
chrZ_68852286_68853474	0.298573	10.0848	2.5336	0.111446	0.498917			chrZ_1399649_1400239	0.290723	6.92547	2.68395	0.101364	0.556829
chrZ_49736001_49736262	0.421218	6.40895	2.50697	0.113343	0.504214			chrZ_46004153_46004607	0.204726	7.21206	2.66893	0.102325	0.558355
chrZ_1613405_1614180	-0.369585	9.6046	2.50723	0.113325	0.504214			chrZ_57162584_57163066	0.261304	6.6135	2.65782	0.103042	0.558355
chrZ_33457904_33459170	-0.227316	10.269	2.49329	0.114332	0.505943			chrZ_34376978_34377435	0.220197	7.49008	2.6493	0.103596	0.558355
chrZ_31677817_31678008	-0.351718	6.84344	2.49712	0.114054	0.505943			chrZ_14684166_14684871	-0.329063	8.48713	2.64911	0.103608	0.558355
chrZ_71163426_71163954	0.2703	7.78033	2.48707	0.114785	0.506616			chrZ_23047859_23049330	0.217444	11.7816	2.64908	0.10361	0.558355
chrZ_67852620_67852941	0.401004	7.09407	2.47981	0.115316	0.507633			chrZ_75529883_75530581	-0.280653	7.88737	2.64616	0.103801	0.558355
chrZ_9942256_9942973	-0.269296	9.1434	2.45778	0.116944	0.513458			chrZ_62764894_62765783	0.243282	7.74722	2.64107	0.104134	0.558355
chrZ_23485868_23486875	0.266186	9.80439	2.44627	0.117805	0.515893			chrZ_44045453_44045668	0.272593	6.00056	2.63993	0.104208	0.558355
chrZ_7812891_7813319	-0.331524	8.31558	2.4264	0.119306	0.521115			chrZ_22076568_22077958	0.239246	11.5463	2.63894	0.104273	0.558355
chrZ_72232995_72233465	0.296318	8.73379	2.41308	0.120326	0.522858			chrZ_44711418_44712487	-0.162119	10.1905	2.63795	0.104338	0.558355
chrZ_47441527_47441930	-0.328686	7.53026	2.41692	0.12003	0.522858			chrZ_33174828_33175261	-0.337472	6.58254	2.62041	0.105497	0.562248
chrZ_54944001_54944807	0.317163	9.17268	2.40088	0.121267	0.524107			chrZ_10629720_10629986	0.463401	6.54553	2.60824	0.10631	0.562248
chrZ_67121418_67121783	0.27085	7.87746	2.39729	0.121545	0.524107			chrZ_55762084_55762992	-0.332024	7.53548	2.60768	0.106347	0.562248
chrZ_30529113_30529561	-0.370941	8.22583	2.40195	0.121184	0.524107			chrZ_72448875_72449623	0.204429	7.63373	2.60381	0.106607	0.562248
chrZ_45894926_45895581	0.283581	7.20254	2.38623	0.122409	0.526482			chrZ_28007074_28007504	-0.269251	5.91426	2.60357	0.106623	0.562248
chrZ_48734742_48735134	0.312645	7.43221	2.37954	0.122934	0.527396			chrZ_23327353_23327906	0.270679	6.82293	2.60252	0.106694	0.562248
chrZ_68841894_68842334	0.346341	8.81685	2.36928	0.123744	0.529525			chrZ_32937564_32938002	0.236119	7.22961	2.58827	0.107658	0.565886
chrZ_68894502_68895011	0.471038	7.702	2.34035	0.126061	0.532564			chrZ_64758823_64759692	-0.231215	9.0146	2.56791	0.109052	0.569558
chrZ_45061003_45062167	0.312139	9.39879	2.3557	0.124826	0.532564			chrZ_14613539_14614117	0.245272	7.6835	2.56704	0.109112	0.569558
chrZ_51725715_51726084	0.288797	7.35243	2.3379	0.12626	0.532564			chrZ_49849854_49850671	0.242464	7.62311	2.56486	0.109262	0.569558
chrZ_66259287_66260265	0.272098	9.66121	2.33679	0.12635	0.532564			chrZ_14985627_14986124	0.249476	6.53397	2.56205	0.109456	0.569558
chrZ_64786876_64787793	-0.310277	7.86171	2.3381	0.126244	0.532564			chrZ_51547270_51547949	-0.253892	7.36119	2.55609	0.10987	0.570278
chrZ_32300230_32300805	-0.370835	8.0059	2.35212	0.125113	0.532564			chrZ_42569535_42569877	-0.285131	6.13288	2.55025	0.110277	0.570957
chrZ_2752487_2753046	0.315933	7.84092	2.32032	0.127694	0.532667			chrZ_14208925_14209387	-0.239235	7.02275	2.54412	0.110706	0.571347
chrZ_65346025_65346334	0.304368	6.49211	2.30836	0.12868	0.532667			chrZ_28065046_28065349	0.277858	6.91583	2.53943	0.111035	0.571347
chrZ_45780860_45781179	-0.340493	7.54384	2.31478	0.128149	0.532667			chrZ_10167520_10168457	0.272351	7.09537	2.53737	0.11118	0.571347
chrZ_6831491_6831751	-0.351021	7.4275	2.30568	0.128902	0.532667			chrZ_55637638_55638039	-0.313134	6.99414	2.52014	0.112401	0.571449
chrZ_33222855_33223573	-0.35705	8.49947	2.31043	0.128509	0.532667			chrZ_66925201_66927322	-0.249835	9.62895	2.51612	0.112688	0.571449
chrZ_75684240_75684521	-0.395173	8.54865	2.31575	0.128069	0.532667			chrZ_6716279_6716997	0.202072	8.17264	2.51417	0.112827	0.571449
chrZ_64662644_64663143	-0.404071	9.47839	2.30777	0.128729	0.532667			chrZ_59344258_59344705	0.261497	6.57668	2.51278	0.112926	0.571449
chrZ_16726044_16726222	-0.419571	6.32456	2.32277	0.127492	0.532667			chrZ_17367431_17367727	-0.303545	5.75732	2.51105	0.11305	0.571449
chrZ_28756336_28756551	0.336126	7.83069	2.2839	0.130723	0.534486			chrZ_37404868_37406932	-0.158882	10.763	2.50342	0.1136	0.571449
chrZ_63128450_63128844	0.317856	8.04804	2.28671	0.130486	0.534486			chrZ_24135940_24136368	0.234116	7.03696	2.48823	0.114701	0.571449
chrZ_67030781_67031344	0.29206	8.95408	2.28148	0.130927	0.534486			chrZ_770567_770841	-0.231299	7.3012	2.48816	0.114706	0.571449
chrZ_7783813_7784463	0.247118	9.17589	2.28873	0.130316	0.534486			chrZ_37836547_37837961	0.172504	10.625	2.4854	0.114907	0.571449
chrZ_75342091_75343127	-0.306074	8.43263	2.29604	0.129704	0.534486			chrZ_7554132_7554782	0.266253	6.47184	2.48296	0.115085	0.571449
chrZ_9986891_9987331	-0.34228	9.95195	2.26387	0.132423	0.537537			chrZ_44970293_44970501	0.218631	6.58399	2.4802	0.115287	0.571449
chrZ_44487610_44487983	-0.354134	6.90911	2.26188	0.132593	0.537537			chrZ_24192681_24193852	0.16183	9.05373	2.47819	0.115435	0.571449
chrZ_33339571_33340145	-0.415896	7.66787	2.26144	0.132631	0.537537			chrZ_4562419_4563051	0.187698	8.17527	2.47762	0.115477	0.571449
chrZ_40713870_40714209	-0.26131	7.54224	2.25537	0.133152	0.538354			chrZ_75400822_75402306	-0.147213	10.5011	2.47743	0.115491	0.571449
chrZ_37381815_37382412	-0.299718	7.25108	2.24444	0.134096	0.540874			chrZ_47121775_47122319	-0.232241	6.54848	2.47398	0.115744	0.571449
chrZ_48875016_48876440	-0.258611	9.49704	2.23647	0.134789	0.542371			chrZ_71688868_71689468	0.182809	9.63524	2.46213	0.116621	0.571449
chrZ_41299561_41300608	0.239696	8.82587	2.20842	0.137259	0.550996			chrZ_74846647_74846939	0.303465	5.96338	2.46169	0.116653	0.571449
chrZ_68842744_68843473	0.302753	8.76411	2.19539	0.138424	0.552762			chrZ_55627003_55627860	-0.259748	8.08908	2.46129	0.116683	0.571449
chrZ_65687011_65688115	0.250543	9.31049	2.19957	0.138049	0.552762			chrZ_41246009_41246320	-0.275613	5.79021	2.45999	0.116779	0.571449
chrZ_28667454_28667641	-0.400153	5.79898	2.19252	0.138682	0.552762			chrZ_33988018_33989272	-0.246503	8.89059	2.45684	0.117014	0.571449
chrZ_71462916_71463903	0.268654	9.91469	2.18183	0.139648	0.554282			chrZ_64769982_64770355	-0.265662	7.194	2.45634	0.117051	0.571449
chrZ_14237503_14237716	-0.376884	5.91166	2.18103	0.139721	0.554282			chrZ_14412848_14413354	-0.287724	7.17539	2.45341	0.11727	0.571449
chrZ_10054659_10055261	0.284981	9.33751	2.17255	0.140493	0.556036			chrZ_14763325_14763772	-0.281101	7.79551	2.44491	0.117907	0.571888
chrZ_50270168_50270519	0.39655	8.94197	2.16617	0.141077	0.556637			chrZ_10863460_10863847	-0.262459	6.07786	2.44484	0.117912	0.571888
chrZ_1472218_1472521	-0.234837	8.88396	2.14633	0.142911	0.556637			chrZ_50723249_50723541	-0.284132	5.97352	2.43902	0.11835	0.572069
chrZ_31732404_31732985	-0.26038	9.21598	2.15307	0.142286	0.556637			chrZ_34006371_34007051	0.248496	7.07816	2.43701	0.118502	0.572069
chrZ_67699979_67700586	-0.270455	8.25032	2.15319	0.142274	0.556637			chrZ_44780359_44781749	-0.180281	8.91013	2.4249	0.119421	0.575163
chrZ_33222078_33222483	-0.297019	7.63132	2.14585	0.142956	0.556637			chrZ_6455693_6456161	-0.36298	6.88509	2.41562	0.120131	0.576035
chrZ_4826568_4826952	-0.366508	8.18455	2.15261	0.142328	0.556637			chrZ_75600344_75601493	-0.182839	9.65518	2.413	0.120331	0.576035
chrZ_16466633_16467073	-0.393069	7.43028	2.16221	0.141441	0.556637			chrZ_33012672_33013350	-0.233568	6.83959	2.40942	0.120607	0.576035
chrZ_41434466_41435181	0.233403	8.86092	2.13331	0.144129	0.557757			chrZ_32268365_32269384	-0.249112	7.31725	2.40789	0.120725	0.576035
chrZ_48943313_48943626	-0.306624	6.97985	2.13896	0.143599	0.557757			chrZ_67072817_67073994	0.166049	8.74679	2.40197	0.121183	0.576035
chrZ_75859766_75860134	-0.459937	6.55446	2.13217	0.144236	0.557757			chrZ_43907313_43907836	0.350298	6.45617	2.40083	0.121271	0.576035
chrZ_75876920_75877668	-0.280575	9.02763	2.11547	0.145817	0.562581			chrZ_25644120_25644478	0.377318	7.00728	2.39272	0.121901	0.577707
chrZ_732797_732963	0.360665	7.12253	2.09387	0.147891	0.562854			chrZ_25283648_25284503	0.325477	7.23102	2.38492	0.122511	0.578341
chrZ_56488328_56489229	0.289625	9.52722	2.09696	0.147592	0.562854			chrZ_10028607_10029770	0.169315	10.1023	2.38387	0.122594	0.578341
chrZ_31644053_31644554	0.282502	8.30131	2.11041	0.1463	0.562854			chrZ_41636053_41637156	-0.301927	8.71841	2.37777	0.123073	0.579282
chrZ_12844036_12844602	-0.280611	8.67079	2.0947	0.147811	0.562854			chrZ_11361385_11361741	-0.246169	6.86019	2.36837	0.123816	0.581133
chrZ_63758881_63759377	-0.288429	7.2365	2.1058	0.146741	0.562854			chrZ_16425486_16425851	0.232081	7.18728	2.36571	0.124027	0.581133
chrZ_10722882_10723094	-0.499184	6.95055	2.09501	0.147781	0.562854			chrZ_6458289_6459746	-0.298205	8.67797	2.35776	0.124661	0.581959
chrZ_28132284_28133382	0.317987	9.2091	2.06182	0.151029	0.56711			chrZ_25598612_25599135	-0.180152	8.6306	2.3557	0.124826	0.581959
chrZ_6790635_6791557	0.282997	9.47236	2.06262	0.150951	0.56711			chrZ_6353871_6356459	-0.177569	10.5152	2.35294	0.125047	0.581959
chrZ_42177540_42178302	0.240506	9.70086	2.06809	0.150409	0.56711			chrZ_67064552_67065227	0.221418	7.26796	2.34213	0.125917	0.583277
chrZ_45975629_45976467	-0.25534	10.243	2.06437	0.150778	0.56711			chrZ_50712568_50713328	-0.261443	6.55481	2.33906	0.126166	0.583277
chrZ_6729783_6730597	-0.27715	10.7825	2.06149	0.151062	0.56711			chrZ_31698660_31700069	0.162665	9.16455	2.33895	0.126175	0.583277
chrZ_16441629_16441913	-0.350497	6.33937	2.0767	0.149563	0.56711			chrZ_24235442_24236154	0.224051	8.10594	2.33249	0.126699	0.584396
chrZ_13891408_13891626	-0.391887	6.31109	2.05845	0.151364	0.56711			chrZ_1954839_1955977	-0.280478	8.79299	2.3225	0.127515	0.586384
chrZ_33246626_33247351	-0.246378	9.3797	2.0502	0.152187	0.568928			chrZ_13120066_13120596	0.216273	6.94356	2.32029	0.127696	0.586384
chrZ_22657539_22657737	-0.508642	6.85813	2.04003	0.153206	0.571473			chrZ_75566308_75567299	-0.229865	8.91503	2.31214	0.128368	0.588162
chrZ_50266790_50267866	0.324483	10.3891	2.01166	0.156095	0.580677			chrZ_16267314_16268330	0.199921	10.7379	2.2922	0.130026	0.594033
chrZ_10179360_10179675	-0.325736	6.99596	2.00906	0.156362	0.580677			chrZ_71365605_71366351	-0.261677	7.24026	2.28985	0.130223	0.594033
chrZ_50513015_50513800	0.415566	8.90555	1.99676	0.157636	0.582838			chrZ_42566768_42567883	-0.274549	7.8025	2.28183	0.130897	0.594705
chrZ_876733_877498	-0.408356	8.73905	1.99876	0.157427	0.582838			chrZ_62985372_62986044	-0.269292	7.019	2.28128	0.130944	0.594705
chrZ_67315311_67315697	0.335534	6.78217	1.99264	0.158065	0.583147			chrZ_3191477_3191711	0.280898	5.47836	2.272	0.13173	0.596965
chrZ_1712365_1712639	-0.255201	8.6392	1.97778	0.159625	0.586334			chrZ_11353742_11354054	0.187023	7.73381	2.26589	0.13225	0.598012
chrZ_33252617_33253447	-0.278815	10.078	1.98097	0.159289	0.586334			chrZ_67711933_67712313	0.268778	6.23187	2.26152	0.132624	0.598395
chrZ_633518_633739	0.288442	7.04002	1.96642	0.160828	0.58947			chrZ_36590103_36590840	-0.247017	6.76884	2.25281	0.133372	0.600462
chrZ_10204214_10204908	-0.236146	9.15327	1.9574	0.161792	0.59067			chrZ_1911937_1912805	-0.243377	7.4223	2.24708	0.133866	0.601383
chrZ_9964723_9965579	-0.430797	10.019	1.9568	0.161856	0.59067			chrZ_62969284_62969604	0.224749	7.02007	2.24205	0.134302	0.602035
chrZ_37284060_37284702	0.274203	7.81174	1.94098	0.163563	0.594324			chrZ_30127245_30128095	-0.210602	7.2745	2.23532	0.134889	0.603358
chrZ_32859682_32859897	-0.357778	6.18929	1.94209	0.163441	0.594324			chrZ_3248265_3249323	0.285049	7.3725	2.22502	0.135791	0.603865
chrZ_8056593_8057138	0.307865	8.7551	1.9319	0.164551	0.594547			chrZ_63019155_63019854	0.186786	9.80431	2.22416	0.135867	0.603865
chrZ_10310136_10310815	0.278206	8.96355	1.9282	0.164955	0.594547			chrZ_31735416_31735760	0.230618	6.72835	2.22381	0.135898	0.603865
chrZ_68045866_68046181	-0.245804	9.01793	1.92748	0.165035	0.594547			chrZ_24749232_24749775	0.184388	7.60117	2.22073	0.136169	0.603865
chrZ_42117555_42118164	-0.391531	7.64014	1.93418	0.164302	0.594547			chrZ_15229207_15230451	-0.170522	8.86792	2.21429	0.136738	0.605096
chrZ_16175495_16175713	-0.280208	7.90061	1.91512	0.166396	0.598174			chrZ_15368080_15368805	-0.189947	7.91547	2.21075	0.137052	0.60519
chrZ_7805811_7806341	0.352991	8.63695	1.90262	0.167785	0.601587			chrZ_13293598_13293874	-0.262294	6.07098	2.20131	0.137893	0.606483
chrZ_59344179_59344771	-0.223978	9.97573	1.89699	0.168416	0.601587			chrZ_51389861_51390465	0.221886	6.91051	2.20045	0.137971	0.606483
chrZ_29820443_29821109	-0.259231	9.00401	1.90007	0.168071	0.601587			chrZ_63844867_63845207	-0.242303	5.87916	2.19763	0.138223	0.606483
chrZ_68401697_68402144	0.275388	6.99181	1.88836	0.169387	0.603778			chrZ_10712170_10712456	0.279356	5.73343	2.19378	0.138569	0.606716
chrZ_11247457_11248189	-0.324198	7.968	1.88463	0.169809	0.604005			chrZ_46676366_46676914	-0.158044	9.07275	2.18789	0.1391	0.607755
chrZ_52242498_52243891	0.248889	10.5346	1.87485	0.170921	0.605404			chrZ_11620658_11621266	0.207886	7.4534	2.15929	0.14171	0.615694
chrZ_4580060_4580409	-0.34703	6.87849	1.87699	0.170677	0.605404			chrZ_33198945_33199317	-0.32783	6.00699	2.15906	0.141732	0.615694
chrZ_45004699_45005411	0.37532	8.20544	1.85026	0.173753	0.605464			chrZ_47017832_47018088	0.299996	5.47219	2.15548	0.142062	0.615694
chrZ_7951086_7951319	0.359693	7.45902	1.86049	0.172568	0.605464			chrZ_13911164_13912356	-0.289773	8.62475	2.155	0.142106	0.615694
chrZ_49918550_49919242	0.234148	7.95538	1.85371	0.173353	0.605464			chrZ_56326723_56327111	-0.266379	5.93433	2.14595	0.142946	0.615979
chrZ_14886508_14887019	-0.242674	8.24599	1.85547	0.173149	0.605464			chrZ_69201806_69202291	0.289115	6.31302	2.14537	0.143001	0.615979
chrZ_75454362_75455008	-0.247393	8.69703	1.84977	0.17381	0.605464			chrZ_65737251_65738135	0.196006	7.97822	2.14469	0.143064	0.615979
chrZ_14532416_14532803	-0.294618	7.88938	1.85524	0.173175	0.605464			chrZ_14912810_14913265	-0.228401	6.11395	2.12526	0.144888	0.622373
chrZ_4195814_4196033	-0.308557	6.32848	1.86178	0.17242	0.605464			chrZ_75294842_75295484	-0.179145	7.13154	2.11953	0.145431	0.622373
chrZ_24710670_24711119	-0.386306	8.66604	1.85975	0.172654	0.605464			chrZ_24348758_24349516	-0.534918	7.85576	2.11657	0.145713	0.622373
chrZ_52403523_52403782	0.433803	7.30674	1.8289	0.176257	0.610205			chrZ_32837435_32838617	-0.23891	9.42824	2.10308	0.147003	0.622373
chrZ_9988651_9989259	-0.252695	10.861	1.83306	0.175767	0.610205			chrZ_37104221_37105055	0.184784	8.47566	2.10115	0.147189	0.622373
chrZ_44958563_44958933	-0.387732	6.44136	1.82929	0.176212	0.610205			chrZ_71323127_71323449	-0.214214	6.6126	2.10059	0.147242	0.622373
chrZ_44992820_44993196	0.374326	7.7412	1.8161	0.177778	0.611702			chrZ_14464065_14464924	0.216119	8.431	2.09686	0.147602	0.622373
chrZ_13013967_13014850	0.234468	10.0779	1.81794	0.177559	0.611702			chrZ_3134944_3135662	0.173879	8.83117	2.09672	0.147616	0.622373
chrZ_10555297_10556164	-0.305817	8.00287	1.81994	0.17732	0.611702			chrZ_44466422_44466996	0.232586	6.9233	2.09213	0.148059	0.622373
chrZ_31577501_31577810	0.253374	7.11071	1.81226	0.178238	0.612035			chrZ_62998640_62999472	-0.250389	8.44854	2.09181	0.148091	0.622373
chrZ_51728079_51728631	0.278532	7.64319	1.80571	0.179024	0.613483			chrZ_72037059_72037761	-0.277538	6.71534	2.08987	0.148278	0.622373
chrZ_30269144_30269418	-0.242564	8.00479	1.80218	0.179449	0.613694			chrZ_16028708_16029602	0.296273	6.96427	2.08881	0.148381	0.622373
chrZ_40651390_40652160	0.227728	9.25293	1.79464	0.180362	0.615568			chrZ_726144_726594	-0.233417	7.80733	2.08805	0.148456	0.622373
chrZ_61026608_61026958	0.289893	7.12561	1.77416	0.182868	0.620528			chrZ_44594741_44595963	0.144053	9.10234	2.06709	0.150509	0.629248
chrZ_68043307_68044561	0.223902	10.4989	1.76939	0.183457	0.620528			chrZ_36743740_36744546	-0.329063	7.66041	2.06512	0.150703	0.629248
chrZ_1476815_1477166	-0.194749	9.01738	1.77577	0.18267	0.620528			chrZ_67409671_67410532	0.294963	10.1078	2.05944	0.151265	0.630096
chrZ_1657115_1657890	-0.28111	8.88116	1.76963	0.183428	0.620528			chrZ_62982544_62983249	-0.298456	8.2004	2.05693	0.151515	0.630096
chrZ_67964028_67964292	-0.297304	7.36207	1.76779	0.183656	0.620528			chrZ_9802078_9803210	-0.22135	7.69863	2.03005	0.154215	0.637276
chrZ_53875915_53876193	0.296892	8.75721	1.75931	0.18471	0.621733			chrZ_44724476_44724997	-0.24403	8.47577	2.02932	0.15429	0.637276
chrZ_44567798_44568129	-0.244242	7.25706	1.759	0.18475	0.621733			chrZ_58090946_58092169	-0.150809	9.21617	2.0262	0.154607	0.637276
chrZ_5907051_5907449	-0.307505	7.25197	1.74339	0.186709	0.627076			chrZ_1405195_1405895	0.237352	7.59241	2.01998	0.155241	0.637276
chrZ_24263276_24264265	0.221891	8.83223	1.73357	0.187956	0.627512			chrZ_6383524_6384185	-0.180032	7.78634	2.01751	0.155494	0.637276
chrZ_12100659_12101272	-0.242087	8.50319	1.73378	0.187929	0.627512			chrZ_27856073_27856500	0.248555	6.7951	2.01659	0.155588	0.637276
chrZ_14825986_14826259	-0.278975	7.11504	1.73929	0.187228	0.627512			chrZ_68689262_68690173	-0.246416	7.38268	2.01287	0.15597	0.637276
chrZ_52404148_52404766	0.279977	8.45682	1.72031	0.189653	0.631927			chrZ_68559046_68559372	0.240599	6.17405	2.01203	0.156056	0.637276
chrZ_23125870_23126803	0.255497	8.5365	1.7163	0.19017	0.632398			chrZ_62585842_62586105	0.277646	6.01929	2.01078	0.156185	0.637276
chrZ_44093931_44094686	-0.23467	8.14277	1.71115	0.190836	0.633365			chrZ_10607104_10607531	-0.334516	6.02859	2.00948	0.156319	0.637276
chrZ_7307469_7307874	0.354638	7.92799	1.70082	0.192181	0.635328			chrZ_14942139_14942420	0.230219	6.34239	2.00095	0.1572	0.63961
chrZ_3478370_3478802	-0.298978	6.89909	1.70303	0.191893	0.635328			chrZ_14677699_14679064	-0.223788	9.11904	1.99434	0.157888	0.640108
chrZ_4701362_4702263	-0.23783	10.6469	1.69747	0.192619	0.63553			chrZ_53022517_53024089	-0.206656	8.65202	1.98537	0.158826	0.640108
chrZ_1961554_1962764	-0.390793	10.1538	1.69363	0.193124	0.63595			chrZ_20847073_20848177	-0.22926	8.64335	1.9836	0.159011	0.640108
chrZ_23017076_23017888	0.234058	7.89087	1.68972	0.193638	0.636401			chrZ_33942761_33943815	-0.218247	7.39987	1.9812	0.159264	0.640108
chrZ_8139788_8140197	0.479308	7.22586	1.66324	0.197166	0.637524			chrZ_63052164_63053362	-0.203589	7.66976	1.97915	0.15948	0.640108
chrZ_35230751_35231420	0.286017	8.2301	1.67507	0.195581	0.637524			chrZ_44822727_44822926	0.244529	5.82264	1.9781	0.159591	0.640108
chrZ_64545061_64545766	0.275938	9.1995	1.66829	0.196488	0.637524			chrZ_10950964_10951185	0.219077	6.25311	1.97712	0.159695	0.640108
chrZ_14950077_14951312	0.251526	9.30803	1.65604	0.198139	0.637524			chrZ_1096095_1096577	-0.211267	6.61788	1.97616	0.159795	0.640108
chrZ_14516285_14517857	-0.20197	10.0315	1.68243	0.194601	0.637524			chrZ_74411985_74413075	-0.189734	10.3413	1.96863	0.160593	0.642063
chrZ_75501264_75501729	-0.215331	9.00506	1.67802	0.195188	0.637524			chrZ_37362286_37363007	-0.234865	7.51403	1.96249	0.161247	0.642322
chrZ_738165_738939	-0.225849	9.07542	1.68069	0.194833	0.637524			chrZ_16454459_16455580	0.240354	11.2674	1.9622	0.161278	0.642322
chrZ_5620548_5621290	-0.227961	10.7627	1.65787	0.197891	0.637524			chrZ_14379620_14379998	0.173971	7.8617	1.95852	0.161671	0.642651
chrZ_33973884_33974047	-0.299542	8.08434	1.66566	0.196841	0.637524			chrZ_75089328_75089816	-0.213656	6.62433	1.95254	0.162313	0.642932
chrZ_44415094_44415397	-0.301303	7.83498	1.67154	0.196053	0.637524			chrZ_33931183_33932210	-0.24698	7.24182	1.94934	0.162658	0.642932
chrZ_11361549_11361670	-0.475412	5.07801	1.65738	0.197957	0.637524			chrZ_37382672_37383282	-0.216039	8.47812	1.94642	0.162973	0.642932
chrZ_74938507_74938767	0.27593	6.9272	1.63931	0.20042	0.642412			chrZ_6305202_6307353	-0.153758	11.0885	1.94364	0.163274	0.642932
chrZ_15183544_15183962	-0.275892	7.65816	1.63965	0.200374	0.642412			chrZ_41477646_41478163	-0.239479	6.40273	1.94336	0.163304	0.642932
chrZ_65718526_65719246	0.209477	8.42985	1.62938	0.201789	0.644506			chrZ_65242974_65243289	-0.228867	6.15624	1.93845	0.163837	0.642932
chrZ_9974175_9975118	-0.305915	9.21228	1.62902	0.201838	0.644506			chrZ_55790476_55790831	-0.256833	5.99442	1.93773	0.163915	0.642932
chrZ_16664612_16665417	-0.198444	10.7933	1.62499	0.202398	0.64477			chrZ_49070301_49070612	0.195838	6.50315	1.93234	0.164503	0.644018
chrZ_63670705_63671066	-0.307548	6.68021	1.62292	0.202686	0.64477			chrZ_44808331_44808929	0.206389	7.05957	1.92151	0.165691	0.647445
chrZ_39130947_39131783	0.264725	7.33622	1.60928	0.204593	0.646164			chrZ_65259269_65259578	0.218592	6.71554	1.91627	0.166268	0.648312
chrZ_13243562_13244025	0.256319	8.85523	1.59915	0.206024	0.646164			chrZ_24093645_24094033	0.275974	6.79473	1.90779	0.167209	0.648312
chrZ_8060846_8061117	0.256048	7.69331	1.60302	0.205476	0.646164			chrZ_758491_759180	0.20311	8.18779	1.90531	0.167485	0.648312
chrZ_68791869_68792919	0.232589	9.30446	1.59528	0.206573	0.646164			chrZ_14222240_14223819	-0.181324	8.90659	1.9026	0.167788	0.648312
chrZ_45916180_45916470	0.209434	7.55635	1.59564	0.206523	0.646164			chrZ_64057229_64059429	-0.267341	9.25594	1.90185	0.167871	0.648312
chrZ_66909362_66910901	0.208649	10.8268	1.60611	0.20504	0.646164			chrZ_44107656_44108063	0.217848	6.66662	1.90149	0.167911	0.648312
chrZ_66526354_66526824	-0.299762	8.39685	1.60531	0.205152	0.646164			chrZ_12635500_12636007	-0.23301	6.96029	1.89913	0.168176	0.648312
chrZ_25596620_25597207	-0.33725	8.08862	1.59678	0.206361	0.646164			chrZ_64104650_64105235	0.296174	6.55804	1.89698	0.168417	0.648312
chrZ_12941977_12942482	-0.347884	7.8975	1.59874	0.206082	0.646164			chrZ_71513530_71513874	0.194	6.94097	1.88241	0.17006	0.653038
chrZ_50676576_50676727	0.271123	6.27231	1.58404	0.20818	0.649983			chrZ_6653452_6654166	0.190068	7.80456	1.88052	0.170275	0.653038
chrZ_48857369_48857873	-0.298391	7.73512	1.58112	0.208599	0.650088			chrZ_44967822_44968305	0.279085	6.97996	1.87757	0.17061	0.653113
chrZ_30764044_30765019	0.244774	9.06015	1.57711	0.209177	0.650687			chrZ_48679836_48680502	-0.274018	7.57161	1.86611	0.171921	0.656915
chrZ_38638643_38639390	0.260325	8.52134	1.56814	0.210477	0.653478			chrZ_32929329_32929798	-0.259329	6.13513	1.86154	0.172447	0.657712
chrZ_72443748_72443970	-0.320971	6.00794	1.56559	0.210849	0.653478			chrZ_7345226_7345488	0.254125	5.60114	1.85403	0.173315	0.659808
chrZ_20859426_20859900	0.377698	6.60384	1.52349	0.217092	0.656968			chrZ_75259774_75260002	-0.25097	6.22258	1.84892	0.173909	0.660855
chrZ_30621838_30622137	0.279641	6.26001	1.53629	0.215171	0.656968			chrZ_37081220_37081667	-0.269992	6.14021	1.84572	0.174282	0.661057
chrZ_50614314_50614673	0.277229	7.20542	1.5273	0.216518	0.656968			chrZ_36376254_36376768	-0.257709	6.7938	1.84004	0.174947	0.662367
chrZ_51537757_51539049	0.207127	10.2306	1.54163	0.214376	0.656968			chrZ_16724797_16725372	0.187107	7.37948	1.83548	0.175481	0.663179
chrZ_56000773_56001645	0.198039	9.89736	1.53818	0.21489	0.656968			chrZ_36655787_36656047	-0.230766	5.8222	1.82804	0.176359	0.665281
chrZ_67563865_67565174	0.183795	9.9892	1.54228	0.214278	0.656968			chrZ_31815485_31816326	0.200993	8.89487	1.82274	0.176988	0.666439
chrZ_9931009_9932009	-0.211924	9.53713	1.54144	0.214404	0.656968			chrZ_10229630_10230518	0.225871	7.60213	1.81861	0.177478	0.66667
chrZ_34061968_34062316	-0.216682	7.5652	1.52999	0.216113	0.656968			chrZ_21159320_21159855	0.31741	6.47889	1.81682	0.177693	0.66667
chrZ_67961074_67961448	-0.222875	7.85688	1.53643	0.21515	0.656968			chrZ_44913834_44914787	-0.22105	7.66894	1.79354	0.180496	0.673735
chrZ_75600531_75601362	-0.227613	8.78719	1.52661	0.216622	0.656968			chrZ_41469902_41470470	0.186283	7.6237	1.79237	0.180638	0.673735
chrZ_14538798_14539595	-0.227762	8.48554	1.54134	0.214419	0.656968			chrZ_6443074_6443800	-0.181148	9.32183	1.79172	0.180717	0.673735
chrZ_33313812_33314548	-0.239056	7.83025	1.53962	0.214674	0.656968			chrZ_7307223_7308448	0.183393	9.39648	1.7904	0.180877	0.673735
chrZ_14444169_14444476	-0.243847	8.42712	1.52414	0.216994	0.656968			chrZ_46680616_46681699	-0.148582	9.81233	1.78469	0.181575	0.675119
chrZ_731214_731638	-0.302382	8.39818	1.52125	0.217431	0.656968			chrZ_33410402_33411156	-0.28512	7.62192	1.78109	0.182016	0.675546
chrZ_28803243_28803561	-0.234219	7.8377	1.51848	0.21785	0.657056			chrZ_2941955_2942396	-0.210253	6.92908	1.77494	0.182772	0.676272
chrZ_14606350_14607222	0.323584	8.78558	1.49434	0.221545	0.660783			chrZ_11282389_11282972	0.257586	6.74471	1.77419	0.182865	0.676272
chrZ_24415668_24416168	0.228126	8.10336	1.49867	0.220876	0.660783			chrZ_31756915_31757495	-0.208407	7.27323	1.7705	0.18332	0.67675
chrZ_7792787_7793182	0.22136	8.20394	1.50502	0.219901	0.660783			chrZ_37864448_37865557	0.216688	9.84705	1.76597	0.183882	0.677272
chrZ_45440085_45441440	0.18746	10.0587	1.48745	0.222613	0.660783			chrZ_44073883_44074278	-0.217599	6.96341	1.76408	0.184116	0.677272
chrZ_33434797_33435708	-0.19069	8.47078	1.48918	0.222344	0.660783			chrZ_65236102_65236442	-0.2174	5.87737	1.75613	0.185108	0.679714
chrZ_14374779_14376549	-0.201661	10.2058	1.50697	0.219603	0.660783			chrZ_43830763_43831434	0.254864	6.86301	1.7526	0.185551	0.680133
chrZ_16474837_16475691	-0.206931	9.74908	1.49762	0.221038	0.660783			chrZ_10391229_10391618	0.453842	6.70749	1.7481	0.186116	0.680447
chrZ_13010364_13010591	-0.210686	8.06027	1.48924	0.222334	0.660783			chrZ_13893687_13894328	-0.275125	7.32627	1.74568	0.18642	0.680447
chrZ_75263528_75263865	-0.33657	6.55982	1.49607	0.221277	0.660783			chrZ_63868772_63869532	-0.202023	7.35099	1.74245	0.186829	0.680447
chrZ_2006507_2007372	0.23983	8.00413	1.48387	0.22317	0.661272			chrZ_44418713_44419277	-0.205118	6.77526	1.7404	0.187089	0.680447
chrZ_40560010_40560482	0.298776	7.2691	1.47302	0.22487	0.665142			chrZ_68052505_68053584	0.542161	8.07147	1.73708	0.187509	0.680447
chrZ_13141749_13142778	0.200472	9.16358	1.46107	0.226759	0.669556			chrZ_8942488_8944201	-0.197464	8.61959	1.73366	0.187944	0.680447
chrZ_75472148_75473280	-0.170563	10.1093	1.45449	0.227809	0.669974			chrZ_38726163_38726575	-0.252097	5.70771	1.73332	0.187988	0.680447
chrZ_15856982_15857795	-0.222139	9.46196	1.45271	0.228093	0.669974			chrZ_45074515_45074887	0.296756	6.65769	1.72798	0.188669	0.680447
chrZ_24377886_24378078	-0.288395	6.49095	1.45482	0.227756	0.669974			chrZ_55823724_55824843	-0.239674	8.8519	1.72683	0.188816	0.680447
chrZ_29918556_29918709	0.205359	7.29011	1.43661	0.230689	0.675246			chrZ_67742237_67743380	-0.140724	10.4669	1.7257	0.188961	0.680447
chrZ_67054658_67055598	-0.24781	8.48997	1.43878	0.230336	0.675246			chrZ_42505930_42506684	-0.503401	6.72883	1.72344	0.18925	0.680447
chrZ_72945738_72946145	0.199803	8.27134	1.43317	0.231247	0.675707			chrZ_56453276_56454659	0.157264	11.013	1.72071	0.189601	0.680527
chrZ_31626517_31626911	0.267394	7.97308	1.42781	0.232122	0.67592			chrZ_23073790_23074136	0.243	6.4297	1.71544	0.190281	0.681405
chrZ_33682983_33683413	0.247867	7.21255	1.4285	0.23201	0.67592			chrZ_31433770_31434769	-0.214903	7.85337	1.71178	0.190755	0.681405
chrZ_175212_177938	0.325056	13.2042	1.41332	0.234505	0.677014			chrZ_24121779_24123943	0.145956	10.9369	1.70997	0.190989	0.681405
chrZ_68745416_68745755	0.297869	6.9611	1.41478	0.234265	0.677014			chrZ_48829992_48830503	0.171782	7.26236	1.70512	0.19162	0.681405
chrZ_41268454_41269753	0.272504	9.51686	1.41606	0.234054	0.677014			chrZ_57223126_57223349	0.277631	5.57204	1.70475	0.191668	0.681405
chrZ_51465552_51465907	0.224438	7.5432	1.41991	0.233419	0.677014			chrZ_27619104_27620922	-0.145013	9.89201	1.69997	0.192292	0.681405
chrZ_72786947_72787235	-0.276265	6.95903	1.42132	0.233186	0.677014			chrZ_34099331_34100100	-0.18597	7.16646	1.69457	0.192999	0.681405
chrZ_63277095_63278224	0.21172	9.64071	1.40793	0.2354	0.677827			chrZ_22520269_22520734	0.2082	6.31783	1.69361	0.193126	0.681405
chrZ_75413545_75413657	-0.208981	7.157	1.40678	0.235591	0.677827			chrZ_58912860_58914482	0.145715	10.8242	1.6933	0.193167	0.681405
chrZ_16235490_16235949	-0.338968	6.9792	1.39879	0.236926	0.680253			chrZ_49839413_49839984	0.199217	7.39194	1.69127	0.193434	0.681405
chrZ_9972225_9972522	-0.353454	7.74604	1.39691	0.237241	0.680253			chrZ_10779629_10780272	0.176374	7.04053	1.69103	0.193465	0.681405
chrZ_56355058_56355897	-0.213397	8.21487	1.38475	0.239294	0.681997			chrZ_6587685_6588351	-0.247858	6.8884	1.6858	0.194155	0.681798
chrZ_45825723_45826041	-0.237544	7.76619	1.38853	0.238653	0.681997			chrZ_72516335_72516616	-0.210978	5.40518	1.68082	0.194815	0.681798
chrZ_898989_899779	-0.247141	8.60867	1.38135	0.239872	0.681997			chrZ_32376124_32376638	0.286707	6.25353	1.68051	0.194857	0.681798
chrZ_51410692_51411244	-0.278472	7.19874	1.38195	0.239769	0.681997			chrZ_10763762_10764198	0.242464	7.94409	1.67962	0.194975	0.681798
chrZ_9963023_9963517	-0.394815	8.95081	1.3862	0.239048	0.681997			chrZ_14163544_14163985	0.211247	6.14736	1.6753	0.19555	0.681798
chrZ_11319023_11319537	0.255674	8.62664	1.36514	0.242649	0.687572			chrZ_6628052_6628397	0.201878	6.5962	1.67324	0.195825	0.681798
chrZ_55833711_55834203	-0.26096	7.03994	1.36549	0.242589	0.687572			chrZ_74970011_74970493	-0.177414	6.5871	1.67282	0.195881	0.681798
chrZ_1502883_1503517	-0.24733	9.58877	1.35854	0.243791	0.689649			chrZ_44751790_44752707	0.17331	7.78798	1.67018	0.196235	0.681884
chrZ_47288082_47288942	-0.218138	10.3893	1.35519	0.244373	0.689844			chrZ_64774727_64775135	0.166092	7.55695	1.66388	0.19708	0.683674
chrZ_13899136_13900209	-0.223117	10.621	1.35109	0.245087	0.689844			chrZ_66934710_66935348	-0.275617	7.16438	1.66128	0.197431	0.683744
chrZ_31711815_31712923	-0.26325	9.74511	1.35181	0.244961	0.689844			chrZ_45975436_45976369	0.144942	9.91287	1.65882	0.197762	0.683749
chrZ_65411637_65412254	0.28358	8.7187	1.31713	0.251108	0.692413			chrZ_6956482_6957267	-0.207063	6.76041	1.65461	0.198333	0.684289
chrZ_63575465_63576114	0.255024	8.56965	1.32941	0.24891	0.692413			chrZ_40693358_40695557	0.179049	10.6393	1.65047	0.198895	0.684289
chrZ_44212369_44212648	0.23948	6.93887	1.31585	0.251338	0.692413			chrZ_66535450_66535755	0.215905	6.34057	1.65036	0.19891	0.684289
chrZ_13977040_13977591	0.222744	7.79391	1.32122	0.250374	0.692413			chrZ_34624687_34625929	-0.259336	8.0108	1.64378	0.199808	0.685431
chrZ_66506295_66506918	0.210967	9.35025	1.34003	0.247029	0.692413			chrZ_869906_871703	0.140519	10.668	1.64283	0.199938	0.685431
chrZ_21658150_21658700	0.206632	9.10977	1.3269	0.249357	0.692413			chrZ_66435534_66435969	0.228828	6.63376	1.64066	0.200234	0.685431
chrZ_37307032_37308461	0.204427	10.6582	1.32995	0.248814	0.692413			chrZ_66637297_66638542	-0.194522	8.77427	1.62813	0.201961	0.690201
chrZ_14845406_14845942	-0.186104	8.64563	1.3198	0.250627	0.692413			chrZ_32277043_32278044	0.162132	7.82714	1.5972	0.206301	0.70387
chrZ_27620273_27620844	-0.268257	7.65209	1.32288	0.250076	0.692413			chrZ_37695986_37696448	0.237357	7.17516	1.59047	0.207259	0.705891
chrZ_11292746_11293082	-0.273699	6.42213	1.32448	0.249789	0.692413			chrZ_22344662_22345202	-0.201477	7.04442	1.58456	0.208105	0.705891
chrZ_16788534_16788835	-0.280564	7.29732	1.33596	0.247748	0.692413			chrZ_38599915_38601322	-0.153929	8.2663	1.58385	0.208207	0.705891
chrZ_67064632_67064957	-0.294924	7.07786	1.3338	0.24813	0.692413			chrZ_39828019_39828325	-0.2497	5.59558	1.57968	0.208806	0.705891
chrZ_1125288_1125615	-0.386528	6.86439	1.31665	0.251194	0.692413			chrZ_62970594_62971153	-0.232881	7.13768	1.57925	0.208869	0.705891
chrZ_11355499_11356716	-0.206114	8.88325	1.30832	0.252699	0.694722			chrZ_30594760_30595649	0.26252	7.82578	1.57877	0.208938	0.705891
chrZ_67085621_67086299	-0.213695	8.52917	1.30666	0.253001	0.694722			chrZ_36423718_36424203	-0.256637	6.93405	1.56687	0.210662	0.709831
chrZ_68439492_68440639	0.250332	10.5752	1.29741	0.254687	0.695741			chrZ_10807899_10808891	0.155606	7.18101	1.56013	0.211646	0.709831
chrZ_59352700_59353043	0.248917	7.14888	1.29333	0.255435	0.695741			chrZ_74852325_74853133	0.194637	6.85561	1.55998	0.211669	0.709831
chrZ_6716149_6716985	-0.223946	8.83115	1.29537	0.255061	0.695741			chrZ_64664399_64665079	-0.177359	6.92891	1.55966	0.211715	0.709831
chrZ_22582600_22583271	-0.233878	9.33122	1.29652	0.254849	0.695741			chrZ_44093836_44094954	0.144908	8.13108	1.55896	0.211818	0.709831
chrZ_1944702_1945421	-0.457055	8.3433	1.2974	0.254689	0.695741			chrZ_4395712_4396343	-0.153636	7.48177	1.54514	0.213854	0.714435
chrZ_64661077_64661565	-0.311957	7.84994	1.28926	0.256184	0.696655			chrZ_23299709_23301341	-0.212949	8.45476	1.54361	0.214082	0.714435
chrZ_37809634_37810186	0.276791	7.47838	1.28633	0.256726	0.697004			chrZ_33886789_33887477	-0.185383	6.93838	1.53545	0.215297	0.714435
chrZ_14640161_14640624	0.199507	7.88252	1.27961	0.257972	0.698425			chrZ_16274923_16275354	0.222371	6.25538	1.53482	0.215391	0.714435
chrZ_1518982_1519558	-0.179404	8.63166	1.27904	0.258078	0.698425			chrZ_28222574_28223679	-0.167956	8.08939	1.53335	0.215611	0.714435
chrZ_14567843_14569131	-0.184858	10.8916	1.27645	0.25856	0.69861			chrZ_25004341_25004815	-0.316702	7.91299	1.53092	0.215975	0.714435
chrZ_62608003_62608922	0.305259	8.4606	1.26403	0.26089	0.701531			chrZ_43855773_43856319	0.237055	6.56462	1.52989	0.216129	0.714435
chrZ_43830777_43831397	-0.205488	8.76377	1.26537	0.260638	0.701531			chrZ_13130447_13131037	0.232189	6.84138	1.52672	0.216606	0.714435
chrZ_36369089_36369382	-0.29962	6.88629	1.26446	0.260808	0.701531			chrZ_75423740_75424652	0.18142	8.00056	1.52454	0.216934	0.714435
chrZ_33304825_33305159	0.236019	7.92185	1.26003	0.261646	0.702444			chrZ_14515907_14518060	-0.15776	11.2896	1.52414	0.216993	0.714435
chrZ_59283869_59284502	-0.262864	9.28464	1.25146	0.263273	0.705689			chrZ_32866213_32867078	0.17923	7.79362	1.52231	0.21727	0.714435
chrZ_3374853_3375153	0.245065	6.80215	1.24349	0.2648	0.708656			chrZ_30475677_30477015	0.130129	9.79975	1.52001	0.217618	0.714435
chrZ_47610644_47610948	0.282721	7.22939	1.23554	0.266332	0.71003			chrZ_46708311_46709240	0.199384	7.06347	1.51962	0.217677	0.714435
chrZ_66919430_66920059	0.196258	8.46302	1.23428	0.266577	0.71003			chrZ_13189336_13189876	0.138363	7.76779	1.51313	0.218662	0.715826
chrZ_34148351_34149877	-0.16769	10.995	1.23692	0.266065	0.71003			chrZ_2307037_2307294	-0.335138	5.40066	1.5107	0.219032	0.715826
chrZ_5538400_5538993	0.245573	8.91119	1.23185	0.267048	0.710164			chrZ_67015650_67016449	-0.229846	7.70266	1.50874	0.219332	0.715826
chrZ_67073046_67073810	-0.222956	8.32211	1.22408	0.268561	0.713003			chrZ_36886830_36887313	0.219943	6.25228	1.50775	0.219483	0.715826
chrZ_45666070_45666257	-0.314341	5.61344	1.22203	0.268962	0.713003			chrZ_44791606_44792332	0.176043	7.38527	1.50027	0.22063	0.716155
chrZ_44571005_44571423	-0.242502	7.83581	1.2191	0.269537	0.713405			chrZ_16175373_16175816	0.173408	7.10954	1.49797	0.220984	0.716155
chrZ_66627158_66627559	0.289427	7.27055	1.20483	0.272359	0.714147			chrZ_74242362_74243152	-0.168416	7.70495	1.49617	0.221261	0.716155
chrZ_50022699_50023730	0.275564	10.3029	1.20823	0.271683	0.714147			chrZ_75550130_75550677	-0.206252	7.12514	1.49615	0.221265	0.716155
chrZ_66336914_66338332	0.247658	9.57376	1.20506	0.272312	0.714147			chrZ_12743280_12744134	-0.202356	7.89668	1.49435	0.221543	0.716155
chrZ_55199709_55200536	0.234071	8.18124	1.21012	0.271308	0.714147			chrZ_67161280_67161671	-0.218512	7.13539	1.49345	0.221682	0.716155
chrZ_13833103_13834090	-0.164126	9.24214	1.21112	0.27111	0.714147			chrZ_56698749_56699131	0.27175	6.13518	1.49137	0.222005	0.716155
chrZ_30377499_30378757	-0.176547	9.43265	1.20873	0.271583	0.714147			chrZ_11787145_11787494	0.190311	6.35846	1.48359	0.223213	0.718934
chrZ_695998_696440	0.2597	7.26909	1.19644	0.274034	0.714878			chrZ_66486796_66488176	0.149151	11.3206	1.47898	0.223935	0.719218
chrZ_10315109_10315440	0.210466	8.21142	1.19726	0.273869	0.714878			chrZ_64761212_64761557	-0.206059	7.07409	1.47462	0.224618	0.719218
chrZ_27908037_27908970	-0.171569	9.68184	1.19153	0.275022	0.714878			chrZ_2287072_2287400	-0.242556	5.78701	1.47434	0.224662	0.719218
chrZ_64538996_64539288	-0.215189	8.06141	1.19161	0.275005	0.714878			chrZ_1962129_1963099	-0.193782	8.54632	1.47416	0.22469	0.719218
chrZ_55627254_55627524	-0.250057	6.1846	1.19491	0.274342	0.714878			chrZ_33557786_33558161	-0.295795	6.10016	1.47165	0.225086	0.719371
chrZ_27771373_27771696	-0.313401	8.03914	1.19073	0.275181	0.714878			chrZ_40982169_40983698	0.140389	11.2257	1.4628	0.226485	0.722728
chrZ_40169111_40169399	0.373482	5.84637	1.15897	0.28168	0.717561			chrZ_45739063_45739552	-0.184632	6.98561	1.45505	0.227719	0.724736
chrZ_42552565_42552885	0.263121	15.5256	1.16451	0.280531	0.717561			chrZ_32123556_32124546	0.16833	7.34557	1.45446	0.227814	0.724736
chrZ_12607281_12608173	0.252863	9.0855	1.16457	0.280519	0.717561			chrZ_7489090_7489424	0.186891	6.11212	1.4448	0.229364	0.728547
chrZ_56483889_56484389	0.216316	8.89796	1.16828	0.279756	0.717561			chrZ_40089224_40090318	-0.128602	11.9408	1.44119	0.229946	0.729279
chrZ_45914869_45915495	0.188364	8.96834	1.17526	0.278322	0.717561			chrZ_11375265_11375953	-0.205715	8.352	1.43717	0.230597	0.729683
chrZ_38593201_38593957	0.185643	9.21311	1.1566	0.282172	0.717561			chrZ_46884130_46884751	-0.245681	6.93043	1.42777	0.232128	0.729683
chrZ_43463935_43464798	0.183829	9.72483	1.17508	0.27836	0.717561			chrZ_59135027_59136535	-0.122152	10.0825	1.42767	0.232145	0.729683
chrZ_72215381_72216043	-0.228012	8.40926	1.16082	0.281296	0.717561			chrZ_24140665_24141084	0.156253	7.24541	1.42757	0.232162	0.729683
chrZ_31461784_31461970	-0.24431	7.02189	1.16116	0.281225	0.717561			chrZ_68288819_68289113	-0.320419	5.78233	1.42666	0.23231	0.729683
chrZ_16365469_16366381	-0.263798	8.32984	1.1694	0.279526	0.717561			chrZ_66556339_66556866	-0.178647	7.33904	1.42245	0.233	0.729683
chrZ_3345945_3346188	-0.26925	6.48073	1.17081	0.279235	0.717561			chrZ_37290209_37291451	0.122344	10.8369	1.41805	0.233725	0.729683
chrZ_53617546_53618058	-0.272721	8.01474	1.15828	0.281823	0.717561			chrZ_1094820_1095188	0.187009	7.46927	1.41789	0.233751	0.729683
chrZ_2853415_2853673	-0.329477	6.59273	1.16967	0.279469	0.717561			chrZ_44198216_44200103	0.132747	11.4446	1.41731	0.233847	0.729683
chrZ_47216615_47217064	-0.349436	6.88475	1.16272	0.280903	0.717561			chrZ_23898182_23898621	-0.255996	6.1869	1.41671	0.233945	0.729683
chrZ_38438920_38439750	0.196608	8.87736	1.15175	0.283184	0.717967			chrZ_23385994_23386228	-0.214593	5.39853	1.41669	0.23395	0.729683
chrZ_10146986_10147290	-0.221741	7.03361	1.15236	0.283057	0.717967			chrZ_63793369_63794563	-0.107345	9.83828	1.41093	0.234902	0.731552
chrZ_67286823_67287107	0.256328	6.66639	1.1494	0.283676	0.718134			chrZ_56488323_56489176	0.210379	7.25358	1.39999	0.236725	0.736124
chrZ_10168112_10168633	0.209059	7.90756	1.1406	0.285526	0.720655			chrZ_12711223_12711757	-0.203483	6.51862	1.39164	0.238128	0.739374
chrZ_12825885_12826275	-0.362061	6.81466	1.14088	0.285466	0.720655			chrZ_75558923_75559181	-0.29466	6.62492	1.38706	0.238902	0.740326
chrZ_75632598_75633152	0.213674	8.03821	1.13691	0.286306	0.721542			chrZ_6280857_6281772	0.1501	7.82434	1.38058	0.240003	0.740326
chrZ_67917028_67917257	0.401634	6.34177	1.12367	0.28913	0.725056			chrZ_16188865_16189498	-0.191474	7.54741	1.37959	0.24017	0.740326
chrZ_56497826_56498153	0.18849	8.42301	1.12528	0.288785	0.725056			chrZ_71220618_71221702	0.156709	8.17245	1.37766	0.2405	0.740326
chrZ_47473224_47474609	-0.200706	9.43861	1.12583	0.288667	0.725056			chrZ_33543800_33544262	-0.192548	7.21237	1.37673	0.240658	0.740326
chrZ_52660957_52661609	-0.218454	7.62471	1.12232	0.28942	0.725056			chrZ_14897392_14899265	0.144659	9.22844	1.37554	0.240862	0.740326
chrZ_64231604_64232255	0.387726	8.56368	1.11719	0.290525	0.725666			chrZ_16146200_16147348	0.145638	8.67372	1.3751	0.240937	0.740326
chrZ_6493710_6494137	-0.2549	7.38041	1.11884	0.290168	0.725666			chrZ_7029735_7030498	0.16855	7.24649	1.37154	0.241548	0.741104
chrZ_68784542_68785403	0.205191	8.91746	1.11222	0.291601	0.727022			chrZ_74359871_74360347	0.233598	7.56963	1.36747	0.242247	0.742149
chrZ_22019785_22021199	0.168081	9.45218	1.10872	0.292361	0.727022			chrZ_67729283_67729832	0.160428	8.1289	1.3642	0.242811	0.742779
chrZ_16310974_16311745	-0.156915	10.5085	1.11013	0.292054	0.727022			chrZ_6799397_6800880	0.135989	10.9872	1.3602	0.243503	0.742963
chrZ_54990179_54991278	0.242221	9.43345	1.1005	0.294156	0.728844			chrZ_29085865_29086548	-0.201971	8.25975	1.35971	0.243589	0.742963
chrZ_57123895_57124960	0.160295	10.2038	1.09943	0.294391	0.728844			chrZ_23839291_23840830	0.129021	10.0855	1.35186	0.244954	0.746029
chrZ_44432128_44432380	-0.236779	7.03999	1.1032	0.293565	0.728844			chrZ_75613027_75613601	-0.184192	8.02025	1.34835	0.245566	0.746075
chrZ_62606771_62607387	0.289309	8.48004	1.07812	0.299118	0.729832			chrZ_24218586_24218972	-0.18657	6.92143	1.34765	0.245689	0.746075
chrZ_10052191_10052644	0.206419	7.73889	1.08868	0.296764	0.729832			chrZ_55273901_55276067	-0.204755	8.64369	1.3426	0.246577	0.747672
chrZ_59369577_59370421	0.200216	9.09807	1.08042	0.298603	0.729832			chrZ_44978862_44979649	-0.194252	7.47904	1.33754	0.247468	0.748847
chrZ_72352009_72352744	0.196482	8.99114	1.0902	0.296427	0.729832			chrZ_45741207_45741580	-0.162431	6.61269	1.3363	0.247687	0.748847
chrZ_14920035_14920794	0.183531	7.83254	1.08616	0.297323	0.729832			chrZ_1980639_1981659	0.122374	9.0955	1.32803	0.249156	0.750481
chrZ_53878170_53879013	0.154612	10.0921	1.08137	0.298392	0.729832			chrZ_71049045_71049328	-0.23388	5.79923	1.32539	0.249628	0.750481
chrZ_12139059_12139950	-0.161586	10.8536	1.08379	0.29785	0.729832			chrZ_42099927_42100638	0.221422	7.00972	1.3251	0.249679	0.750481
chrZ_870122_871631	-0.166628	9.83413	1.08839	0.296829	0.729832			chrZ_33491396_33491739	-0.182396	5.93779	1.32439	0.249806	0.750481
chrZ_21601719_21602755	-0.175029	9.2238	1.07983	0.298735	0.729832			chrZ_24047672_24047942	-0.260348	5.23947	1.32182	0.250265	0.750481
chrZ_44402783_44403115	-0.21751	7.55681	1.09451	0.295474	0.729832			chrZ_1896564_1897813	-0.180405	9.27378	1.32088	0.250434	0.750481
chrZ_68755756_68755932	-0.224376	7.36517	1.07574	0.299653	0.73008			chrZ_33901469_33902291	-0.150775	7.77238	1.31904	0.250764	0.750481
chrZ_64624601_64624882	0.310254	7.17067	1.06181	0.302803	0.732164			chrZ_13278641_13279925	-0.190539	7.53074	1.31516	0.251462	0.750941
chrZ_68861505_68862053	0.275264	8.86888	1.06103	0.302981	0.732164			chrZ_71515679_71516468	-0.207847	7.68445	1.31319	0.251818	0.750941
chrZ_11321802_11322113	0.235978	8.1192	1.0665	0.301738	0.732164			chrZ_66330294_66331545	0.207105	8.71002	1.30789	0.252777	0.750941
chrZ_10150537_10150776	0.234671	7.0492	1.06969	0.301016	0.732164			chrZ_1905411_1905754	-0.220448	6.45714	1.30585	0.253148	0.750941
chrZ_40665968_40667666	0.169753	9.77542	1.06113	0.302958	0.732164			chrZ_14199977_14200312	0.176641	6.68339	1.30527	0.253252	0.750941
chrZ_62796724_62797862	-0.179416	10.2511	1.06044	0.303114	0.732164			chrZ_41401766_41402569	0.205021	8.10137	1.30433	0.253425	0.750941
chrZ_5758076_5758384	0.260686	5.92373	1.04786	0.306	0.737023			chrZ_1988493_1989068	-0.161032	7.41647	1.30415	0.253456	0.750941
chrZ_45961584_45962392	0.236602	8.49484	1.04847	0.305861	0.737023			chrZ_10382958_10384403	-0.110474	9.77545	1.30157	0.253927	0.751156
chrZ_884283_884990	0.204922	8.33107	1.04552	0.306541	0.737273			chrZ_1415424_1416024	-0.216915	7.4025	1.29978	0.254254	0.751156
chrZ_48836941_48838050	-0.182509	9.00464	1.03966	0.307901	0.739488			chrZ_6849934_6850527	0.165697	7.01108	1.29717	0.25473	0.751491
chrZ_7608929_7609249	0.227594	7.35978	1.03083	0.309964	0.743384			chrZ_50812503_50812708	-0.251798	6.36079	1.29373	0.255361	0.751801
chrZ_75498616_75499850	-0.167683	10.3836	1.02563	0.311186	0.745255			chrZ_11270448_11271295	-0.227499	7.15509	1.29071	0.255917	0.751801
chrZ_68731858_68732678	0.327585	8.16973	1.02228	0.311978	0.746091			chrZ_59290260_59291067	0.197351	7.62468	1.29067	0.255925	0.751801
chrZ_10192992_10193751	-0.205531	8.92673	1.01704	0.313223	0.748009			chrZ_55936219_55936628	-0.161695	6.15647	1.28833	0.256355	0.751999
chrZ_31790325_31790867	0.254945	8.57271	1.01085	0.314699	0.74941			chrZ_52660596_52662567	0.12592	9.77874	1.28524	0.256927	0.75261
chrZ_14917892_14918239	0.251571	7.37947	1.01203	0.314416	0.74941			chrZ_36375285_36375653	-0.233687	5.99247	1.28096	0.25772	0.753868
chrZ_28300322_28300927	-0.206873	7.65251	1.00223	0.316771	0.753281			chrZ_46362167_46363440	0.246463	7.61609	1.2783	0.258216	0.754214
chrZ_75356506_75356719	-0.277406	6.5627	0.998022	0.31779	0.754638			chrZ_68701605_68702328	0.164097	7.06839	1.27235	0.259326	0.754214
chrZ_62897194_62897451	0.259634	6.7187	0.992907	0.319033	0.755334			chrZ_67146146_67146702	0.191953	6.79222	1.2718	0.25943	0.754214
chrZ_12324687_12324945	0.255152	5.76044	0.991535	0.319368	0.755334			chrZ_65255130_65255746	-0.175628	6.39374	1.27132	0.25952	0.754214
chrZ_16263614_16263854	0.177396	7.78773	0.991294	0.319426	0.755334			chrZ_32299762_32301969	0.118381	9.99747	1.26857	0.260035	0.754214
chrZ_41298061_41298662	0.194942	7.89606	0.987754	0.320292	0.756319			chrZ_6329661_6330232	-0.194676	6.54188	1.26855	0.260038	0.754214
chrZ_39379895_39380211	0.209238	6.46258	0.979337	0.322363	0.760145			chrZ_58905164_58906454	-0.19331	8.31829	1.26669	0.260388	0.754214
chrZ_37234362_37235159	0.231379	9.58527	0.974292	0.323612	0.762025			chrZ_8884100_8884376	0.202552	6.31893	1.26169	0.261331	0.754313
chrZ_2715637_2715995	0.315986	6.82398	0.971762	0.324241	0.762442			chrZ_74749434_74750795	0.171833	10.9739	1.26157	0.261354	0.754313
chrZ_47634518_47635125	-0.190628	8.31893	0.961145	0.326898	0.765487			chrZ_15350726_15351399	-0.162638	7.44297	1.25786	0.262056	0.754313
chrZ_37936409_37937257	-0.194263	8.79619	0.962211	0.326631	0.765487			chrZ_72145987_72146225	-0.229488	5.50638	1.25618	0.262376	0.754313
chrZ_10201880_10202482	-0.212789	9.25998	0.964084	0.32616	0.765487			chrZ_20959164_20960946	-0.179493	9.17534	1.25536	0.262532	0.754313
chrZ_37927253_37928902	0.15454	10.6943	0.955703	0.328272	0.767637			chrZ_30333968_30334265	0.143346	7.37626	1.25496	0.262607	0.754313
chrZ_13128474_13129242	0.225906	7.46088	0.951223	0.329408	0.769119			chrZ_7409458_7409959	-0.226582	6.66749	1.24542	0.264428	0.758492
chrZ_71749942_71751163	0.158687	9.33734	0.949613	0.329818	0.769119			chrZ_72945711_72946106	0.149503	7.73827	1.24045	0.265385	0.758709
chrZ_66535193_66536177	0.252234	8.90884	0.94261	0.331607	0.770636			chrZ_74960980_74962140	-0.141764	7.72003	1.23873	0.265716	0.758709
chrZ_12867291_12867970	0.166517	8.0171	0.939926	0.332297	0.770636			chrZ_33270451_33271336	-0.231266	7.45681	1.23761	0.265932	0.758709
chrZ_46679970_46680327	-0.179106	7.75924	0.943579	0.331359	0.770636			chrZ_28346448_28346698	0.159466	6.95965	1.23558	0.266324	0.758709
chrZ_75250500_75251020	-0.276054	7.66587	0.941205	0.331968	0.770636			chrZ_41309737_41310811	0.128221	10.05	1.23552	0.266336	0.758709
chrZ_25507398_25508037	0.241185	9.07553	0.935302	0.333489	0.771298			chrZ_57207213_57208833	0.0988628	10.2375	1.2311	0.267193	0.759844
chrZ_45798097_45799355	0.198736	9.76702	0.935271	0.333497	0.771298			chrZ_33405023_33405336	0.23459	6.75188	1.22897	0.267607	0.759844
chrZ_62898264_62898772	0.19072	8.223	0.932671	0.33417	0.771795			chrZ_2073519_2073931	0.205781	6.10786	1.2278	0.267835	0.759844
chrZ_23127713_23128063	0.200756	7.40722	0.930265	0.334794	0.772179			chrZ_69387116_69388249	-0.202431	7.95864	1.22136	0.269094	0.76237
chrZ_68746959_68747818	0.206446	8.37273	0.92601	0.335902	0.77262			chrZ_22624067_22624539	-0.146238	7.8065	1.21348	0.270644	0.762669
chrZ_51388580_51388926	-0.185915	7.4807	0.926967	0.335652	0.77262			chrZ_1985485_1986346	-0.22528	8.71496	1.21239	0.270859	0.762669
chrZ_63565020_63565373	0.264643	7.31747	0.888421	0.345906	0.773395			chrZ_27801485_27802330	0.122617	8.85747	1.21177	0.270982	0.762669
chrZ_53943723_53944444	0.225208	9.37353	0.913948	0.339069	0.773395			chrZ_10721424_10721740	0.178689	5.90017	1.21156	0.271024	0.762669
chrZ_60107888_60108218	0.212055	6.93007	0.880133	0.348165	0.773395			chrZ_65185368_65185776	0.17842	6.5366	1.20924	0.271483	0.762669
chrZ_65313919_65314925	0.206404	9.23209	0.890579	0.345321	0.773395			chrZ_71398048_71399151	0.187941	8.24947	1.2089	0.27155	0.762669
chrZ_45775236_45775594	0.198322	7.71204	0.892968	0.344674	0.773395			chrZ_14627814_14629324	0.162704	11.1617	1.20519	0.272287	0.762669
chrZ_63154499_63154776	0.182106	7.19046	0.901628	0.342346	0.773395			chrZ_55651370_55652112	-0.225571	7.50808	1.20491	0.272342	0.762669
chrZ_5773839_5774361	0.181321	7.81261	0.901742	0.342315	0.773395			chrZ_24498417_24498776	-0.272523	7.53205	1.20283	0.272757	0.762669
chrZ_68763193_68763329	0.169137	7.55308	0.892909	0.34469	0.773395			chrZ_75906724_75908003	-0.251903	9.5148	1.20155	0.273013	0.762669
chrZ_63200606_63201170	0.162548	8.08634	0.885043	0.346824	0.773395			chrZ_1600961_1601731	-0.16445	7.55779	1.19848	0.273625	0.762669
chrZ_53580778_53581877	0.159053	9.93456	0.900723	0.342588	0.773395			chrZ_2703336_2703744	-0.22779	6.58473	1.19187	0.274953	0.762669
chrZ_28023042_28023989	0.157524	9.24508	0.907563	0.340762	0.773395			chrZ_45875795_45877073	0.11322	10.5741	1.19036	0.275258	0.762669
chrZ_47981075_47982223	0.155746	10.391	0.882923	0.347402	0.773395			chrZ_44676736_44677234	-0.172841	6.5499	1.18858	0.275615	0.762669
chrZ_52530394_52531378	0.15039	9.72545	0.888826	0.345796	0.773395			chrZ_64820250_64821547	0.172095	9.79222	1.18839	0.275654	0.762669
chrZ_56065724_56066955	0.144081	10.144	0.906474	0.341052	0.773395			chrZ_25632248_25633134	-0.130662	7.89921	1.18823	0.275686	0.762669
chrZ_7927489_7929190	-0.133361	10.5744	0.909249	0.340314	0.773395			chrZ_28185548_28187009	-0.116856	9.60899	1.18445	0.276451	0.762669
chrZ_27864678_27865156	-0.163594	9.15823	0.889742	0.345547	0.773395			chrZ_6933857_6934774	-0.174443	7.55092	1.18286	0.276775	0.762669
chrZ_6825771_6826203	-0.166981	8.05927	0.919985	0.337479	0.773395			chrZ_10342594_10343271	0.159739	7.34375	1.18071	0.277212	0.762669
chrZ_63126222_63126411	-0.16817	6.91002	0.909483	0.340252	0.773395			chrZ_53875915_53876188	0.178893	6.84067	1.1806	0.277234	0.762669
chrZ_37405198_37406868	-0.175923	10.0869	0.90118	0.342465	0.773395			chrZ_52543376_52544794	-0.103172	11.4651	1.17815	0.277734	0.762669
chrZ_50863045_50863416	-0.197293	6.89456	0.898782	0.343108	0.773395			chrZ_45160583_45161538	-0.104607	10.3818	1.17799	0.277766	0.762669
chrZ_28091079_28091508	-0.201613	7.55673	0.883791	0.347165	0.773395			chrZ_11292517_11293520	-0.150125	7.80384	1.17317	0.278751	0.762669
chrZ_15885742_15886572	-0.204847	8.23512	0.899259	0.342981	0.773395			chrZ_48847575_48848442	0.134206	8.50637	1.17284	0.278819	0.762669
chrZ_11179217_11179528	-0.219416	6.99731	0.89189	0.344966	0.773395			chrZ_5679876_5681021	0.128452	10.243	1.17043	0.279313	0.762669
chrZ_50070826_50071050	-0.227984	6.90372	0.907659	0.340736	0.773395			chrZ_41228680_41229992	-0.142132	9.06446	1.17033	0.279334	0.762669
chrZ_64088321_64088609	-0.237648	6.41024	0.885788	0.346621	0.773395			chrZ_34051467_34052000	-0.202038	6.9821	1.16816	0.279781	0.762669
chrZ_48491619_48491885	-0.345009	7.32622	0.880437	0.348082	0.773395			chrZ_14415896_14416412	-0.212373	7.54165	1.16774	0.279867	0.762669
chrZ_20805858_20806044	0.235346	6.87109	0.873337	0.350033	0.776521			chrZ_31553601_31553801	-0.190401	5.85902	1.16706	0.280007	0.762669
chrZ_31777559_31778140	0.21587	7.8761	0.866609	0.351896	0.776566			chrZ_45665650_45666536	-0.141995	8.1716	1.16442	0.28055	0.762669
chrZ_74905291_74905661	0.205793	7.30446	0.867842	0.351554	0.776566			chrZ_41363423_41363879	-0.197372	6.73321	1.16411	0.280615	0.762669
chrZ_38866029_38867340	0.167807	9.78185	0.868378	0.351405	0.776566			chrZ_30647217_30648229	0.154762	7.96625	1.16152	0.28115	0.763122
chrZ_25717769_25718346	-0.172819	7.86498	0.867068	0.351768	0.776566			chrZ_2872790_2873758	0.124941	7.57713	1.15468	0.282572	0.764217
chrZ_41448496_41448686	-0.174421	7.82024	0.860081	0.353716	0.779562			chrZ_72442989_72444501	0.148847	8.66492	1.15032	0.283483	0.764217
chrZ_25625028_25625885	-0.150241	9.46683	0.857153	0.354537	0.780351			chrZ_11671233_11672290	0.183978	7.65172	1.15007	0.283534	0.764217
chrZ_74948640_74949246	-0.17264	7.54999	0.854945	0.355157	0.780698			chrZ_22070007_22070842	0.121023	10.7389	1.14973	0.283606	0.764217
chrZ_10754435_10755676	-0.151215	9.80487	0.851326	0.356178	0.781921			chrZ_66905230_66905752	-0.113381	9.27699	1.14801	0.283967	0.764217
chrZ_74749514_74750743	0.166738	10.1765	0.849634	0.356656	0.781953			chrZ_71368845_71369630	-0.160497	7.30668	1.14705	0.284168	0.764217
chrZ_24712861_24713605	0.254271	9.60298	0.842868	0.358578	0.782664			chrZ_15364444_15365512	-0.145067	7.95444	1.14656	0.284271	0.764217
chrZ_50287354_50287661	0.203924	7.36016	0.844423	0.358135	0.782664			chrZ_68807741_68809018	0.170477	7.91956	1.14409	0.284789	0.764217
chrZ_29019192_29019799	-0.16367	9.98435	0.842409	0.358709	0.782664			chrZ_20926305_20927515	0.14714	8.52719	1.14206	0.285218	0.764217
chrZ_12309120_12309724	-0.169481	7.20561	0.841074	0.35909	0.782664			chrZ_38392527_38393840	0.21447	8.56523	1.14194	0.285244	0.764217
chrZ_14442398_14442750	-0.17317	8.71959	0.840334	0.359301	0.782664			chrZ_6604456_6604932	0.151915	6.83258	1.13732	0.286219	0.764963
chrZ_23726749_23727379	0.234012	9.03462	0.832322	0.361602	0.783177			chrZ_16714462_16714841	0.149249	6.93148	1.13622	0.286453	0.764963
chrZ_68904980_68905440	0.216901	7.68154	0.835213	0.360769	0.783177			chrZ_62890584_62892016	-0.100741	10.2833	1.13538	0.28663	0.764963
chrZ_75670627_75670937	0.17421	7.17221	0.829823	0.362324	0.783177			chrZ_46754316_46755246	-0.215697	8.63329	1.13304	0.287129	0.765307
chrZ_48978444_48979658	0.144925	10.8402	0.834027	0.361111	0.783177			chrZ_30109278_30111530	-0.113698	9.87454	1.12979	0.28782	0.765515
chrZ_6799408_6800887	-0.163001	10.2532	0.830423	0.36215	0.783177			chrZ_48821702_48822868	-0.164007	9.41108	1.12838	0.28812	0.765515
chrZ_3046588_3047603	-0.163983	11.305	0.836175	0.360493	0.783177			chrZ_10111924_10112158	0.228961	5.85333	1.12747	0.288316	0.765515
chrZ_58162178_58162740	-0.217337	7.12793	0.827621	0.362961	0.783551			chrZ_55357823_55358146	-0.200254	5.83848	1.1189	0.290155	0.769411
chrZ_63887643_63889083	0.151925	10.8164	0.822936	0.364323	0.785484			chrZ_50140342_50141794	0.104259	9.50781	1.11596	0.29079	0.770049
chrZ_10788852_10789405	-0.174058	10.2733	0.815801	0.366411	0.788976			chrZ_45132845_45133325	0.148144	6.83779	1.11435	0.291139	0.770049
chrZ_73049589_73050385	0.203106	8.24217	0.807938	0.368731	0.789496			chrZ_33403286_33404020	0.215146	7.30147	1.10879	0.292344	0.772252
chrZ_23162024_23162530	0.202165	8.08577	0.813268	0.367156	0.789496			chrZ_48978171_48979675	0.115382	11.5837	1.10389	0.293414	0.77269
chrZ_53874568_53875117	0.176164	9.13183	0.809012	0.368413	0.789496			chrZ_41232303_41233490	-0.117975	9.34816	1.10165	0.293903	0.77269
chrZ_45773597_45774289	0.136483	8.82431	0.805475	0.369461	0.789496			chrZ_7625111_7625675	0.116103	7.82352	1.10133	0.293973	0.77269
chrZ_28349554_28350360	0.135838	9.78287	0.805643	0.369412	0.789496			chrZ_67290812_67292115	-0.163225	8.55792	1.1012	0.294003	0.77269
chrZ_51384176_51384486	-0.204389	6.93137	0.809323	0.368321	0.789496			chrZ_24263238_24264316	0.124462	9.57736	1.09812	0.294679	0.773485
chrZ_28570023_28570792	-0.138064	9.52564	0.80128	0.370711	0.791163			chrZ_2057650_2057979	-0.321734	6.40886	1.09559	0.295236	0.773968
chrZ_66728408_66729304	0.178747	9.56913	0.792763	0.373266	0.793602			chrZ_10852759_10853057	-0.155876	7.21962	1.09285	0.295841	0.774573
chrZ_4468030_4468603	-0.218782	8.28424	0.793473	0.373052	0.793602			chrZ_75188431_75190361	-0.143663	8.62872	1.0908	0.296294	0.774779
chrZ_19773861_19774322	-0.333015	8.38394	0.79468	0.372689	0.793602			chrZ_6445820_6447373	-0.128336	9.96035	1.08533	0.297508	0.776973
chrZ_52398888_52399544	0.25139	8.9021	0.77967	0.377242	0.794045			chrZ_58732163_58732669	0.130151	7.71622	1.08187	0.298279	0.777185
chrZ_45939398_45940277	0.18516	9.64718	0.782967	0.376235	0.794045			chrZ_33987129_33987792	-0.136285	7.71401	1.08017	0.29866	0.777185
chrZ_7778732_7779095	0.175935	7.66023	0.781737	0.376611	0.794045			chrZ_43712360_43713240	0.165142	8.30667	1.07678	0.299419	0.777185
chrZ_3084762_3085807	0.154653	8.65536	0.784676	0.375715	0.794045			chrZ_23967009_23968200	0.0952584	9.95688	1.07513	0.29979	0.777185
chrZ_24092245_24093370	0.14795	9.00899	0.784397	0.3758	0.794045			chrZ_50862443_50863850	0.127843	8.50737	1.06855	0.301273	0.777185
chrZ_49756122_49756758	-0.199406	7.94105	0.790014	0.374096	0.794045			chrZ_23224532_23225076	-0.194226	6.54511	1.06828	0.301335	0.777185
chrZ_68629216_68629532	-0.271938	6.69539	0.786026	0.375304	0.794045			chrZ_65528752_65529279	-0.176067	6.48006	1.06788	0.301424	0.777185
chrZ_57229701_57229895	-0.288605	7.84668	0.779998	0.377142	0.794045			chrZ_55644905_55645977	-0.159704	7.79531	1.06514	0.302046	0.777185
chrZ_46157545_46157874	0.188815	7.19488	0.777159	0.378012	0.794418			chrZ_16041777_16043343	0.141017	11.8971	1.06248	0.302649	0.777185
chrZ_50840580_50842616	-0.131933	11.2432	0.774486	0.378833	0.794418			chrZ_24943330_24943871	0.185652	6.76843	1.06163	0.302845	0.777185
chrZ_75486600_75487500	-0.142591	9.34697	0.775276	0.37859	0.794418			chrZ_68452918_68453424	0.158429	6.41323	1.06143	0.30289	0.777185
chrZ_53983607_53984126	0.163217	7.56864	0.76945	0.380387	0.796687			chrZ_24741219_24742622	0.107556	11.8044	1.06062	0.303075	0.777185
chrZ_39373763_39374494	0.18149	9.56608	0.763278	0.382304	0.798718			chrZ_24132863_24133178	0.230445	5.94626	1.05952	0.303325	0.777185
chrZ_50305387_50306348	-0.177715	8.79674	0.763742	0.38216	0.798718			chrZ_62980100_62980491	-0.177195	6.69	1.05937	0.303359	0.777185
chrZ_63793549_63794407	0.141117	9.42071	0.759047	0.383627	0.799499			chrZ_33011456_33012207	0.168672	7.16155	1.05843	0.303574	0.777185
chrZ_38600771_38601095	-0.193376	6.3602	0.759921	0.383353	0.799499			chrZ_59374703_59375382	0.209664	6.71367	1.0572	0.303855	0.777185
chrZ_5792779_5793620	-0.240702	7.75465	0.754954	0.384912	0.801188			chrZ_6424815_6425011	-0.18577	6.05596	1.0567	0.303969	0.777185
chrZ_15899703_15900185	-0.14833	8.65642	0.743153	0.388653	0.805988			chrZ_32795813_32796248	0.155713	6.64375	1.05217	0.305008	0.778879
chrZ_14658970_14659749	-0.155122	10.3355	0.744429	0.388246	0.805988			chrZ_34445016_34445750	-0.147148	7.30005	1.04908	0.30572	0.779737
chrZ_28004079_28004491	-0.167068	7.86281	0.745542	0.387891	0.805988			chrZ_30765568_30765861	-0.167674	7.77665	1.04663	0.306284	0.780213
chrZ_67963114_67963913	0.199612	8.84667	0.728171	0.393477	0.806077			chrZ_21288007_21288934	-0.187654	7.26403	1.04445	0.306788	0.780538
chrZ_59374856_59375381	0.186286	9.17634	0.731605	0.392363	0.806077			chrZ_58161771_58163566	0.141228	9.04879	1.03654	0.308627	0.784254
chrZ_15894278_15895187	0.15668	9.45431	0.740843	0.389391	0.806077			chrZ_14640036_14640785	-0.17532	8.73448	1.02868	0.310468	0.787081
chrZ_922617_923558	0.136392	9.55174	0.729577	0.39302	0.806077			chrZ_55185675_55187370	-0.0920233	11.4944	1.02855	0.3105	0.787081
chrZ_27863955_27864555	-0.134614	9.57229	0.737237	0.390547	0.806077			chrZ_72479323_72481932	0.110786	10.0055	1.0223	0.311974	0.787956
chrZ_62595993_62597388	-0.144328	10.1014	0.72904	0.393195	0.806077			chrZ_14590228_14590444	-0.167437	6.24366	1.02188	0.312074	0.787956
chrZ_15286167_15287050	-0.145016	10.4394	0.73228	0.392145	0.806077			chrZ_16403633_16404667	0.150509	7.9939	1.02094	0.312295	0.787956
chrZ_6305271_6305951	-0.157819	9.00285	0.733782	0.39166	0.806077			chrZ_56550446_56551584	-0.113355	9.67899	1.02064	0.312367	0.787956
chrZ_15240762_15241756	-0.159312	10.8266	0.732258	0.392152	0.806077			chrZ_73728069_73728349	-0.244511	5.2649	1.01588	0.313498	0.789846
chrZ_44614002_44614732	-0.212566	7.50134	0.739323	0.389878	0.806077			chrZ_6385061_6385901	0.117463	7.99129	1.01251	0.314303	0.790582
chrZ_44889891_44890644	-0.171378	8.04876	0.723635	0.394954	0.808122			chrZ_16323407_16324199	0.132906	7.58567	1.01146	0.314553	0.790582
chrZ_14575887_14576563	0.320419	7.24526	0.720994	0.395818	0.808298			chrZ_3033521_3034067	-0.219022	6.78773	1.00174	0.316891	0.791447
chrZ_40693436_40695452	0.144979	11.0717	0.719906	0.396175	0.808298			chrZ_67674835_67675868	0.134299	8.26926	1.00122	0.317017	0.791447
chrZ_25729110_25729407	-0.205109	6.18969	0.71898	0.396479	0.808298			chrZ_14188077_14188679	0.113313	7.87163	0.997629	0.317885	0.791447
chrZ_139749_139940	-0.223237	6.11581	0.715309	0.397687	0.809783			chrZ_15952469_15953038	-0.163455	7.00431	0.997359	0.31795	0.791447
chrZ_23113636_23114537	0.2464	9.83516	0.698636	0.403242	0.814194			chrZ_59331965_59332497	0.219529	6.9297	0.997192	0.317991	0.791447
chrZ_5763624_5763991	0.244355	7.47199	0.680649	0.409363	0.814194			chrZ_45769444_45770083	0.117432	8.19225	0.994575	0.318627	0.791447
chrZ_36517662_36517995	0.236733	6.46106	0.685994	0.40753	0.814194			chrZ_32814660_32816463	-0.100435	11.2904	0.994446	0.318658	0.791447
chrZ_41267512_41267959	0.211885	8.16741	0.697731	0.403547	0.814194			chrZ_20950270_20950856	-0.148109	7.13134	0.994037	0.318758	0.791447
chrZ_29061706_29062155	0.209789	8.92104	0.689063	0.406483	0.814194			chrZ_10621749_10623045	0.16271	7.6371	0.99401	0.318764	0.791447
chrZ_10272107_10273031	0.207952	9.1708	0.682136	0.408852	0.814194			chrZ_67449973_67450581	-0.223787	6.85872	0.993764	0.318824	0.791447
chrZ_68808065_68808650	0.196759	7.4125	0.67452	0.41148	0.814194			chrZ_42343039_42343704	-0.170297	6.87644	0.992628	0.319101	0.791447
chrZ_30272184_30272791	0.194572	9.12463	0.705116	0.40107	0.814194			chrZ_32847320_32847667	0.168641	6.8509	0.98651	0.320597	0.794206
chrZ_42133974_42134536	0.19119	8.0489	0.679962	0.4096	0.814194			chrZ_75470451_75471016	-0.138207	8.5173	0.982677	0.321539	0.794584
chrZ_13143671_13143940	0.190578	6.98921	0.678466	0.410115	0.814194			chrZ_67196775_67198578	-0.0982377	10.4848	0.982125	0.321675	0.794584
chrZ_53940658_53941458	0.168782	9.94643	0.669827	0.413112	0.814194			chrZ_24243060_24243692	-0.163582	7.03497	0.980054	0.322186	0.794584
chrZ_22061834_22062343	0.166686	7.68514	0.672509	0.412178	0.814194			chrZ_72463669_72464196	-0.137915	7.12124	0.978797	0.322496	0.794584
chrZ_56502106_56502409	0.163311	8.14795	0.685149	0.407819	0.814194			chrZ_71995160_71995717	-0.158355	6.27948	0.976937	0.322956	0.794584
chrZ_28766506_28767817	0.163188	9.60967	0.671075	0.412677	0.814194			chrZ_55641746_55642456	-0.161473	7.55697	0.976182	0.323143	0.794584
chrZ_14873773_14874063	0.160118	7.56634	0.691852	0.405535	0.814194			chrZ_41491743_41492037	0.209786	5.64248	0.975004	0.323435	0.794584
chrZ_59384137_59385210	0.160024	9.29236	0.697789	0.403528	0.814194			chrZ_46882282_46882764	-0.204108	6.24207	0.966246	0.325618	0.798999
chrZ_72232044_72232563	0.148911	8.44727	0.672555	0.412162	0.814194			chrZ_33548898_33549686	-0.229443	7.18141	0.963385	0.326335	0.799811
chrZ_72348586_72349415	0.136527	9.32124	0.669073	0.413375	0.814194			chrZ_864467_864982	0.134789	7.16061	0.956532	0.328062	0.803093
chrZ_6542587_6543538	0.131179	10.3604	0.686159	0.407474	0.814194			chrZ_38040277_38041049	0.120534	7.29898	0.948731	0.330043	0.806627
chrZ_10045945_10047299	-0.120709	11.2595	0.68067	0.409356	0.814194			chrZ_22701399_22702535	0.107289	10.0132	0.947644	0.33032	0.806627
chrZ_22609082_22610476	-0.12135	10.3796	0.670415	0.412907	0.814194			chrZ_52958276_52958655	-0.171635	6.59066	0.944842	0.331036	0.806627
chrZ_12852049_12853512	-0.123568	11.0651	0.683305	0.408451	0.814194			chrZ_22019730_22021458	0.10137	9.91565	0.942805	0.331558	0.806627
chrZ_27867761_27869091	-0.160516	10.8215	0.690297	0.406064	0.814194			chrZ_8910292_8912387	-0.098987	10.5026	0.94178	0.33182	0.806627
chrZ_33708322_33708751	-0.166967	7.90815	0.682311	0.408792	0.814194			chrZ_34623448_34623729	-0.193376	5.9314	0.93979	0.332332	0.806627
chrZ_14876770_14877311	-0.170723	8.44777	0.686486	0.407362	0.814194			chrZ_8896526_8897393	-0.152637	8.31832	0.937181	0.333004	0.806627
chrZ_24122564_24123586	-0.179655	9.39622	0.692323	0.405375	0.814194			chrZ_4601471_4601904	-0.137852	6.20508	0.936704	0.333127	0.806627
chrZ_4860067_4860568	-0.190835	8.31157	0.702433	0.401967	0.814194			chrZ_55218109_55218370	0.120717	7.67526	0.936393	0.333207	0.806627
chrZ_1999400_1999622	-0.200722	7.28788	0.679636	0.409712	0.814194			chrZ_57875947_57876541	-0.132091	7.17464	0.935402	0.333463	0.806627
chrZ_8142531_8142756	0.238616	7.0206	0.650948	0.419774	0.815371			chrZ_16128797_16129658	0.119059	7.344	0.934138	0.33379	0.806627
chrZ_39060529_39060974	0.225857	7.24285	0.655145	0.418279	0.815371			chrZ_2531957_2532988	-0.150006	7.47925	0.927582	0.335492	0.809795
chrZ_57227516_57228404	0.22103	9.81649	0.655261	0.418238	0.815371			chrZ_11377635_11378069	-0.138586	6.87453	0.921248	0.337148	0.812568
chrZ_45052345_45053063	0.17705	9.04289	0.665846	0.414504	0.815371			chrZ_12139036_12140127	0.10563	10.9585	0.920188	0.337426	0.812568
chrZ_63569368_63570143	0.171778	8.99084	0.658547	0.417073	0.815371			chrZ_67300286_67300914	-0.140141	6.759	0.909935	0.340132	0.81794
chrZ_22070120_22070756	0.125066	9.70357	0.650943	0.419776	0.815371			chrZ_50156417_50156836	0.119869	7.5291	0.90875	0.340446	0.81794
chrZ_16042067_16042986	-0.122642	11.3709	0.656733	0.417716	0.815371			chrZ_57469474_57469850	0.18547	6.17956	0.904193	0.34166	0.818488
chrZ_33286600_33287782	-0.134531	10.2007	0.659035	0.416901	0.815371			chrZ_16664580_16665560	0.10367	11.0238	0.904062	0.341695	0.818488
chrZ_30560017_30560543	-0.144404	7.94419	0.654341	0.418565	0.815371			chrZ_23395613_23396825	0.137811	11.2501	0.903166	0.341934	0.818488
chrZ_30693270_30693584	-0.181462	6.84972	0.655725	0.418073	0.815371			chrZ_32904028_32904480	0.142783	6.81424	0.900718	0.342589	0.818488
chrZ_23177641_23177909	-0.200105	6.45131	0.658529	0.41708	0.815371			chrZ_28278707_28279579	-0.146085	7.39079	0.898789	0.343107	0.818488
chrZ_69167075_69167750	-0.298443	8.88434	0.652418	0.41925	0.815371			chrZ_15483789_15484872	0.171603	8.06657	0.898712	0.343127	0.818488
chrZ_7714619_7715534	0.162315	9.36142	0.647719	0.420929	0.815732			chrZ_47944331_47944722	-0.159259	7.26486	0.896363	0.343759	0.818488
chrZ_74816340_74817287	0.152379	9.68319	0.648234	0.420745	0.815732			chrZ_33126147_33126383	0.18215	5.42323	0.896075	0.343836	0.818488
chrZ_65402963_65403375	0.170688	9.08001	0.645587	0.421695	0.815952			chrZ_16010666_16012358	0.0968448	9.04932	0.890887	0.345237	0.820121
chrZ_21570882_21571751	-0.150142	9.96914	0.644708	0.422011	0.815952			chrZ_47697650_47697994	-0.150838	6.09286	0.890602	0.345314	0.820121
chrZ_7621944_7622484	0.176375	8.32994	0.639278	0.423972	0.81622			chrZ_75587584_75588793	-0.148374	8.39736	0.887537	0.346146	0.821154
chrZ_37445729_37446297	-0.144918	8.36892	0.641295	0.423242	0.81622			chrZ_13710356_13710732	0.137727	6.22193	0.881742	0.347725	0.823957
chrZ_14392166_14392640	-0.158103	7.96793	0.637758	0.424524	0.81622			chrZ_32923848_32924096	-0.163252	5.55074	0.878974	0.348483	0.824809
chrZ_51437979_51438430	-0.166919	6.97566	0.639222	0.423993	0.81622			chrZ_57246618_57247896	0.098756	10.3876	0.87531	0.349489	0.824934
chrZ_16294369_16294870	-0.177364	6.99418	0.637631	0.42457	0.81622			chrZ_1856432_1856766	0.208329	6.02572	0.871003	0.350678	0.824934
chrZ_75363413_75363847	-0.147812	8.09441	0.636284	0.42506	0.816231			chrZ_56546414_56546758	-0.162326	6.98346	0.870915	0.350702	0.824934
chrZ_4589991_4590865	-0.117246	10.2185	0.633803	0.425964	0.817037			chrZ_12307918_12308375	0.142268	6.8498	0.869153	0.35119	0.824934
chrZ_63506392_63506973	-0.233973	8.16429	0.631009	0.426986	0.818066			chrZ_64933165_64933726	0.140804	6.73018	0.868577	0.35135	0.824934
chrZ_51582811_51583698	0.151769	8.27313	0.62505	0.429177	0.81947			chrZ_19020753_19021531	-0.271238	7.35531	0.86839	0.351401	0.824934
chrZ_11417537_11418700	0.129692	9.68556	0.625683	0.428943	0.81947			chrZ_31612348_31613619	-0.132196	9.15466	0.867765	0.351575	0.824934
chrZ_14446319_14447367	-0.140056	10.1958	0.62714	0.428406	0.81947			chrZ_8759398_8759795	0.160036	6.95114	0.867234	0.351722	0.824934
chrZ_28211935_28212197	-0.315541	6.72159	0.62174	0.430402	0.820879			chrZ_10341462_10342325	0.144636	7.22422	0.863533	0.352752	0.826359
chrZ_29005585_29006656	0.123449	9.793	0.619281	0.431315	0.821691			chrZ_888705_890761	-0.102898	10.4864	0.862186	0.353128	0.826359
chrZ_53290651_53291107	0.153825	8.28669	0.61559	0.432691	0.822454			chrZ_13840115_13841624	0.10829	10.7927	0.858299	0.354215	0.827155
chrZ_72895762_72896436	-0.144011	7.9101	0.615637	0.432673	0.822454			chrZ_2629391_2630595	0.100555	9.57045	0.857023	0.354573	0.827155
chrZ_66659029_66660039	-0.122626	9.78119	0.608042	0.435526	0.825981			chrZ_1459549_1460299	0.118026	9.54674	0.856691	0.354666	0.827155
chrZ_74412013_74412930	-0.140228	10.5182	0.609339	0.435037	0.825981			chrZ_75884931_75885279	-0.192835	5.89072	0.851056	0.356254	0.829923
chrZ_68586647_68587019	-0.168858	6.21686	0.604707	0.436788	0.827443			chrZ_62940478_62941287	0.140243	7.04175	0.845331	0.357877	0.832014
chrZ_68832312_68833132	0.137806	9.47268	0.598915	0.438992	0.829755			chrZ_14230352_14231240	-0.129557	8.08067	0.845056	0.357955	0.832014
chrZ_5799687_5800416	0.133906	9.00896	0.600088	0.438544	0.829755			chrZ_21202298_21202848	0.182789	6.12498	0.838832	0.359731	0.834335
chrZ_16673985_16674825	0.197628	8.07558	0.595619	0.440254	0.830162			chrZ_5389230_5389779	-0.163313	7.61663	0.838734	0.359759	0.834335
chrZ_13189364_13189835	-0.169681	7.97174	0.594498	0.440685	0.830162			chrZ_29918556_29918812	0.163039	5.57767	0.836418	0.360423	0.834818
chrZ_28677953_28678570	-0.176097	8.27417	0.595516	0.440294	0.830162			chrZ_15894142_15895203	0.140918	10.6036	0.83445	0.360989	0.834818
chrZ_33402943_33404433	0.204987	9.99825	0.592706	0.441375	0.830533			chrZ_24109142_24109908	0.183987	7.69515	0.833798	0.361177	0.834818
chrZ_10235294_10236058	0.134855	9.41998	0.587926	0.443222	0.831226			chrZ_50840069_50842746	-0.0887848	11.4691	0.828513	0.362703	0.837411
chrZ_32814879_32816150	-0.143374	10.313	0.58826	0.443093	0.831226			chrZ_33591720_33592122	0.139493	6.52401	0.825516	0.363572	0.837614
chrZ_50201720_50202771	-0.190347	8.29279	0.590069	0.442392	0.831226			chrZ_22373775_22374159	-0.15502	6.60169	0.825422	0.3636	0.837614
chrZ_48801968_48802439	0.180398	9.36577	0.586224	0.443883	0.831541			chrZ_44335469_44336870	0.0826368	10.2731	0.817158	0.366012	0.842235
chrZ_25548237_25549167	0.143594	8.39111	0.582545	0.445317	0.832699			chrZ_71062914_71064462	0.100308	10.2443	0.81387	0.366979	0.843116
chrZ_63750039_63751601	0.131756	10.1489	0.582103	0.445489	0.832699			chrZ_64662723_64663152	0.159288	6.56449	0.812302	0.36744	0.843116
chrZ_11392115_11392480	0.203525	7.54645	0.579981	0.44632	0.833328			chrZ_52492001_52492438	-0.174216	5.95523	0.811705	0.367617	0.843116
chrZ_36505493_36506385	0.132152	10.1184	0.57506	0.448255	0.833552			chrZ_59271558_59272027	-0.147908	6.67915	0.806431	0.369177	0.84576
chrZ_1196645_1197644	-0.118909	9.22145	0.576202	0.447805	0.833552			chrZ_10412448_10412968	-0.121216	7.48751	0.801976	0.370503	0.847174
chrZ_74915097_74916279	-0.137517	8.56016	0.57465	0.448417	0.833552			chrZ_66647469_66648151	-0.143506	6.94266	0.801608	0.370613	0.847174
chrZ_25498472_25498789	-0.177321	6.7704	0.577188	0.447416	0.833552			chrZ_14819147_14819626	0.194183	7.55995	0.799723	0.371176	0.847526
chrZ_63572977_63573539	0.174253	8.34297	0.569714	0.450373	0.835345			chrZ_9988555_9990554	-0.0880896	11.4798	0.795604	0.372411	0.848949
chrZ_47169747_47170265	-0.156422	8.22876	0.569946	0.45028	0.835345			chrZ_23485905_23487071	0.108624	10.501	0.794911	0.372619	0.848949
chrZ_40600165_40600667	0.172218	6.31753	0.555556	0.456056	0.836756			chrZ_58883507_58884301	-0.194792	8.08594	0.792334	0.373395	0.849782
chrZ_41768148_41768867	0.146108	8.62078	0.551939	0.457527	0.836756			chrZ_30603861_30605216	0.112318	10.826	0.790738	0.373877	0.849945
chrZ_67742452_67743232	0.132023	10.3264	0.549364	0.458578	0.836756			chrZ_71038774_71039095	0.218306	6.36051	0.78584	0.375361	0.850343
chrZ_42512361_42513795	0.12326	10.7463	0.564292	0.452536	0.836756			chrZ_31329218_31329540	0.185956	6.16542	0.784243	0.375846	0.850343
chrZ_10058125_10059436	0.121727	10.1135	0.559841	0.454324	0.836756			chrZ_47966166_47966617	-0.126959	6.94505	0.78313	0.376185	0.850343
chrZ_713798_714551	-0.133983	7.86269	0.554173	0.456618	0.836756			chrZ_55825232_55825671	-0.165917	7.63062	0.782378	0.376415	0.850343
chrZ_22875273_22876708	-0.13606	8.99107	0.55099	0.457914	0.836756			chrZ_65398674_65399968	0.10458	11.0978	0.782026	0.376522	0.850343
chrZ_9903831_9904581	-0.137119	10.3614	0.558294	0.454948	0.836756			chrZ_32783425_32784145	0.137179	7.39058	0.781384	0.376718	0.850343
chrZ_44139149_44139473	-0.148217	7.68883	0.565705	0.451971	0.836756			chrZ_70938889_70939668	0.159379	6.92377	0.780034	0.377131	0.850343
chrZ_31905481_31906136	-0.149896	8.93066	0.552402	0.457338	0.836756			chrZ_50201695_50202889	-0.133228	7.49682	0.779263	0.377367	0.850343
chrZ_29937465_29938144	-0.149938	8.4918	0.549969	0.458331	0.836756			chrZ_10218288_10219540	0.109071	9.19336	0.778019	0.377748	0.850343
chrZ_25705246_25705485	-0.167332	7.56719	0.553755	0.456787	0.836756			chrZ_1210793_1211738	0.125282	9.80602	0.7732	0.379229	0.852751
chrZ_10111919_10112244	-0.179071	6.51587	0.561608	0.453613	0.836756			chrZ_44025026_44025966	0.153455	7.40331	0.769936	0.380237	0.853696
chrZ_42108976_42109307	-0.18887	6.88003	0.558313	0.454941	0.836756			chrZ_894596_895363	-0.142433	8.2425	0.767884	0.380872	0.853696
chrZ_35894064_35894342	-0.199909	6.35049	0.555135	0.456227	0.836756			chrZ_7927466_7929095	-0.0911031	11.2028	0.764461	0.381936	0.853696
chrZ_13172491_13172967	0.141388	6.53405	0.544735	0.460477	0.838801			chrZ_31933311_31934157	-0.139694	7.20384	0.763214	0.382324	0.853696
chrZ_70911556_70911967	-0.172624	8.81603	0.544208	0.460694	0.838801			chrZ_25600973_25602082	-0.108342	8.91122	0.762973	0.3824	0.853696
chrZ_10307222_10308464	0.163801	10.2507	0.536075	0.464064	0.843116			chrZ_67738901_67739362	-0.161498	8.92122	0.762913	0.382418	0.853696
chrZ_36933273_36934185	-0.119792	8.77838	0.536771	0.463774	0.843116			chrZ_24997493_24998590	-0.227831	10.0901	0.762539	0.382535	0.853696
chrZ_71026817_71027250	0.175443	8.54897	0.531672	0.465905	0.843868			chrZ_28806911_28807713	-0.0995343	8.16965	0.758906	0.383671	0.85531
chrZ_72350615_72351203	0.133988	8.85271	0.526472	0.468094	0.843868			chrZ_66571186_66573142	0.0971464	12.0414	0.757102	0.384237	0.855498
chrZ_37230583_37231097	0.128172	8.32281	0.51499	0.472987	0.843868			chrZ_31628306_31628951	0.113139	7.1124	0.752806	0.385589	0.855498
chrZ_63126766_63127490	0.127672	8.18415	0.518117	0.471646	0.843868			chrZ_75876384_75877707	-0.12714	9.57335	0.752519	0.38568	0.855498
chrZ_28510533_28511506	0.11122	10.0898	0.522465	0.469792	0.843868			chrZ_14928386_14928698	-0.15108	5.85813	0.752381	0.385723	0.855498
chrZ_39302309_39303301	0.11051	11.078	0.526529	0.46807	0.843868			chrZ_30240461_30242101	0.124714	11.8574	0.752072	0.385821	0.855498
chrZ_12616551_12617998	-0.105346	10.8235	0.524285	0.46902	0.843868			chrZ_33010424_33011162	0.152644	7.8912	0.748594	0.386922	0.857021
chrZ_25627336_25628020	-0.109651	9.27426	0.515649	0.472704	0.843868			chrZ_1709947_1711323	0.10165	10.4105	0.745591	0.387876	0.857679
chrZ_70921249_70922220	-0.117845	10.6072	0.522553	0.469755	0.843868			chrZ_72895675_72896524	0.0981211	9.07796	0.745053	0.388047	0.857679
chrZ_931730_932562	-0.119261	10.0181	0.517052	0.472102	0.843868			chrZ_48954341_48956022	0.0842679	10.208	0.741521	0.389174	0.859253
chrZ_15868413_15868830	-0.124169	8.65435	0.532826	0.465421	0.843868			chrZ_30336070_30337343	0.0971864	10.4717	0.738334	0.390195	0.86059
chrZ_30604048_30605187	-0.124609	10.4601	0.520654	0.470563	0.843868			chrZ_44567698_44568267	0.109112	7.36673	0.731565	0.392376	0.86212
chrZ_28294176_28294599	-0.133202	8.19785	0.519769	0.47094	0.843868			chrZ_1181588_1182605	-0.140118	8.25237	0.729012	0.393204	0.86212
chrZ_6541467_6541638	-0.140619	7.38304	0.515701	0.472681	0.843868			chrZ_65313799_65315140	0.0913093	10.5982	0.72745	0.393711	0.86212
chrZ_6829103_6829732	-0.157774	8.30069	0.525162	0.468648	0.843868			chrZ_27676314_27676646	0.161262	6.33512	0.727108	0.393822	0.86212
chrZ_64619122_64619534	-0.158978	7.13002	0.52061	0.470582	0.843868			chrZ_10793390_10793690	0.111712	7.60643	0.726302	0.394084	0.86212
chrZ_56951565_56952140	-0.170979	7.50815	0.527004	0.467869	0.843868			chrZ_6301285_6301608	-0.108868	7.87123	0.724378	0.394712	0.86212
chrZ_23122266_23122517	0.249887	7.57525	0.512213	0.474183	0.844205			chrZ_45711874_45712575	-0.129274	7.06687	0.723917	0.394862	0.86212
chrZ_67714545_67714971	0.191907	8.40666	0.511066	0.474678	0.844205			chrZ_31918316_31918691	0.123535	6.97847	0.723575	0.394974	0.86212
chrZ_57234911_57235841	0.182193	9.07973	0.511898	0.474318	0.844205			chrZ_33452927_33453454	0.136095	6.4955	0.722837	0.395215	0.86212
chrZ_34015683_34017480	-0.120821	11.3479	0.506514	0.476652	0.846823			chrZ_71718020_71718753	-0.148264	7.46058	0.722417	0.395352	0.86212
chrZ_7831042_7831518	0.140684	7.67506	0.501345	0.47891	0.848424			chrZ_7901377_7902388	-0.102415	8.28283	0.72095	0.395833	0.86212
chrZ_71041308_71042091	-0.118595	8.96276	0.500718	0.479185	0.848424			chrZ_18728860_18729177	-0.165481	5.61003	0.720351	0.396029	0.86212
chrZ_21546680_21547865	-0.121384	10.3913	0.500697	0.479194	0.848424			chrZ_13941270_13941680	-0.125534	6.19685	0.719522	0.396301	0.86212
chrZ_2013771_2013976	-0.141632	6.94114	0.49985	0.479566	0.848424			chrZ_29631080_29632637	0.0927634	9.70583	0.715333	0.397679	0.864008
chrZ_4779399_4779850	0.210876	7.37321	0.492646	0.482749	0.84896			chrZ_34436943_34437385	0.11971	6.9994	0.714352	0.398003	0.864008
chrZ_31911519_31911989	0.125247	7.94434	0.494466	0.481942	0.84896			chrZ_6990332_6990667	-0.249363	5.9204	0.711586	0.398918	0.864865
chrZ_52422008_52423246	0.112962	10.2636	0.495417	0.481521	0.84896			chrZ_6386426_6386680	-0.128141	6.05043	0.709223	0.399702	0.864865
chrZ_10218350_10220097	-0.122732	10.9265	0.495466	0.481499	0.84896			chrZ_30528825_30529918	0.0812005	9.0298	0.707862	0.400155	0.864865
chrZ_22026221_22027441	-0.129316	9.96241	0.49233	0.48289	0.84896			chrZ_13037714_13039111	0.0905322	10.4547	0.705754	0.400857	0.864865
chrZ_27795671_27796097	-0.140201	8.41232	0.492809	0.482677	0.84896			chrZ_47169758_47170227	-0.11799	6.91719	0.705673	0.400884	0.864865
chrZ_7788592_7788861	0.136466	8.24936	0.480713	0.4881	0.850734			chrZ_30232617_30233237	-0.170716	7.23995	0.705616	0.400903	0.864865
chrZ_10796171_10796476	0.131832	7.12038	0.481463	0.48776	0.850734			chrZ_66908997_66909695	-0.129554	8.14683	0.700183	0.402722	0.867885
chrZ_6271316_6271966	0.126419	8.82463	0.478847	0.488945	0.850734			chrZ_70903358_70903733	-0.233154	6.28654	0.695722	0.404225	0.870218
chrZ_32947466_32948415	0.125345	9.33752	0.487516	0.485037	0.850734			chrZ_31635556_31636634	0.105839	10.9421	0.69093	0.405848	0.872538
chrZ_22861594_22862656	0.102075	10.2118	0.481843	0.487589	0.850734			chrZ_62620722_62621700	0.114102	8.10896	0.688544	0.40666	0.872538
chrZ_21581575_21582501	-0.110626	9.5781	0.487279	0.485144	0.850734			chrZ_56370267_56370780	-0.138606	6.47465	0.688441	0.406695	0.872538
chrZ_33307196_33307909	-0.123771	8.56312	0.479382	0.488703	0.850734			chrZ_23922373_23922591	0.18115	5.08574	0.687583	0.406988	0.872538
chrZ_56495622_56495949	-0.140365	8.5404	0.482522	0.487282	0.850734			chrZ_10003602_10004499	0.0965058	8.26358	0.683721	0.408308	0.874464
chrZ_13254840_13255260	-0.154051	8.92942	0.484596	0.486348	0.850734			chrZ_74948367_74949491	0.0979839	8.92664	0.67989	0.409625	0.875272
chrZ_66691792_66692245	-0.163282	9.36721	0.484884	0.486219	0.850734			chrZ_13152206_13153849	0.116923	9.24621	0.679887	0.409626	0.875272
chrZ_65419924_65420435	0.153734	8.56521	0.472509	0.491835	0.853122			chrZ_31580634_31582597	-0.0862423	9.90955	0.678635	0.410057	0.875272
chrZ_4395692_4396335	-0.151656	8.22761	0.472912	0.491651	0.853122			chrZ_40628796_40629208	-0.12873	6.36995	0.677711	0.410376	0.875272
chrZ_54962294_54962619	-0.167289	6.8696	0.47459	0.490883	0.853122			chrZ_15934619_15935503	-0.146462	7.24277	0.670714	0.412803	0.877508
chrZ_72318026_72318670	0.105692	9.88423	0.468798	0.493541	0.854452			chrZ_71319796_71320357	-0.1656	7.58403	0.669683	0.413162	0.877508
chrZ_15889159_15889539	-0.109918	7.95673	0.468636	0.493616	0.854452			chrZ_22626508_22627075	-0.1296	7.84751	0.667794	0.413822	0.877508
chrZ_71312328_71312975	-0.121207	11.0228	0.467414	0.494179	0.85455			chrZ_56497664_56498448	0.0971038	8.68986	0.666726	0.414196	0.877508
chrZ_32748834_32749185	0.155592	6.83913	0.466257	0.494714	0.854599			chrZ_66336857_66337849	-0.213403	8.59468	0.666502	0.414274	0.877508
chrZ_932828_933090	-0.127138	8.69344	0.462551	0.496434	0.855816			chrZ_27788377_27788629	-0.220685	6.33168	0.666297	0.414346	0.877508
chrZ_7343713_7344089	-0.163704	7.54826	0.463534	0.495977	0.855816			chrZ_28985865_28987568	-0.0842223	9.62412	0.664752	0.414887	0.877508
chrZ_62609541_62610006	0.1817	8.15625	0.458815	0.498178	0.85707			chrZ_74981487_74981828	0.129531	6.3037	0.662924	0.415529	0.877508
chrZ_30240680_30242048	-0.107435	11.3215	0.459814	0.497711	0.85707			chrZ_20844970_20845387	-0.136184	7.40091	0.659563	0.416714	0.877508
chrZ_54941787_54942180	0.175137	7.81084	0.45538	0.499791	0.858968			chrZ_13173315_13174175	0.112499	7.77456	0.659325	0.416798	0.877508
chrZ_58732170_58732643	0.157684	8.05897	0.452716	0.501048	0.860252			chrZ_20838346_20839258	-0.122861	8.31757	0.65841	0.417122	0.877508
chrZ_36995139_36995334	-0.1791	6.79653	0.448303	0.503142	0.862968			chrZ_7278414_7279067	0.129165	7.27028	0.657671	0.417383	0.877508
chrZ_45883547_45884808	-0.122351	10.4951	0.44696	0.503782	0.863188			chrZ_75302340_75303477	0.103564	10.6049	0.657474	0.417453	0.877508
chrZ_49709357_49709991	0.132327	8.7465	0.442235	0.506046	0.863556			chrZ_36408662_36410034	-0.0893183	9.14452	0.657169	0.417561	0.877508
chrZ_28123727_28125359	0.114635	10.8022	0.442536	0.505901	0.863556			chrZ_43789798_43790114	0.156814	5.84667	0.656103	0.417939	0.877508
chrZ_29721361_29722285	-0.137921	7.95013	0.44358	0.5054	0.863556			chrZ_63887480_63889284	-0.0763104	10.8448	0.655357	0.418204	0.877508
chrZ_71176195_71176819	-0.170327	7.28443	0.442358	0.505986	0.863556			chrZ_55782216_55782562	-0.162892	7.70901	0.65369	0.418796	0.877862
chrZ_47681129_47681604	0.16359	6.93394	0.434733	0.509676	0.866146			chrZ_6213297_6214925	0.0939623	10.4831	0.649721	0.420213	0.878678
chrZ_31827735_31829121	0.126245	9.81095	0.431447	0.51128	0.866146			chrZ_6694654_6695851	0.0826167	10.6863	0.648632	0.420602	0.878678
chrZ_1459709_1460216	-0.100074	9.10179	0.434936	0.509577	0.866146			chrZ_30174451_30175714	-0.111019	8.54177	0.647906	0.420862	0.878678
chrZ_13010957_13011686	-0.10371	10.6449	0.433265	0.510391	0.866146			chrZ_32894156_32894773	-0.146293	7.52429	0.647368	0.421055	0.878678
chrZ_928684_929082	-0.121936	8.76518	0.429597	0.512187	0.866146			chrZ_38186463_38187459	0.166687	7.77447	0.646428	0.421393	0.878678
chrZ_15182414_15183071	-0.122116	8.66877	0.432077	0.510972	0.866146			chrZ_16138316_16138910	0.170112	6.72658	0.645485	0.421732	0.878678
chrZ_5525737_5525893	-0.140228	6.85357	0.430953	0.511522	0.866146			chrZ_28293852_28294956	0.114609	9.2795	0.64428	0.422165	0.878697
chrZ_28807126_28807609	-0.148394	7.61274	0.430189	0.511896	0.866146			chrZ_32840888_32841321	-0.0894961	7.86059	0.63847	0.424265	0.880713
chrZ_22279710_22279972	-0.200665	7.27059	0.432917	0.510561	0.866146			chrZ_20808426_20809446	-0.10175	8.62798	0.632963	0.42627	0.880713
chrZ_45916712_45917626	0.10375	9.55684	0.427985	0.51298	0.866617			chrZ_71530454_71532211	-0.091379	11.2245	0.632608	0.4264	0.880713
chrZ_51420499_51420999	0.192782	7.54783	0.41883	0.517521	0.872768			chrZ_71738891_71739162	0.134314	6.11858	0.632549	0.426422	0.880713
chrZ_6245168_6245941	-0.10119	10.245	0.417813	0.51803	0.872768			chrZ_46298933_46299503	-0.172981	6.6354	0.631848	0.426678	0.880713
chrZ_7320591_7321382	-0.141313	7.99579	0.417527	0.518173	0.872768			chrZ_24411197_24411843	0.147362	7.03695	0.631514	0.4268	0.880713
chrZ_62610446_62610861	0.146684	8.49826	0.413289	0.520305	0.874381			chrZ_45171340_45171755	-0.155564	6.76573	0.630374	0.427218	0.880713
chrZ_27213133_27213674	0.122169	9.09588	0.411084	0.52142	0.874381			chrZ_74947823_74948253	0.125215	7.23064	0.629922	0.427384	0.880713
chrZ_6544609_6545134	-0.108975	8.8444	0.414573	0.519657	0.874381			chrZ_44918496_44918977	-0.133223	7.09502	0.627717	0.428194	0.880713
chrZ_5314777_5315099	-0.170914	7.66893	0.410486	0.521723	0.874381			chrZ_72892979_72893364	0.116893	6.69177	0.626977	0.428466	0.880713
chrZ_75680778_75681579	-0.225483	8.56539	0.410483	0.521724	0.874381			chrZ_14323452_14324405	0.144357	7.24844	0.626815	0.428526	0.880713
chrZ_23140044_23141121	-0.149989	9.71223	0.407275	0.523356	0.876244			chrZ_1960883_1961371	-0.12665	7.3615	0.626651	0.428587	0.880713
chrZ_27717101_27718327	-0.11289	9.34967	0.40287	0.525611	0.876942			chrZ_24104321_24105083	-0.164821	7.74995	0.626446	0.428662	0.880713
chrZ_28988098_28988308	-0.119716	7.38518	0.403365	0.525357	0.876942			chrZ_2005689_2006504	-0.134481	7.66389	0.622822	0.430001	0.882588
chrZ_42127618_42127840	-0.139444	6.81412	0.401674	0.526226	0.876942			chrZ_29656596_29656842	0.159484	5.92101	0.62149	0.430494	0.882726
chrZ_1976664_1977173	-0.142806	8.35086	0.401389	0.526373	0.876942			chrZ_66612202_66612968	-0.144517	6.64488	0.61859	0.431572	0.883725
chrZ_58300454_58300770	-0.191098	6.15046	0.401491	0.52632	0.876942			chrZ_44337728_44337951	-0.111458	6.78978	0.617025	0.432155	0.883725
chrZ_1718263_1719794	-0.0876288	11.2944	0.39681	0.528741	0.877855			chrZ_75342095_75343127	-0.086229	8.85945	0.615825	0.432603	0.883725
chrZ_31615286_31615488	-0.121181	7.59571	0.396304	0.529004	0.877855			chrZ_48943939_48944635	0.149047	8.33188	0.615126	0.432864	0.883725
chrZ_63159534_63160639	-0.121401	10.5797	0.398451	0.52789	0.877855			chrZ_41698732_41699113	0.127319	6.25976	0.61375	0.433379	0.883725
chrZ_49901683_49902016	-0.166406	6.9305	0.397178	0.52855	0.877855			chrZ_28596065_28597261	0.0988464	8.8958	0.613317	0.433542	0.883725
chrZ_66571252_66572837	-0.11103	11.8459	0.393983	0.530213	0.878133			chrZ_47611144_47612125	0.0844915	8.25742	0.611573	0.434196	0.884189
chrZ_54904363_54904899	-0.123187	7.70072	0.394227	0.530086	0.878133			chrZ_62467983_62468680	0.10422	8.13394	0.608788	0.435244	0.885282
chrZ_14907046_14907303	0.160838	7.6722	0.38938	0.532626	0.880703			chrZ_30556623_30557561	-0.126703	8.52012	0.607318	0.435799	0.885282
chrZ_50311587_50312347	0.133718	8.33797	0.386339	0.53423	0.880703			chrZ_6246827_6247483	0.0868869	8.65478	0.606747	0.436015	0.885282
chrZ_54823156_54824276	-0.0992326	10.6929	0.386062	0.534377	0.880703			chrZ_25238086_25238672	-0.132925	6.2095	0.603506	0.437243	0.886906
chrZ_54915554_54916203	-0.127108	7.9015	0.388329	0.533179	0.880703			chrZ_13432315_13432644	0.150466	5.74057	0.598331	0.439216	0.887415
chrZ_9968538_9969058	-0.183254	7.61553	0.387297	0.533724	0.880703			chrZ_14389761_14390240	-0.14353	7.81434	0.597279	0.439618	0.887415
chrZ_45774676_45774951	0.15477	7.1931	0.38229	0.53638	0.88082			chrZ_37387301_37387982	-0.118919	7.8846	0.596935	0.43975	0.887415
chrZ_75497815_75498050	0.109572	7.79591	0.383289	0.535848	0.88082			chrZ_23450809_23452034	0.0924605	10.4995	0.59622	0.440024	0.887415
chrZ_64573902_64575429	0.0958446	10.0853	0.384148	0.535391	0.88082			chrZ_45692517_45692880	0.137459	6.4689	0.595392	0.440342	0.887415
chrZ_66637588_66638247	-0.155979	8.35711	0.381995	0.536537	0.88082			chrZ_15921775_15922047	-0.144722	5.86252	0.59391	0.440911	0.887415
chrZ_37296496_37296973	0.132439	6.82987	0.380628	0.537268	0.881161			chrZ_71154384_71154989	0.117455	7.31953	0.593453	0.441087	0.887415
chrZ_7623322_7624141	0.104856	9.02151	0.379587	0.537824	0.881216			chrZ_3254496_3254966	0.110846	6.80981	0.592164	0.441584	0.887415
chrZ_71134296_71134706	0.151057	7.69504	0.371853	0.541996	0.883044			chrZ_56505710_56506850	-0.125124	7.57818	0.590485	0.442232	0.887415
chrZ_45993538_45994248	0.137465	8.10745	0.372829	0.541466	0.883044			chrZ_12662188_12663720	0.0879611	11.3534	0.59009	0.442384	0.887415
chrZ_55221426_55222108	0.115195	10.3954	0.372532	0.541627	0.883044			chrZ_1910921_1911469	-0.136606	7.23551	0.589409	0.442648	0.887415
chrZ_15873385_15874278	-0.0924978	10.114	0.37588	0.539817	0.883044			chrZ_71314249_71314527	-0.10442	7.66668	0.587518	0.44338	0.887415
chrZ_8744829_8745534	-0.12237	8.75012	0.372013	0.541909	0.883044			chrZ_10415661_10415844	0.107601	7.33216	0.586815	0.443653	0.887415
chrZ_38747567_38747902	-0.151445	7.19879	0.371694	0.542082	0.883044			chrZ_32947245_32948447	0.0767598	9.82818	0.584339	0.444616	0.887415
chrZ_7226149_7227383	0.115112	10.0769	0.365164	0.545652	0.885678			chrZ_21308962_21309873	-0.124224	7.31486	0.584218	0.444664	0.887415
chrZ_22082487_22083219	0.107309	9.59132	0.364894	0.545801	0.885678			chrZ_58997051_58997721	0.117436	7.53983	0.583241	0.445045	0.887415
chrZ_48954411_48955874	0.10283	9.90493	0.366805	0.544751	0.885678			chrZ_75413272_75414604	-0.0808005	10.0113	0.582754	0.445235	0.887415
chrZ_67739928_67740772	0.0992366	9.84168	0.365531	0.545451	0.885678			chrZ_71357915_71358345	-0.133647	5.65467	0.58221	0.445447	0.887415
chrZ_24432995_24434479	0.112761	9.58417	0.363454	0.546594	0.886113			chrZ_37236656_37237771	0.0869943	9.25439	0.581375	0.445774	0.887415
chrZ_28185828_28186821	-0.0972356	9.39173	0.360962	0.547972	0.887494			chrZ_38497110_38498270	-0.11983	7.52372	0.580633	0.446064	0.887415
chrZ_7810407_7811154	0.121	9.09864	0.355997	0.550738	0.88764			chrZ_62993357_62993617	-0.159531	6.43621	0.577463	0.447309	0.889037
chrZ_74870555_74870823	0.115486	7.32458	0.356252	0.550595	0.88764			chrZ_56065425_56066968	-0.0916742	10.7584	0.574848	0.448339	0.890025
chrZ_75302367_75303973	-0.0911019	11.0476	0.357084	0.55013	0.88764			chrZ_65925312_65925864	-0.105258	6.61903	0.573477	0.448881	0.890025
chrZ_48944238_48944462	-0.134714	6.33356	0.356422	0.5505	0.88764			chrZ_20853370_20854676	-0.114367	8.67657	0.572934	0.449095	0.890025
chrZ_72249586_72250182	-0.13703	7.51269	0.355133	0.551222	0.88764			chrZ_27863949_27865830	0.0971425	11.4512	0.570175	0.450189	0.89025
chrZ_53696727_53697165	-0.162219	7.63457	0.35736	0.549976	0.88764			chrZ_74834113_74836338	0.110872	9.66684	0.570098	0.45022	0.89025
chrZ_47697436_47698065	0.172236	7.49725	0.349868	0.554188	0.889143			chrZ_28569951_28570935	0.0775474	10.3358	0.569398	0.450498	0.89025
chrZ_67108280_67108882	0.136293	8.48236	0.34754	0.555509	0.889143			chrZ_45823561_45824001	0.173608	6.24227	0.568005	0.451053	0.890326
chrZ_20903630_20904431	0.125952	9.26862	0.346948	0.555846	0.889143			chrZ_24223702_24224140	-0.13154	6.67366	0.567138	0.451398	0.890326
chrZ_16267410_16268023	0.112534	9.33751	0.348811	0.554787	0.889143			chrZ_43769975_43771018	0.127393	7.51755	0.5653	0.452133	0.890326
chrZ_27769790_27770494	-0.104558	9.79032	0.350728	0.553701	0.889143			chrZ_64009966_64010249	-0.134143	6.87699	0.563129	0.453002	0.890326
chrZ_75638762_75640280	-0.106451	10.892	0.348465	0.554983	0.889143			chrZ_30768679_30769441	0.0968906	8.27194	0.562973	0.453065	0.890326
chrZ_75725314_75725989	-0.112027	8.46814	0.351802	0.553095	0.889143			chrZ_41434461_41435252	0.0991007	7.83491	0.562639	0.453199	0.890326
chrZ_24329570_24329838	0.217665	6.54184	0.332512	0.564184	0.890252			chrZ_2947958_2948511	-0.120271	6.59168	0.55883	0.454732	0.890326
chrZ_72220119_72221117	0.180081	8.83959	0.332041	0.56446	0.890252			chrZ_50671586_50672206	0.119595	6.91464	0.557376	0.455319	0.890326
chrZ_50300990_50301322	0.173627	8.06765	0.34248	0.558401	0.890252			chrZ_50831834_50832492	0.0974363	7.84808	0.557092	0.455434	0.890326
chrZ_11393658_11394649	0.16193	8.27111	0.336412	0.561908	0.890252			chrZ_15251892_15252170	0.126793	6.09395	0.554744	0.456386	0.890326
chrZ_1112784_1113656	0.114628	9.58168	0.340763	0.559389	0.890252			chrZ_2023759_2025345	-0.0699367	11.3707	0.553685	0.456816	0.890326
chrZ_22643428_22644269	0.109153	8.83632	0.34465	0.557157	0.890252			chrZ_41154883_41155740	-0.114082	7.96902	0.553507	0.456888	0.890326
chrZ_31647354_31647828	0.108143	7.95014	0.337056	0.561533	0.890252			chrZ_14392126_14392946	0.102674	9.15093	0.551924	0.457533	0.890326
chrZ_7670679_7671477	0.107751	9.93072	0.333542	0.563581	0.890252			chrZ_2861231_2861724	0.122882	6.45713	0.551886	0.457548	0.890326
chrZ_28913717_28914793	-0.083006	9.9982	0.337678	0.561173	0.890252			chrZ_37927000_37928962	0.0843589	11.5051	0.55105	0.457889	0.890326
chrZ_31762727_31764284	-0.097936	10.1364	0.341636	0.558887	0.890252			chrZ_16386960_16387311	-0.118766	6.34067	0.55069	0.458036	0.890326
chrZ_50339353_50340159	-0.0996861	9.82318	0.333521	0.563593	0.890252			chrZ_36415595_36417193	-0.0732559	10.7374	0.548964	0.458741	0.890326
chrZ_1210832_1211665	-0.103833	8.63617	0.34161	0.558902	0.890252			chrZ_19157940_19158614	-0.170851	6.91762	0.548925	0.458757	0.890326
chrZ_22093574_22094007	-0.121755	8.01053	0.3347	0.562905	0.890252			chrZ_8858256_8859247	-0.157614	7.93696	0.548444	0.458954	0.890326
chrZ_55823740_55824164	-0.122482	7.39373	0.336054	0.562116	0.890252			chrZ_41571053_41572744	0.0770332	11.0725	0.548003	0.459135	0.890326
chrZ_31913135_31913575	-0.123814	8.31324	0.332792	0.56402	0.890252			chrZ_2613361_2613901	0.270233	7.82375	0.546577	0.45972	0.890378
chrZ_54839063_54839661	0.145257	7.86979	0.328438	0.56658	0.890723			chrZ_14658817_14659931	-0.113071	10.9256	0.545722	0.460071	0.890378
chrZ_14910490_14911259	0.110006	9.25528	0.327944	0.566872	0.890723			chrZ_75900897_75901483	-0.198647	8.72662	0.544798	0.460451	0.890378
chrZ_14908845_14909324	-0.0912203	9.32032	0.330134	0.56558	0.890723			chrZ_3574133_3575514	-0.129038	7.8331	0.541864	0.461661	0.891885
chrZ_14903398_14903945	-0.0962086	8.46791	0.328997	0.56625	0.890723			chrZ_21557271_21557856	-0.0959914	7.66902	0.54035	0.462288	0.892175
chrZ_3131741_3133241	-0.0849207	9.63122	0.325471	0.568338	0.892196			chrZ_11817671_11818088	-0.142895	5.93093	0.538733	0.462958	0.892175
chrZ_15206271_15206623	0.113242	7.56595	0.323375	0.569587	0.893324			chrZ_72174682_72175043	0.14425	6.12909	0.538382	0.463104	0.892175
chrZ_53686173_53686549	0.116027	7.75522	0.322056	0.570375	0.893729			chrZ_25627337_25628287	-0.080847	8.70843	0.535981	0.464103	0.89301
chrZ_46572540_46572911	0.151278	7.52024	0.321007	0.571003	0.893883			chrZ_63120031_63120303	-0.111805	6.4873	0.534728	0.464626	0.89301
chrZ_34599550_34600622	0.091596	9.0298	0.319874	0.571683	0.894117			chrZ_36963854_36964116	0.100839	6.51476	0.534237	0.464831	0.89301
chrZ_1181901_1182203	0.109995	6.83199	0.318834	0.572309	0.894266			chrZ_46497525_46497794	-0.114334	5.69521	0.530626	0.466344	0.895086
chrZ_50299071_50299405	0.189848	8.16836	0.309468	0.578007	0.895006			chrZ_30976780_30978045	0.094957	7.96359	0.529052	0.467006	0.895526
chrZ_13249707_13250098	0.152472	8.44409	0.309478	0.578001	0.895006			chrZ_46709506_46709958	0.15808	6.25289	0.524975	0.468727	0.897604
chrZ_7947950_7948203	0.140559	7.68958	0.312403	0.576209	0.895006			chrZ_75329951_75330593	-0.109366	6.85225	0.524296	0.469015	0.897604
chrZ_28147674_28148366	0.115267	8.82993	0.316488	0.573726	0.895006			chrZ_59291758_59291948	0.130486	6.04523	0.522772	0.469662	0.897604
chrZ_67226474_67227286	0.0962414	10.7286	0.314487	0.57494	0.895006			chrZ_37948075_37949020	-0.107253	7.67704	0.521804	0.470073	0.897604
chrZ_32765773_32766922	0.0937269	10.617	0.311687	0.576647	0.895006			chrZ_55849616_55850174	0.12511	6.34601	0.520927	0.470446	0.897604
chrZ_4768960_4770065	-0.0830565	10.9315	0.309331	0.578091	0.895006			chrZ_58831962_58832495	0.0996897	7.33485	0.519777	0.470937	0.897604
chrZ_56668517_56669599	-0.104957	9.02536	0.312795	0.57597	0.895006			chrZ_45916381_45917846	0.0726597	9.51836	0.519341	0.471123	0.897604
chrZ_72257426_72258019	-0.114271	8.34653	0.310512	0.577366	0.895006			chrZ_2101845_2102400	-0.154362	7.18882	0.517936	0.471723	0.897751
chrZ_1934245_1935785	-0.126145	9.55628	0.309893	0.577746	0.895006			chrZ_25702301_25703546	-0.0870566	8.797	0.516541	0.472321	0.897751
chrZ_73032461_73032858	0.137112	7.31776	0.30819	0.578793	0.895271			chrZ_40866982_40867249	0.108861	6.4776	0.516086	0.472516	0.897751
chrZ_1115193_1115890	0.121596	9.49575	0.305455	0.580483	0.89624			chrZ_41623596_41623999	-0.111778	6.25558	0.515113	0.472934	0.897751
chrZ_41427772_41428158	-0.116593	7.58808	0.305583	0.580403	0.89624			chrZ_14401155_14401988	-0.0792619	9.08132	0.513773	0.47351	0.89787
chrZ_29841071_29841315	0.139452	7.05802	0.289344	0.590641	0.898161			chrZ_50631645_50632765	0.0859378	10.5125	0.511507	0.474487	0.89787
chrZ_67109185_67109789	0.122971	8.39046	0.301291	0.583074	0.898161			chrZ_58410085_58410360	-0.133998	5.72488	0.511359	0.474551	0.89787
chrZ_7217464_7217721	0.117779	6.39001	0.296166	0.586296	0.898161			chrZ_24498937_24499136	-0.197628	6.40999	0.510085	0.475102	0.89787
chrZ_9223069_9223433	0.108452	7.12417	0.289504	0.590538	0.898161			chrZ_2437470_2438051	-0.106904	9.47136	0.507617	0.476172	0.89787
chrZ_51403386_51404702	0.0954916	10.7487	0.289122	0.590784	0.898161			chrZ_33951462_33951921	0.107675	6.49062	0.507506	0.47622	0.89787
chrZ_14637531_14638202	0.0945315	8.64686	0.290702	0.589771	0.898161			chrZ_16325732_16326794	-0.104792	8.10431	0.507113	0.476391	0.89787
chrZ_14424943_14426310	0.0938709	10.5892	0.297521	0.585441	0.898161			chrZ_20735820_20736492	-0.14148	7.7305	0.50614	0.476815	0.89787
chrZ_6694826_6695784	-0.0854	10.7876	0.301879	0.582707	0.898161			chrZ_2281666_2282630	-0.103045	7.6202	0.505947	0.476899	0.89787
chrZ_50322318_50323483	-0.0945324	9.74974	0.294464	0.587374	0.898161			chrZ_20805708_20806499	-0.0756464	9.21466	0.504108	0.477701	0.898563
chrZ_41310018_41310785	-0.09563	9.57146	0.293002	0.588303	0.898161			chrZ_72232933_72234472	0.100693	10.4101	0.501016	0.479054	0.90019
chrZ_37387240_37387816	-0.096087	8.3898	0.299486	0.584205	0.898161			chrZ_46745595_46746566	-0.128746	8.21322	0.500149	0.479435	0.90019
chrZ_21553979_21554408	-0.104906	7.91232	0.29662	0.586009	0.898161			chrZ_63014608_63015398	-0.0757764	9.10012	0.496808	0.480906	0.900653
chrZ_54967039_54967407	-0.114482	7.12597	0.28957	0.590496	0.898161			chrZ_31835909_31836356	0.159113	6.36488	0.496595	0.481	0.900653
chrZ_31430131_31430721	-0.14309	8.37761	0.297761	0.585289	0.898161			chrZ_31762670_31764762	-0.0663386	11.4959	0.495782	0.481359	0.900653
chrZ_6583401_6583597	-0.152576	6.11413	0.292692	0.588501	0.898161			chrZ_38632130_38633802	-0.0707926	9.87782	0.495643	0.481421	0.900653
chrZ_901576_901790	-0.15535	6.95722	0.290371	0.589983	0.898161			chrZ_71663342_71663743	-0.14572	6.16141	0.492974	0.482604	0.902051
chrZ_67110792_67111241	-0.188256	7.96794	0.296454	0.586114	0.898161			chrZ_6607383_6607712	0.143472	6.39703	0.488258	0.484705	0.904801
chrZ_36408719_36409876	0.100114	9.45007	0.285159	0.59334	0.901235			chrZ_23466734_23467758	-0.107442	7.37853	0.487714	0.484949	0.904801
chrZ_52207524_52208053	0.144884	8.13417	0.282924	0.594791	0.902042			chrZ_69172554_69174483	0.0866645	9.5812	0.486172	0.48564	0.904821
chrZ_58090985_58092033	-0.0994568	8.09259	0.281873	0.595476	0.902042			chrZ_34145227_34146112	0.0726813	9.69267	0.48574	0.485834	0.904821
chrZ_30307031_30307954	-0.127827	8.98107	0.282441	0.595106	0.902042			chrZ_28000502_28001853	0.0737514	10.0116	0.481257	0.487853	0.907633
chrZ_33315693_33316385	-0.129132	8.19856	0.280834	0.596155	0.902259			chrZ_40088234_40088816	-0.0757653	8.76653	0.479321	0.48873	0.907633
chrZ_13252516_13252873	0.138961	9.26916	0.271424	0.602378	0.902765			chrZ_29663699_29665198	0.0778303	10.3628	0.479303	0.488738	0.907633
chrZ_7728734_7728993	0.120797	6.59981	0.271987	0.602002	0.902765			chrZ_36505408_36506509	0.0732613	9.7078	0.47763	0.489498	0.907633
chrZ_10225851_10226495	0.105237	8.20469	0.275924	0.599386	0.902765			chrZ_1102645_1103148	-0.0930231	8.30446	0.476816	0.489868	0.907633
chrZ_63626795_63628330	0.0848393	10.4669	0.278235	0.59786	0.902765			chrZ_22861682_22862866	0.0864138	10.2422	0.475093	0.490654	0.907633
chrZ_44198465_44199491	0.0798844	10.5183	0.277559	0.598306	0.902765			chrZ_36841492_36841879	0.117028	6.66584	0.4733	0.491473	0.907633
chrZ_16199985_16200793	-0.0815513	10.8249	0.2763	0.599137	0.902765			chrZ_66192239_66193922	0.0725139	9.73446	0.472482	0.491847	0.907633
chrZ_12920467_12921256	-0.0845366	9.81137	0.274316	0.600451	0.902765			chrZ_56354800_56356220	0.0964421	9.4013	0.471198	0.492437	0.907633
chrZ_979126_979654	-0.0883332	9.00903	0.272182	0.601872	0.902765			chrZ_67118237_67118825	0.114728	6.77565	0.471115	0.492475	0.907633
chrZ_63275392_63275827	-0.10127	7.70469	0.271884	0.602071	0.902765			chrZ_16099475_16099699	0.140367	6.28905	0.47097	0.492541	0.907633
chrZ_31722981_31724591	-0.103765	9.56685	0.275847	0.599436	0.902765			chrZ_4589993_4591180	-0.0635459	10.5922	0.469879	0.493043	0.907633
chrZ_2835567_2835906	-0.107091	7.39427	0.275004	0.599995	0.902765			chrZ_75007328_75008110	0.0994675	7.29779	0.46785	0.493978	0.907633
chrZ_54996178_54996792	0.121136	7.44341	0.266508	0.605684	0.906913			chrZ_37399166_37400242	0.0971986	8.17353	0.466904	0.494415	0.907633
chrZ_57863451_57864150	0.122563	7.40198	0.26562	0.606285	0.907007			chrZ_34148436_34150311	-0.0791955	11.477	0.466285	0.494701	0.907633
chrZ_10841529_10841741	0.140412	5.93514	0.26197	0.60877	0.907503			chrZ_24318353_24319101	-0.110654	9.30327	0.465587	0.495024	0.907633
chrZ_4337610_4339156	0.113326	9.93029	0.262204	0.60861	0.907503			chrZ_25468219_25468490	-0.184556	7.26099	0.465145	0.495229	0.907633
chrZ_12345894_12347507	0.0839676	10.5669	0.262195	0.608616	0.907503			chrZ_34486341_34487780	-0.0632069	11.7924	0.462819	0.49631	0.907633
chrZ_10847824_10848800	-0.0956086	9.09502	0.263048	0.608034	0.907503			chrZ_66552473_66554353	-0.105727	9.19351	0.462547	0.496436	0.907633
chrZ_46004253_46004539	0.128753	6.38131	0.259918	0.610177	0.907994			chrZ_2013582_2014278	0.0902167	7.97314	0.461516	0.496916	0.907633
chrZ_58707986_58708325	-0.139041	6.38025	0.260169	0.610004	0.907994			chrZ_28098546_28098801	-0.155867	6.14862	0.461393	0.496973	0.907633
chrZ_63124148_63124574	0.10553	8.15354	0.256355	0.612636	0.909062			chrZ_11925778_11926690	0.08246	7.57817	0.461369	0.496985	0.907633
chrZ_1740228_1741165	0.0861662	9.0261	0.257037	0.612163	0.909062			chrZ_46739482_46740120	-0.138274	7.07411	0.460369	0.497452	0.907685
chrZ_10028640_10029806	0.0842809	10.4856	0.255757	0.61305	0.909062			chrZ_64849842_64850153	0.111517	6.21726	0.456962	0.499047	0.909315
chrZ_43569958_43570339	-0.124567	6.86238	0.256215	0.612732	0.909062			chrZ_37001348_37001660	0.11469	6.07942	0.455286	0.499836	0.909315
chrZ_75424088_75424484	0.132417	6.86228	0.254642	0.613825	0.909151			chrZ_24387720_24388267	-0.156671	6.23079	0.454333	0.500284	0.909315
chrZ_10679639_10681095	0.103002	10.4961	0.252575	0.615268	0.909151			chrZ_52242513_52243824	0.0719297	9.43426	0.453567	0.500646	0.909315
chrZ_27702276_27702819	0.0881521	8.16888	0.252967	0.614993	0.909151			chrZ_41057126_41058026	-0.117536	7.87189	0.453465	0.500694	0.909315
chrZ_7933884_7935125	-0.0716579	10.2175	0.253902	0.614341	0.909151			chrZ_6751021_6751376	-0.140723	6.29375	0.452411	0.501192	0.909315
chrZ_63222340_63223236	0.126356	9.74143	0.229685	0.631758	0.909933			chrZ_68420478_68421145	-0.119168	7.15126	0.451933	0.501419	0.909315
chrZ_66347065_66347628	0.117752	7.68411	0.237728	0.625852	0.909933			chrZ_42177372_42178405	0.0839571	10.3269	0.450255	0.502214	0.90996
chrZ_7662633_7663082	0.115193	7.57507	0.246417	0.619609	0.909933			chrZ_9942054_9943193	0.0672763	8.49736	0.446007	0.504237	0.912119
chrZ_33698300_33698794	0.104238	7.74502	0.234419	0.628266	0.909933			chrZ_59727007_59728776	0.0976456	8.62769	0.444488	0.504964	0.912119
chrZ_51713606_51713764	0.103315	6.82673	0.227449	0.633422	0.909933			chrZ_41355503_41355961	-0.0930563	7.83967	0.444119	0.505141	0.912119
chrZ_31608687_31608960	0.0955969	7.73916	0.227201	0.633607	0.909933			chrZ_36497128_36499254	-0.0729679	11.4007	0.444066	0.505167	0.912119
chrZ_65330924_65332374	0.0951037	10.3118	0.229142	0.63216	0.909933			chrZ_15530214_15531329	-0.1235	7.88928	0.442389	0.505972	0.912149
chrZ_15876128_15876369	0.0949806	8.11981	0.237026	0.626362	0.909933			chrZ_46753721_46753923	-0.12136	6.1792	0.442196	0.506064	0.912149
chrZ_71146268_71147412	0.0890757	10.0183	0.241971	0.622786	0.909933			chrZ_10404172_10404995	0.104261	7.1639	0.440279	0.506988	0.912351
chrZ_6293783_6294663	0.0880662	9.49822	0.238224	0.625492	0.909933			chrZ_45852214_45852502	0.128488	5.55955	0.439322	0.50745	0.912351
chrZ_64548264_64548941	0.0870348	8.71968	0.229192	0.632123	0.909933			chrZ_15547838_15548320	0.137257	6.38582	0.438913	0.507648	0.912351
chrZ_28628634_28629553	0.0844277	10.0953	0.244365	0.621071	0.909933			chrZ_44964313_44965633	0.0833781	8.25113	0.436798	0.508672	0.912351
chrZ_41420251_41420579	0.0842631	8.1157	0.233933	0.628623	0.909933			chrZ_56755076_56755370	0.117506	6.02559	0.436779	0.508681	0.912351
chrZ_57078195_57079570	-0.0743327	10.3624	0.227642	0.633278	0.909933			chrZ_21006141_21007142	-0.0906021	8.93831	0.436033	0.509043	0.912351
chrZ_74401155_74401781	-0.0747049	9.33181	0.234188	0.628436	0.909933			chrZ_1196181_1197877	0.0804066	10.6716	0.435587	0.50926	0.912351
chrZ_49973944_49974761	-0.0759586	9.27123	0.233206	0.629157	0.909933			chrZ_41660423_41661153	0.0902036	6.99103	0.432933	0.510553	0.913877
chrZ_75040738_75041344	-0.0815152	8.66275	0.237054	0.626342	0.909933			chrZ_23328214_23328619	0.142355	6.43942	0.431202	0.5114	0.914602
chrZ_36497179_36498063	-0.081896	11.0014	0.240525	0.623827	0.909933			chrZ_33570344_33571135	-0.130058	7.22753	0.429083	0.512439	0.914966
chrZ_6306087_6307135	-0.0846651	10.0923	0.239599	0.624496	0.909933			chrZ_11590014_11590606	0.120801	6.714	0.428986	0.512487	0.914966
chrZ_71617728_71618919	-0.0881849	10.6515	0.234529	0.628186	0.909933			chrZ_1740112_1741168	0.0835736	10.1623	0.426638	0.513643	0.915648
chrZ_4275164_4276207	-0.0885587	10.0589	0.234957	0.627872	0.909933			chrZ_66479406_66480393	0.107727	7.81285	0.426415	0.513754	0.915648
chrZ_71052968_71053130	-0.0966295	7.35535	0.247165	0.619079	0.909933			chrZ_19085966_19086573	-0.196055	6.87818	0.423375	0.515258	0.916882
chrZ_2999738_3000356	-0.0984686	7.63881	0.229664	0.631773	0.909933			chrZ_34057237_34057605	-0.103631	6.53005	0.423227	0.515331	0.916882
chrZ_74841553_74841854	-0.0987721	7.63994	0.227798	0.633162	0.909933			chrZ_65718479_65719377	-0.0731763	9.50224	0.421904	0.515989	0.917264
chrZ_14447666_14447894	-0.10015	7.86146	0.249181	0.617652	0.909933			chrZ_40665929_40667749	0.0639881	9.95274	0.420892	0.516492	0.917371
chrZ_67850241_67850742	-0.101147	7.92966	0.236939	0.626426	0.909933			chrZ_72468596_72469029	0.0800017	7.45002	0.418649	0.517612	0.917567
chrZ_72808542_72808733	-0.105173	8.20372	0.231288	0.63057	0.909933			chrZ_1112213_1112991	0.12184	7.22182	0.41842	0.517726	0.917567
chrZ_44466564_44466726	-0.111827	6.40878	0.248812	0.617913	0.909933			chrZ_834062_834730	0.0990693	7.05959	0.417214	0.51833	0.917567
chrZ_67729317_67729816	-0.112796	9.21402	0.245544	0.62023	0.909933			chrZ_36445841_36446564	0.0992827	7.20897	0.417126	0.518375	0.917567
chrZ_10682870_10683077	-0.115076	7.6607	0.237704	0.625869	0.909933			chrZ_10379129_10380139	0.0744633	9.21781	0.414716	0.519585	0.918358
chrZ_55198060_55198437	-0.115159	7.61594	0.246723	0.619392	0.909933			chrZ_21597581_21597812	0.0976254	6.587	0.414038	0.519927	0.918358
chrZ_50309952_50310437	-0.118309	8.3163	0.238393	0.625369	0.909933			chrZ_71481723_71483541	0.0682037	9.10493	0.413593	0.520152	0.918358
chrZ_7392368_7393008	-0.227619	7.97888	0.240992	0.623491	0.909933			chrZ_68441794_68443874	-0.0548539	11.3106	0.411529	0.521194	0.919415
chrZ_6556315_6557051	0.0790768	8.60706	0.224167	0.635883	0.910348			chrZ_71678101_71679627	0.0732615	10.9443	0.409176	0.522388	0.920736
chrZ_36692277_36693282	0.0773301	9.54489	0.224004	0.636005	0.910348			chrZ_27907926_27909084	-0.0748682	10.2476	0.406842	0.523577	0.921299
chrZ_12104603_12105660	-0.0813136	9.3923	0.223938	0.636056	0.910348			chrZ_43806316_43807600	-0.0739666	9.085	0.406803	0.523597	0.921299
chrZ_65500621_65501123	-0.10351	7.14037	0.225923	0.634564	0.910348			chrZ_4609402_4610287	-0.087386	8.11494	0.404639	0.524703	0.921876
chrZ_22254524_22255674	-0.190665	9.64429	0.222637	0.637038	0.91098			chrZ_51403298_51404375	0.0629942	10.6736	0.404421	0.524815	0.921876
chrZ_31741061_31742559	-0.0680761	10.0529	0.220024	0.639021	0.911414			chrZ_47124026_47124889	-0.0959476	6.78358	0.402729	0.525683	0.922619
chrZ_57123055_57123767	-0.0824449	9.37659	0.220548	0.638622	0.911414			chrZ_72779665_72780368	0.0883715	7.78486	0.39819	0.528026	0.925945
chrZ_43817326_43818136	-0.108843	8.26036	0.219392	0.639504	0.911414			chrZ_41345197_41345651	-0.128238	6.84065	0.395297	0.529528	0.926318
chrZ_57283772_57284249	-0.11339	7.2621	0.220924	0.638337	0.911414			chrZ_50339190_50340222	0.0689303	9.92959	0.3947	0.529839	0.926318
chrZ_29607638_29608220	0.0867741	6.65156	0.218328	0.640317	0.911803			chrZ_30743309_30745133	0.0650198	11.3629	0.39343	0.530502	0.926318
chrZ_21935473_21935853	0.126512	6.90534	0.212618	0.644723	0.913232			chrZ_34255024_34256138	0.0954184	7.94762	0.393232	0.530606	0.926318
chrZ_51496907_51497441	0.123168	8.64173	0.202109	0.653024	0.913232			chrZ_29820495_29820921	0.128149	6.94029	0.392585	0.530944	0.926318
chrZ_63574375_63575020	0.114552	8.32033	0.214597	0.643188	0.913232			chrZ_40377740_40379275	0.200861	9.35269	0.392252	0.531118	0.926318
chrZ_2712850_2713269	0.11109	7.12766	0.207944	0.648384	0.913232			chrZ_7414730_7415198	-0.209134	6.93525	0.391434	0.531547	0.926318
chrZ_7794335_7795028	0.106952	9.04054	0.214581	0.6432	0.913232			chrZ_37445446_37446769	0.0586933	9.58484	0.390919	0.531817	0.926318
chrZ_7941844_7942815	0.10666	9.08449	0.207501	0.648733	0.913232			chrZ_65667501_65668333	0.0856531	7.71515	0.38946	0.532583	0.926874
chrZ_57797227_57797550	0.105508	6.74187	0.200307	0.654473	0.913232			chrZ_30789888_30790204	-0.0980894	6.1353	0.385911	0.534457	0.928472
chrZ_7242754_7243255	0.0996555	7.45414	0.199946	0.654765	0.913232			chrZ_5468390_5468917	0.116496	6.68854	0.383521	0.535725	0.928472
chrZ_27695347_27695579	0.0936198	8.51741	0.199198	0.655369	0.913232			chrZ_22383914_22384715	-0.0851519	8.77299	0.383155	0.53592	0.928472
chrZ_10293084_10293847	0.0929232	8.28616	0.209272	0.647339	0.913232			chrZ_773525_774567	-0.0968801	10.5609	0.382797	0.53611	0.928472
chrZ_29073743_29074812	0.0928428	8.93646	0.202183	0.652964	0.913232			chrZ_24079770_24081307	0.0863837	9.90486	0.38243	0.536306	0.928472
chrZ_54869793_54870659	0.084669	8.84778	0.208081	0.648275	0.913232			chrZ_37033887_37035119	-0.0954212	8.13133	0.381828	0.536627	0.928472
chrZ_10280626_10281656	0.0826888	8.7726	0.200528	0.654295	0.913232			chrZ_15856805_15858123	0.0722995	10.1583	0.380217	0.537487	0.928472
chrZ_15874975_15875693	0.0732022	9.60189	0.198695	0.655776	0.913232			chrZ_68043251_68044714	0.0693363	10.9841	0.378552	0.538379	0.928472
chrZ_37595983_37597379	0.0639072	10.9671	0.198921	0.655593	0.913232			chrZ_57552050_57552436	-0.120073	6.78285	0.37739	0.539003	0.928472
chrZ_48804287_48805572	-0.0656631	10.4391	0.20886	0.647663	0.913232			chrZ_34616128_34617081	-0.135035	7.75591	0.377181	0.539116	0.928472
chrZ_30743364_30744881	-0.0743223	10.7516	0.200448	0.654359	0.913232			chrZ_34589695_34590923	-0.08575	8.49893	0.376959	0.539235	0.928472
chrZ_51443472_51444920	-0.0771095	10.8204	0.206552	0.649484	0.913232			chrZ_6509414_6510257	0.096318	7.02365	0.375273	0.540144	0.928472
chrZ_49978422_49978671	-0.0775588	7.95139	0.200321	0.654462	0.913232			chrZ_12727158_12727348	-0.10127	6.4526	0.372343	0.54173	0.928472
chrZ_66905209_66905652	-0.0795326	9.76862	0.216153	0.641987	0.913232			chrZ_48804620_48805692	0.0682254	10.3729	0.372234	0.541789	0.928472
chrZ_75416580_75417203	-0.081571	9.86701	0.198486	0.655945	0.913232			chrZ_64564149_64564386	-0.120074	5.3782	0.371401	0.542242	0.928472
chrZ_6213686_6214813	-0.0821787	10.1436	0.209055	0.647509	0.913232			chrZ_56927773_56928366	-0.0948301	7.05477	0.371213	0.542344	0.928472
chrZ_1076234_1077000	-0.0825158	9.75565	0.199542	0.655091	0.913232			chrZ_10788778_10789612	0.0680842	10.247	0.370838	0.542548	0.928472
chrZ_75736625_75737370	-0.085483	8.94168	0.198493	0.65594	0.913232			chrZ_22815108_22815862	-0.112597	7.0847	0.370676	0.542636	0.928472
chrZ_62940639_62941211	-0.0886422	8.5712	0.208261	0.648133	0.913232			chrZ_71740565_71741187	0.11436	6.87198	0.370444	0.542762	0.928472
chrZ_977251_977984	-0.0901524	8.95464	0.199564	0.655073	0.913232			chrZ_27774521_27774992	-0.0778589	8.76856	0.370116	0.542941	0.928472
chrZ_2465666_2465903	-0.114466	7.40743	0.208862	0.647661	0.913232			chrZ_23742390_23743818	0.0663224	10.299	0.369875	0.543072	0.928472
chrZ_7711698_7712404	0.105388	10.0525	0.194697	0.659036	0.914982			chrZ_66374327_66375339	-0.0757361	7.72769	0.369228	0.543426	0.928472
chrZ_56453353_56454587	0.0815889	10.8373	0.194407	0.659274	0.914982			chrZ_43466664_43467198	0.0745829	7.95166	0.368383	0.543887	0.928472
chrZ_941181_941365	-0.0929258	7.30542	0.19419	0.659452	0.914982			chrZ_11417436_11418937	-0.0545385	10.5329	0.367468	0.544387	0.928472
chrZ_31766897_31767080	-0.0935452	7.32124	0.193626	0.659916	0.914982			chrZ_41458952_41459273	0.0870239	6.63048	0.366871	0.544715	0.928472
chrZ_31447887_31448324	-0.127712	8.62336	0.19425	0.659403	0.914982			chrZ_7070429_7071313	0.0807028	7.36319	0.366063	0.545158	0.928472
chrZ_63228494_63228931	0.104983	7.69077	0.190589	0.662427	0.917709			chrZ_71046197_71046702	0.108424	6.69354	0.362945	0.546875	0.930129
chrZ_30270424_30271193	0.0897154	8.75338	0.188588	0.664094	0.919018			chrZ_44519798_44520195	0.113239	6.8541	0.361657	0.547588	0.930129
chrZ_16264667_16265477	-0.0815487	9.8009	0.188148	0.664462	0.919018			chrZ_64794412_64796085	-0.064925	10.3704	0.361325	0.547772	0.930129
chrZ_31628040_31628795	0.0657444	9.03126	0.187335	0.665144	0.919207			chrZ_10138153_10138742	0.107634	7.12324	0.361043	0.547927	0.930129
chrZ_55211718_55212637	0.0695234	10.2355	0.185232	0.666915	0.9209			chrZ_34078261_34079296	-0.0835662	8.51325	0.357101	0.550121	0.930494
chrZ_42172464_42172951	0.0933913	8.7118	0.180404	0.671026	0.922046			chrZ_27768862_27770805	-0.0610653	11.2455	0.355783	0.550858	0.930494
chrZ_63019172_63019825	0.0836082	8.78887	0.180939	0.670568	0.922046			chrZ_44358434_44359045	0.0827164	6.82104	0.354579	0.551533	0.930494
chrZ_16172100_16172873	0.0696186	9.28355	0.182249	0.669447	0.922046			chrZ_7862434_7863781	0.100374	9.46915	0.353902	0.551912	0.930494
chrZ_44594804_44595356	-0.0796277	8.91364	0.18204	0.669626	0.922046			chrZ_72249669_72249908	0.0927172	6.06422	0.35278	0.552544	0.930494
chrZ_72779843_72780426	-0.100373	7.3076	0.181569	0.670029	0.922046			chrZ_69287190_69288285	-0.104195	7.55851	0.352738	0.552568	0.930494
chrZ_64676263_64677201	-0.146417	8.18263	0.18301	0.668799	0.922046			chrZ_63246843_63247802	0.0716631	11.177	0.351854	0.553065	0.930494
chrZ_23395888_23396820	-0.0735056	10.7085	0.179728	0.671607	0.922092			chrZ_51455400_51455608	0.146138	6.42491	0.351423	0.553308	0.930494
chrZ_45918395_45918547	0.0802691	7.58173	0.172861	0.677582	0.924821			chrZ_62582873_62583574	0.0777209	7.71443	0.351377	0.553335	0.930494
chrZ_9145497_9146513	0.0768086	9.47924	0.169927	0.680177	0.924821			chrZ_48152528_48152838	0.118411	5.76395	0.351305	0.553375	0.930494
chrZ_22402563_22403416	0.0705425	10.8436	0.173916	0.676654	0.924821			chrZ_10555243_10556314	0.0903013	8.12405	0.350962	0.553569	0.930494
chrZ_52508022_52509079	0.0608163	9.90076	0.17054	0.679632	0.924821			chrZ_30629268_30629812	-0.108401	6.95793	0.350412	0.55388	0.930494
chrZ_74869172_74870253	-0.0622807	10.296	0.171208	0.67904	0.924821			chrZ_65686450_65688120	0.0672412	10.0344	0.35023	0.553983	0.930494
chrZ_7911549_7912223	-0.0743832	7.67741	0.172204	0.678161	0.924821			chrZ_38562527_38564713	-0.0648157	11.6478	0.348084	0.5552	0.931055
chrZ_51514951_51515257	-0.0787865	6.31598	0.17318	0.677301	0.924821			chrZ_62450568_62450957	0.094038	5.95486	0.348055	0.555216	0.931055
chrZ_14524817_14525625	-0.0830913	9.54039	0.174386	0.676243	0.924821			chrZ_31827510_31829272	0.0745875	11.0689	0.346744	0.555962	0.931552
chrZ_47121755_47122382	-0.0858472	9.5948	0.174908	0.675786	0.924821			chrZ_19579617_19581343	0.0572081	11.004	0.341921	0.558723	0.932724
chrZ_2296599_2297044	-0.0945386	7.12811	0.170592	0.679586	0.924821			chrZ_75466781_75467429	0.0667092	8.2789	0.341401	0.559021	0.932724
chrZ_75696469_75697481	-0.108474	8.27259	0.172996	0.677463	0.924821			chrZ_14905333_14906172	-0.0975561	7.88169	0.340011	0.559823	0.932724
chrZ_32277566_32277979	-0.116523	6.71731	0.17482	0.675863	0.924821			chrZ_67706237_67706594	0.0959161	6.23607	0.339075	0.560364	0.932724
chrZ_38870824_38871057	0.0725648	7.41195	0.168424	0.681516	0.925356			chrZ_2935855_2936287	0.104402	7.28475	0.338066	0.560947	0.932724
chrZ_29889200_29890607	-0.0696346	10.7868	0.167641	0.682216	0.925356			chrZ_20807119_20807435	-0.084587	7.4867	0.337716	0.56115	0.932724
chrZ_50679951_50680964	-0.0763617	9.30214	0.167834	0.682044	0.925356			chrZ_4836727_4837606	-0.099226	7.04594	0.337496	0.561278	0.932724
chrZ_66486960_66488138	0.064303	10.5786	0.166997	0.682795	0.925395			chrZ_29053484_29055121	-0.103266	8.83894	0.335601	0.562379	0.932724
chrZ_75406790_75407764	-0.0770874	9.54409	0.165073	0.684528	0.926999			chrZ_45773560_45773958	0.0770047	7.47258	0.335598	0.562381	0.932724
chrZ_70865903_70866897	-0.0949802	9.15167	0.161254	0.688004	0.930959			chrZ_15140944_15142203	0.0723624	9.18865	0.335083	0.562681	0.932724
chrZ_37236262_37237620	0.0778232	10.2721	0.160451	0.688741	0.931209			chrZ_64676144_64677378	-0.0860716	7.90622	0.334201	0.563196	0.932724
chrZ_30273930_30274124	0.112537	7.24486	0.148802	0.699683	0.931568			chrZ_16116052_16117110	0.0727797	7.51679	0.334008	0.563309	0.932724
chrZ_45992038_45992589	0.100915	8.74005	0.151601	0.69701	0.931568			chrZ_57283603_57284378	0.069225	7.81652	0.333345	0.563696	0.932724
chrZ_34084637_34085289	0.100876	7.65552	0.152122	0.696516	0.931568			chrZ_4827517_4828336	0.0951815	9.00822	0.332149	0.564396	0.932724
chrZ_34002030_34002839	0.0949993	8.41942	0.157502	0.691466	0.931568			chrZ_21045549_21046094	-0.0871293	8.48036	0.331996	0.564486	0.932724
chrZ_46000803_46000972	0.0885279	6.84706	0.148413	0.700057	0.931568			chrZ_12738265_12738805	-0.0950673	7.32584	0.331347	0.564867	0.932724
chrZ_43053577_43054386	0.0839534	9.63991	0.156905	0.692022	0.931568			chrZ_4195781_4196136	0.0868841	6.72527	0.330528	0.565348	0.932724
chrZ_28983962_28985067	0.083748	10.1787	0.152777	0.695895	0.931568			chrZ_7242623_7243356	0.0707126	8.23301	0.330416	0.565414	0.932724
chrZ_55790413_55791868	0.0830972	9.12051	0.150388	0.698164	0.931568			chrZ_51497656_51498782	0.0695613	9.15047	0.329989	0.565665	0.932724
chrZ_45799587_45800336	0.0799413	10.0487	0.148458	0.700013	0.931568			chrZ_6270665_6272001	0.0620003	9.64164	0.329982	0.56567	0.932724
chrZ_12710096_12710379	0.0777296	6.77144	0.155159	0.693653	0.931568			chrZ_28754569_28756134	-0.0647572	10.1264	0.328286	0.56667	0.932924
chrZ_41421873_41422886	0.0730016	9.26192	0.148917	0.699572	0.931568			chrZ_13246966_13248509	-0.0517141	10.4735	0.325717	0.568192	0.932924
chrZ_4624503_4624666	0.0663836	8.17704	0.149015	0.699478	0.931568			chrZ_21554033_21554938	-0.0691424	8.12834	0.32532	0.568428	0.932924
chrZ_23742429_23743620	0.0585219	9.82343	0.149437	0.699074	0.931568			chrZ_38033340_38033565	-0.1009	5.64928	0.32478	0.568749	0.932924
chrZ_64131642_64132501	-0.0639453	10.6137	0.153017	0.695669	0.931568			chrZ_22609114_22610766	0.0508691	10.5917	0.324346	0.569008	0.932924
chrZ_13037766_13038993	-0.0655176	10.3984	0.158724	0.690334	0.931568			chrZ_33457950_33459283	0.0677944	8.95643	0.324314	0.569027	0.932924
chrZ_30549539_30550114	-0.0726572	9.46253	0.156501	0.692399	0.931568			chrZ_12356461_12358067	0.055045	9.7624	0.323611	0.569446	0.932924
chrZ_4827542_4828032	-0.0730428	8.60958	0.152199	0.696443	0.931568			chrZ_7933854_7935125	0.0650338	9.55498	0.323025	0.569795	0.932924
chrZ_67307536_67308859	-0.0807332	10.5326	0.157174	0.691772	0.931568			chrZ_2907510_2908025	-0.0913625	7.53907	0.322528	0.570092	0.932924
chrZ_75653974_75654681	-0.0833697	8.72469	0.15037	0.698182	0.931568			chrZ_65173402_65174909	0.0537987	11.0438	0.322189	0.570295	0.932924
chrZ_10003132_10005886	-0.196382	13.1453	0.151691	0.696925	0.931568			chrZ_71462845_71464095	0.0595297	10.1388	0.321171	0.570905	0.933183
chrZ_47572176_47573428	0.0685085	9.79639	0.14767	0.700772	0.931783			chrZ_50585992_50586766	-0.0918601	7.09884	0.318235	0.57267	0.934438
chrZ_1921018_1921787	0.0905994	9.68099	0.142392	0.705915	0.934935			chrZ_44201866_44202724	0.0637015	9.42909	0.317286	0.573243	0.934438
chrZ_12982745_12983209	0.0839002	7.02979	0.144335	0.704009	0.934935			chrZ_43880113_43880489	0.107203	5.76542	0.316953	0.573445	0.934438
chrZ_37880356_37880861	0.0707838	7.96765	0.142714	0.705598	0.934935			chrZ_28825273_28825817	-0.0816349	7.75976	0.3169	0.573477	0.934438
chrZ_40636006_40637321	0.0616031	10.4514	0.1426	0.70571	0.934935			chrZ_6737756_6738978	0.0666549	7.54467	0.315964	0.574043	0.934626
chrZ_50778699_50779663	0.0584212	10.0155	0.14252	0.705788	0.934935			chrZ_15470604_15471632	0.107142	8.38547	0.314309	0.575048	0.934862
chrZ_64250619_64250867	0.103528	6.5927	0.141676	0.70662	0.935135			chrZ_11616327_11617415	0.0978383	9.04503	0.313841	0.575333	0.934862
chrZ_47115100_47115708	0.102138	8.59792	0.137908	0.71037	0.936569			chrZ_23316669_23317147	-0.0846447	6.60574	0.312987	0.575853	0.934862
chrZ_70908377_70908943	0.0876678	8.35148	0.1397	0.708579	0.936569			chrZ_71311949_71313910	-0.0532195	11.5087	0.312676	0.576043	0.934862
chrZ_7837322_7838197	0.0856768	9.18173	0.137797	0.710481	0.936569			chrZ_1459011_1459229	0.0776073	7.33751	0.312016	0.576445	0.934862
chrZ_6812918_6813746	-0.0676073	8.11444	0.137994	0.710284	0.936569			chrZ_43454332_43454803	-0.106549	6.3307	0.310845	0.577162	0.93503
chrZ_58913232_58914334	-0.0758801	10.3598	0.139036	0.709241	0.936569			chrZ_34307985_34308389	-0.110756	6.72328	0.309973	0.577697	0.93503
chrZ_64173349_64174525	-0.101905	8.82661	0.137025	0.711256	0.936858			chrZ_7410181_7411223	-0.086298	7.4836	0.308377	0.578678	0.93503
chrZ_50263079_50264304	0.0565082	10.1209	0.135141	0.71316	0.938632			chrZ_27722694_27722979	-0.100857	6.60017	0.306838	0.579627	0.93503
chrZ_67028349_67028551	0.0861562	6.83146	0.134452	0.71386	0.938821			chrZ_12727976_12728688	-0.0770535	7.33031	0.30608	0.580096	0.93503
chrZ_6618838_6620399	-0.0514482	10.8214	0.133661	0.714666	0.939148			chrZ_7849851_7850735	-0.0815218	7.08277	0.306005	0.580142	0.93503
chrZ_39056026_39056787	0.0707654	8.806	0.131367	0.717019	0.94086			chrZ_75819661_75820197	-0.11046	6.51246	0.302796	0.582135	0.93503
chrZ_62962808_62963897	0.0617656	10.1642	0.131154	0.717239	0.94086			chrZ_1125274_1125901	0.0878453	7.08312	0.302755	0.582161	0.93503
chrZ_12661984_12663646	-0.0530432	11.1585	0.130763	0.717643	0.94086			chrZ_28124394_28125521	0.0727266	9.8261	0.302664	0.582217	0.93503
chrZ_23120377_23121533	0.0867629	9.54913	0.127854	0.720668	0.942176			chrZ_23139715_23141232	0.0658869	10.0381	0.30209	0.582575	0.93503
chrZ_1980607_1981337	0.0668541	9.44522	0.127649	0.720882	0.942176			chrZ_55211622_55212869	-0.0497701	10.2949	0.30183	0.582738	0.93503
chrZ_12344395_12344738	0.06101	7.75783	0.128523	0.719969	0.942176			chrZ_52925774_52926158	0.110315	6.00441	0.301623	0.582866	0.93503
chrZ_15971685_15971933	-0.0970938	6.7441	0.128705	0.719779	0.942176			chrZ_65145749_65146209	0.0739267	6.25382	0.301255	0.583097	0.93503
chrZ_4584830_4585324	0.0628333	8.14027	0.12588	0.722743	0.94264			chrZ_33175505_33176143	-0.0917332	7.01043	0.300199	0.583758	0.93503
chrZ_44543036_44544305	0.0594299	10.6197	0.125718	0.722914	0.94264			chrZ_50274030_50275516	0.0749108	8.20516	0.299627	0.584117	0.93503
chrZ_12652614_12653349	-0.0774876	9.82401	0.126745	0.721831	0.94264			chrZ_68530085_68531662	0.05552	10.5197	0.298986	0.584519	0.93503
chrZ_36963700_36964172	-0.0863512	7.92489	0.125029	0.723643	0.942861			chrZ_29018760_29020462	-0.0657526	10.3553	0.298108	0.585071	0.93503
chrZ_31731047_31731566	0.0911246	8.12878	0.117484	0.731779	0.943257			chrZ_56534507_56534980	0.0777981	6.95409	0.298098	0.585077	0.93503
chrZ_22100380_22100931	0.0896739	6.95104	0.119243	0.729857	0.943257			chrZ_45702943_45703935	-0.0705212	8.78217	0.298019	0.585127	0.93503
chrZ_72868542_72868931	0.0761466	6.82681	0.122873	0.725939	0.943257			chrZ_46722636_46723009	-0.130072	6.88239	0.296837	0.585872	0.935499
chrZ_64596704_64597493	0.0606668	9.80384	0.119584	0.729486	0.943257			chrZ_75501130_75502001	0.0833231	8.00593	0.295528	0.5867	0.935729
chrZ_22087946_22088497	0.0590809	8.30541	0.118191	0.731005	0.943257			chrZ_13082640_13083237	0.0817963	6.76775	0.293449	0.588019	0.935729
chrZ_52909837_52911069	0.0481278	10.9	0.118231	0.730962	0.943257			chrZ_34015857_34017766	0.0572163	10.7885	0.292632	0.588539	0.935729
chrZ_28563613_28565025	-0.0514435	10.441	0.121199	0.727738	0.943257			chrZ_67077555_67078445	0.063272	7.73377	0.292497	0.588625	0.935729
chrZ_54937041_54937745	-0.0581596	9.51126	0.118012	0.7312	0.943257			chrZ_4251405_4251707	-0.0921237	6.62695	0.290951	0.589611	0.935729
chrZ_7919094_7919301	-0.0666737	6.41546	0.118877	0.730256	0.943257			chrZ_63159436_63160780	0.0687653	10.9556	0.290822	0.589694	0.935729
chrZ_59135254_59136322	-0.0679236	9.61427	0.117551	0.731706	0.943257			chrZ_51384115_51384694	0.0910448	6.79272	0.289745	0.590384	0.935729
chrZ_66530263_66530648	-0.0708966	8.66661	0.119817	0.729233	0.943257			chrZ_21612685_21613240	-0.0758097	6.79606	0.289626	0.59046	0.935729
chrZ_49837057_49837745	-0.0729332	9.47049	0.122743	0.726078	0.943257			chrZ_23941199_23941950	-0.0886194	6.95717	0.289509	0.590535	0.935729
chrZ_33268539_33269391	-0.0830401	8.73541	0.123022	0.72578	0.943257			chrZ_50886507_50886769	0.0949479	5.55582	0.289019	0.59085	0.935729
chrZ_70810925_70811187	-0.113319	7.53404	0.121928	0.726952	0.943257			chrZ_28305054_28306362	0.0869785	8.23951	0.288303	0.59131	0.935729
chrZ_48984731_48985858	0.0715068	9.86081	0.112969	0.736788	0.945599			chrZ_71729695_71730601	-0.102364	7.84255	0.288103	0.591439	0.935729
chrZ_27865441_27865824	-0.0531773	8.88615	0.11366	0.736015	0.945599			chrZ_28349500_28350347	0.0567175	10.088	0.286318	0.59259	0.936816
chrZ_64794885_64796146	-0.0573021	9.01724	0.114644	0.734918	0.945599			chrZ_44481109_44481699	0.0726726	7.23626	0.285636	0.59303	0.936816
chrZ_57232630_57233674	-0.0596297	10.0563	0.112816	0.736961	0.945599			chrZ_25509314_25510302	0.0891222	7.52665	0.283435	0.594459	0.937773
chrZ_54958703_54959193	-0.0863295	7.36554	0.115195	0.734305	0.945599			chrZ_36469669_36470024	-0.0889881	6.4354	0.283259	0.594573	0.937773
chrZ_12212488_12212783	-0.0982892	6.18835	0.11422	0.73539	0.945599			chrZ_7588551_7590164	0.0500078	9.66023	0.282229	0.595244	0.937773
chrZ_38584757_38585853	-0.0491705	9.67104	0.110595	0.739468	0.946981			chrZ_4826267_4826957	0.106277	8.38426	0.281671	0.595608	0.937773
chrZ_37290277_37291481	-0.0501049	10.7413	0.11037	0.739724	0.946981			chrZ_25243375_25243909	-0.0848796	6.15573	0.281224	0.5959	0.937773
chrZ_2023834_2025194	-0.0524138	10.875	0.110648	0.739407	0.946981			chrZ_11355348_11356891	-0.0573367	9.89393	0.279668	0.596919	0.938663
chrZ_23839648_23840653	0.0593939	9.16325	0.109457	0.740763	0.947567			chrZ_11540784_11541329	-0.0812295	6.06807	0.27484	0.600103	0.941501
chrZ_1074374_1074611	-0.0550513	7.93612	0.108983	0.741306	0.947567			chrZ_46787785_46788414	0.0948593	6.90366	0.273947	0.600697	0.941501
chrZ_63225744_63226185	0.0886526	8.7687	0.106586	0.744065	0.948149			chrZ_13111250_13112207	0.104093	7.18731	0.273712	0.600852	0.941501
chrZ_32021996_32022512	0.0752354	7.78938	0.107941	0.7425	0.948149			chrZ_58410470_58411090	-0.0809182	6.69302	0.273216	0.601183	0.941501
chrZ_25638056_25638267	0.0731011	6.92703	0.107605	0.742888	0.948149			chrZ_45770474_45771167	-0.0621011	8.89154	0.27183	0.602107	0.941501
chrZ_24725439_24726145	0.0544155	9.77066	0.107104	0.743466	0.948149			chrZ_34565555_34566543	-0.076074	7.70678	0.271809	0.602121	0.941501
chrZ_56681642_56683184	0.0475913	10.6725	0.106148	0.744573	0.948149			chrZ_50719640_50720527	-0.0768747	7.42844	0.271495	0.60233	0.941501
chrZ_33591506_33592370	0.0813774	8.07155	0.103705	0.747428	0.948601			chrZ_30546081_30547259	0.0713097	11.8705	0.27145	0.602361	0.941501
chrZ_38838699_38839258	0.0789271	9.65361	0.100638	0.751066	0.948601			chrZ_50873608_50874167	0.105705	6.54454	0.270229	0.603178	0.942068
chrZ_29886327_29887127	0.0741096	9.4793	0.100742	0.750941	0.948601			chrZ_16339375_16339992	-0.0790216	7.31038	0.26881	0.604131	0.942643
chrZ_39067707_39068443	0.069262	9.89759	0.103122	0.748114	0.948601			chrZ_16349229_16350098	-0.0855531	7.92457	0.267973	0.604695	0.942643
chrZ_75711382_75711980	0.0634112	9.12728	0.0996972	0.752193	0.948601			chrZ_44080017_44081840	0.0700347	11.0396	0.26698	0.605365	0.942643
chrZ_25638861_25639324	0.0633446	7.98355	0.102105	0.749318	0.948601			chrZ_23381540_23381778	0.0872617	5.93628	0.266171	0.605912	0.942643
chrZ_28083228_28083752	0.0606764	7.52621	0.104492	0.746504	0.948601			chrZ_38690041_38691305	-0.0675109	8.54305	0.265692	0.606236	0.942643
chrZ_45943710_45944296	0.0589168	9.51077	0.0994455	0.752496	0.948601			chrZ_75583376_75583866	-0.0870794	6.85846	0.265593	0.606303	0.942643
chrZ_727916_728628	-0.0487239	9.2117	0.100484	0.751249	0.948601			chrZ_48863183_48863729	-0.0978044	7.56693	0.264961	0.606732	0.942643
chrZ_10766180_10766820	-0.0502472	10.0035	0.105079	0.745818	0.948601			chrZ_65127221_65128439	-0.0722709	8.00814	0.263714	0.60758	0.943252
chrZ_28000507_28002004	-0.050959	9.59619	0.102822	0.748469	0.948601			chrZ_29614503_29614930	-0.0888707	6.46771	0.260674	0.609657	0.944215
chrZ_44335796_44336910	-0.0574071	10.1269	0.0995138	0.752414	0.948601			chrZ_28106271_28107093	0.0563546	9.64539	0.260575	0.609725	0.944215
chrZ_10027162_10027574	-0.0595774	8.19372	0.0991898	0.752804	0.948601			chrZ_7831061_7831552	0.0674058	7.72619	0.259425	0.610516	0.944215
chrZ_28229577_28230026	-0.0755072	7.64803	0.101852	0.749618	0.948601			chrZ_27807053_27807456	-0.0612761	7.1435	0.258452	0.611186	0.944215
chrZ_22262735_22263469	0.0869102	8.51888	0.0982256	0.753969	0.948651			chrZ_44114453_44116056	-0.059325	9.721	0.258425	0.611204	0.944215
chrZ_48796482_48796939	0.0744274	7.69337	0.0986069	0.753508	0.948651			chrZ_22852042_22852538	0.0884695	6.4009	0.258215	0.611349	0.944215
chrZ_40858416_40858730	-0.080924	6.6828	0.0975307	0.754813	0.949005			chrZ_19022674_19023372	-0.109339	7.22034	0.258153	0.611392	0.944215
chrZ_47662947_47664651	0.0684657	10.1691	0.0968595	0.755631	0.949325			chrZ_43846208_43846723	0.0774172	7.02205	0.256369	0.612626	0.945416
chrZ_52924955_52925243	0.0747626	6.46592	0.0921612	0.761447	0.94935			chrZ_6542928_6543415	0.0661788	7.30358	0.255115	0.613496	0.946054
chrZ_9948810_9949101	0.0713993	7.90212	0.095103	0.757787	0.94935			chrZ_34029099_34030053	-0.0626579	8.33514	0.253648	0.614518	0.946925
chrZ_10302630_10303028	0.0709477	7.42417	0.0921296	0.761487	0.94935			chrZ_12088512_12088864	0.0723135	6.24636	0.251943	0.61571	0.948056
chrZ_75383238_75383736	0.0662561	7.40696	0.0913978	0.762408	0.94935			chrZ_5620295_5621502	0.0601762	10.9507	0.250893	0.616447	0.948196
chrZ_44990310_44990646	0.0582945	7.06243	0.0924255	0.761116	0.94935			chrZ_5613881_5614790	0.0991701	7.15909	0.250311	0.616856	0.948196
chrZ_23450896_23451884	0.0553749	9.87801	0.0917356	0.761982	0.94935			chrZ_2177898_2178303	-0.0787975	7.3313	0.249859	0.617174	0.948196
chrZ_62620701_62621637	0.0538186	9.59622	0.0926214	0.760871	0.94935			chrZ_48874495_48876760	-0.0483316	10.7622	0.248895	0.617854	0.948537
chrZ_67264784_67265682	0.0494791	10.2434	0.0934579	0.759826	0.94935			chrZ_67700011_67700674	-0.0642761	7.66593	0.248109	0.61841	0.948667
chrZ_44116727_44117532	-0.0495857	10.1479	0.0930363	0.760352	0.94935			chrZ_49724013_49724382	0.107237	5.91132	0.24748	0.618855	0.948667
chrZ_7262641_7263485	-0.0518665	9.35127	0.0954785	0.757325	0.94935			chrZ_25323167_25323749	0.0798298	6.81094	0.245676	0.620136	0.949317
chrZ_45906947_45907620	-0.0598119	8.19469	0.0925206	0.760997	0.94935			chrZ_4807073_4808278	0.0972284	7.83458	0.244071	0.621281	0.949317
chrZ_43537914_43538225	-0.0870215	7.00187	0.0932914	0.760034	0.94935			chrZ_16310866_16312341	0.0626404	11.2296	0.243906	0.621399	0.949317
chrZ_2792642_2793951	-0.0417786	10.8348	0.0903764	0.763699	0.949555			chrZ_3425470_3425875	-0.105626	6.43029	0.243205	0.621901	0.949317
chrZ_30647510_30647981	-0.0672109	6.79555	0.0905043	0.763537	0.949555			chrZ_28724404_28725987	0.045556	10.783	0.24317	0.621926	0.949317
chrZ_28596207_28596988	0.053189	7.97446	0.089842	0.764378	0.949699			chrZ_67718580_67719398	-0.138743	7.30075	0.242007	0.62276	0.949317
chrZ_58847129_58847528	0.0550707	8.81863	0.0893474	0.765008	0.949782			chrZ_16234945_16236376	-0.0479737	9.50773	0.241026	0.623466	0.949317
chrZ_31595860_31596815	0.0556978	8.78202	0.0883796	0.766247	0.95062			chrZ_55778941_55779616	-0.0557761	8.42684	0.240707	0.623696	0.949317
chrZ_37796026_37797178	0.043765	10.3153	0.0875861	0.767269	0.951187			chrZ_31766723_31767256	-0.0759787	8.8057	0.239694	0.624428	0.949317
chrZ_50156388_50156718	0.0768014	7.21563	0.0825571	0.773862	0.951579			chrZ_9088529_9089561	0.0852579	7.77614	0.239475	0.624585	0.949317
chrZ_4562433_4562908	0.0673495	7.87958	0.0863539	0.768865	0.951579			chrZ_36829221_36832404	-0.0493105	11.2991	0.239447	0.624606	0.949317
chrZ_24716671_24717597	0.0653933	11.081	0.083752	0.772276	0.951579			chrZ_8876724_8877963	-0.079753	8.38588	0.239206	0.62478	0.949317
chrZ_44083783_44084329	0.0600593	9.11661	0.0830574	0.773196	0.951579			chrZ_71346434_71347297	-0.0706826	7.67513	0.236948	0.626419	0.951111
chrZ_29843775_29844411	0.0504339	8.04292	0.0817633	0.774922	0.951579			chrZ_56951330_56952376	0.0675375	7.67014	0.235214	0.627684	0.951611
chrZ_64047316_64047958	0.049353	8.09251	0.0856357	0.769801	0.951579			chrZ_23627456_23628032	0.0719195	7.34354	0.234829	0.627966	0.951611
chrZ_4622699_4624058	0.0456768	11.5138	0.0846988	0.771028	0.951579			chrZ_55957453_55959006	-0.0494429	8.31352	0.234609	0.628128	0.951611
chrZ_40982017_40983564	0.0449427	10.7501	0.085859	0.769509	0.951579			chrZ_48842698_48843365	-0.0768187	7.61058	0.231956	0.630077	0.951886
chrZ_6903729_6904835	-0.0435133	9.8382	0.0826803	0.773697	0.951579			chrZ_1647780_1648745	-0.063475	7.67057	0.231909	0.630112	0.951886
chrZ_59370860_59371700	-0.0510697	9.41548	0.0818033	0.774868	0.951579			chrZ_21242368_21243305	-0.0938401	7.12906	0.231805	0.630188	0.951886
chrZ_24411224_24411813	-0.0512138	8.99861	0.0820997	0.774472	0.951579			chrZ_45484792_45485478	-0.0876164	6.62166	0.231394	0.630492	0.951886
chrZ_28972346_28974085	-0.0556239	10.2729	0.083228	0.77297	0.951579			chrZ_29898135_29898869	0.0924905	7.04295	0.230484	0.631165	0.951886
chrZ_54847945_54848192	-0.0714158	6.20289	0.0850758	0.770533	0.951579			chrZ_8870934_8871442	-0.0870728	6.59776	0.230196	0.631378	0.951886
chrZ_47554050_47554833	0.0756344	8.83579	0.0777047	0.780432	0.95162			chrZ_41731685_41732016	-0.0915525	5.87456	0.229997	0.631526	0.951886
chrZ_66697082_66697438	0.0645193	7.43591	0.0810172	0.775924	0.95162			chrZ_41996654_41997517	0.0607185	9.14173	0.228094	0.632941	0.953324
chrZ_31768523_31768715	0.0564389	6.80399	0.0789731	0.778694	0.95162			chrZ_52553093_52553583	0.0831816	6.65318	0.227033	0.633733	0.953761
chrZ_57207286_57208549	0.0545265	9.99712	0.0783498	0.779546	0.95162			chrZ_2252287_2252745	-0.0932123	6.45654	0.226195	0.634359	0.953761
chrZ_22637180_22638205	0.0460705	9.89314	0.0775834	0.780599	0.95162			chrZ_7209142_7209506	-0.0837878	5.79376	0.225858	0.634612	0.953761
chrZ_36415701_36417201	0.0459962	10.0693	0.0776553	0.7805	0.95162			chrZ_41470989_41471752	0.0620565	8.02672	0.222099	0.637445	0.956762
chrZ_31684154_31685000	0.0455802	10.1917	0.0786886	0.779083	0.95162			chrZ_42108958_42109368	0.0904026	6.53584	0.221704	0.637745	0.956762
chrZ_34486351_34487746	-0.0409424	11.1556	0.0798697	0.777474	0.95162			chrZ_63075926_63076211	0.0763931	7.05776	0.221374	0.637995	0.956762
chrZ_66457898_66459290	-0.0446963	11.2263	0.0775999	0.780577	0.95162			chrZ_75347289_75347730	0.0844494	6.90165	0.220684	0.638519	0.956855
chrZ_927569_928036	-0.0466481	8.76782	0.0784565	0.7794	0.95162			chrZ_75486287_75487651	-0.0797661	10.0717	0.219594	0.639349	0.957406
chrZ_69035354_69036311	0.0559208	8.77424	0.0764122	0.78222	0.952021			chrZ_57237684_57238220	-0.0728542	7.59995	0.218134	0.640465	0.958384
chrZ_75406337_75406624	0.0491408	9.50047	0.0761996	0.782515	0.952021			chrZ_1874037_1874798	0.0650272	8.07261	0.216145	0.641993	0.959976
chrZ_67715306_67715981	-0.0520588	8.748	0.0757174	0.783187	0.952021			chrZ_44344907_44345309	-0.0758381	6.44056	0.215139	0.642769	0.960444
chrZ_33404940_33405756	-0.0615662	9.37322	0.0759383	0.782879	0.952021			chrZ_72867653_72869049	0.0488215	9.13965	0.213428	0.644094	0.961389
chrZ_37245398_37246763	0.0670471	10.7598	0.0740098	0.785586	0.953338			chrZ_44392143_44392464	0.0911689	6.71181	0.213124	0.64433	0.961389
chrZ_31635235_31636751	-0.0419683	10.6847	0.0744978	0.784897	0.953338			chrZ_13898997_13900213	-0.0465766	10.8332	0.210384	0.646466	0.963431
chrZ_15203725_15204250	-0.0456898	7.79289	0.0737401	0.785967	0.953338			chrZ_62870999_62871250	0.0811758	5.78636	0.210177	0.646629	0.963431
chrZ_51562895_51563273	0.0495929	8.18319	0.0728526	0.787228	0.954181			chrZ_61565937_61566746	0.0689874	7.47525	0.209141	0.647442	0.963948
chrZ_25644040_25644613	0.0838519	8.00592	0.0714951	0.789172	0.9544			chrZ_6967037_6967750	0.0540254	7.8838	0.20751	0.648726	0.965166
chrZ_67674840_67676288	0.0688875	9.49711	0.0649026	0.798909	0.9544			chrZ_40635877_40636987	0.0560439	9.49087	0.206767	0.649313	0.965252
chrZ_68950335_68950612	0.066735	7.01763	0.0696952	0.791781	0.9544			chrZ_50161516_50162171	-0.0658969	7.38029	0.204724	0.650934	0.965252
chrZ_33691416_33691909	0.0648434	8.35294	0.0640938	0.800139	0.9544			chrZ_43788096_43788598	0.0948724	6.13479	0.204573	0.651055	0.965252
chrZ_11386836_11387626	0.0611441	9.23805	0.0671291	0.795564	0.9544			chrZ_31573482_31573802	-0.0742841	6.13734	0.203975	0.651531	0.965252
chrZ_7951945_7952922	0.0571538	8.61294	0.0686391	0.793329	0.9544			chrZ_51443448_51445057	0.0504014	10.9905	0.203929	0.651568	0.965252
chrZ_67197100_67198019	0.0547256	8.67952	0.0690833	0.792676	0.9544			chrZ_21039490_21040039	0.0708295	7.19323	0.203914	0.65158	0.965252
chrZ_55806687_55806904	0.0518504	6.98941	0.0662709	0.796846	0.9544			chrZ_47440997_47442397	0.0474103	9.40543	0.202161	0.652982	0.966637
chrZ_67127134_67128096	0.051403	8.00556	0.0660015	0.79725	0.9544			chrZ_7911351_7912232	-0.0675421	7.97301	0.200787	0.654087	0.967172
chrZ_15226259_15226711	0.0512224	9.02308	0.0668227	0.79602	0.9544			chrZ_67964012_67964420	-0.0574769	7.54179	0.20055	0.654277	0.967172
chrZ_25509164_25510255	0.0488053	8.98416	0.0689986	0.7928	0.9544			chrZ_6288257_6289751	-0.0628677	8.76552	0.199739	0.654932	0.967449
chrZ_67098341_67098821	0.0456969	8.90723	0.068414	0.79366	0.9544			chrZ_33526916_33527745	-0.0633548	7.83146	0.198213	0.656167	0.968584
chrZ_22701640_22702471	0.0411257	9.75715	0.063115	0.801639	0.9544			chrZ_48883369_48883839	0.0620497	6.82998	0.197072	0.657095	0.969049
chrZ_56467485_56470534	0.0400095	11.0528	0.0684893	0.793549	0.9544			chrZ_59934474_59934985	-0.0921761	7.03226	0.196331	0.657699	0.969049
chrZ_13247278_13248558	0.03752	10.5817	0.0691097	0.792637	0.9544			chrZ_20915653_20916505	0.0738114	7.79496	0.195638	0.658265	0.969049
chrZ_72811270_72812644	0.036689	10.4879	0.0668977	0.795909	0.9544			chrZ_25635054_25635418	0.0713326	6.81972	0.194773	0.658974	0.969049
chrZ_6201636_6203105	0.0357187	11.0095	0.0637871	0.800607	0.9544			chrZ_32748665_32749264	0.0576791	7.6953	0.194635	0.659086	0.969049
chrZ_41253878_41255277	-0.0396295	11.0115	0.0688223	0.793059	0.9544			chrZ_14475083_14475387	0.0849321	7.77987	0.194052	0.659565	0.969049
chrZ_63246859_63247708	-0.0414444	10.527	0.0629425	0.801904	0.9544			chrZ_66457894_66459300	-0.0547117	11.32	0.193817	0.659758	0.969049
chrZ_10383320_10384171	-0.0428124	9.386	0.0651811	0.798487	0.9544			chrZ_2999333_3000630	-0.0524363	9.95796	0.192093	0.66118	0.970226
chrZ_2450333_2451187	-0.0474867	9.96047	0.0638866	0.800455	0.9544			chrZ_4154463_4154989	-0.0819074	6.06494	0.191711	0.661497	0.970226
chrZ_23229492_23230566	-0.0520244	9.82054	0.0657111	0.797687	0.9544			chrZ_34002058_34002634	-0.0670679	6.73815	0.190309	0.66266	0.97035
chrZ_10711417_10712791	-0.0543276	9.39106	0.063909	0.800421	0.9544			chrZ_10024847_10025911	-0.0532672	8.93972	0.190247	0.662711	0.97035
chrZ_45754238_45754513	-0.0571172	6.80054	0.0698459	0.791561	0.9544			chrZ_63626785_63628452	0.0491243	11.075	0.189916	0.662986	0.97035
chrZ_62628969_62629438	-0.0572413	7.69798	0.0643666	0.799723	0.9544			chrZ_11071256_11071515	-0.0702929	5.55236	0.188465	0.664197	0.970934
chrZ_75007423_75007917	-0.0650095	7.51714	0.0627984	0.802126	0.9544			chrZ_23229446_23231057	0.051858	10.1078	0.187592	0.664929	0.970934
chrZ_56533800_56534814	0.0483227	8.26858	0.0614167	0.804271	0.955603			chrZ_45837864_45838446	-0.0765776	7.54843	0.187114	0.665329	0.970934
chrZ_744670_745973	-0.046952	10.0878	0.0617321	0.803779	0.955603			chrZ_29658439_29658663	0.090312	5.50378	0.186516	0.665833	0.970934
chrZ_25690761_25690954	0.0593028	6.55203	0.058603	0.808718	0.955713			chrZ_34599364_34600912	-0.0388924	10.5733	0.18641	0.665922	0.970934
chrZ_13260891_13261272	0.0525818	7.7451	0.060236	0.806123	0.955713			chrZ_71689630_71690295	-0.0730563	8.47868	0.186081	0.666198	0.970934
chrZ_72256414_72257395	0.0500918	8.20007	0.0578177	0.809979	0.955713			chrZ_44833160_44833672	0.0763869	6.64844	0.185005	0.667107	0.971093
chrZ_51496029_51496451	0.0463408	8.50686	0.0603077	0.80601	0.955713			chrZ_38592674_38593998	0.042034	9.89251	0.184841	0.667245	0.971093
chrZ_10713328_10714213	0.0426762	8.68758	0.0590221	0.808048	0.955713			chrZ_13503287_13504811	0.0465617	10.0343	0.184144	0.667836	0.971163
chrZ_68418212_68419206	0.0424544	9.91123	0.0607158	0.805368	0.955713			chrZ_47263774_47265015	0.0536808	11.744	0.182779	0.668996	0.971163
chrZ_40089256_40090310	0.036531	11.7126	0.058428	0.808998	0.955713			chrZ_45722974_45723490	-0.0660455	6.47137	0.182656	0.6691	0.971163
chrZ_30546129_30547200	0.0354467	11.145	0.0582888	0.809221	0.955713			chrZ_8543286_8543831	0.0527231	8.22885	0.182176	0.66951	0.971163
chrZ_22988973_22989569	-0.0459014	8.00944	0.0577847	0.810032	0.955713			chrZ_54843300_54843852	0.0820756	6.58844	0.181359	0.670208	0.971163
chrZ_28222703_28223502	-0.0658856	9.05907	0.058684	0.808588	0.955713			chrZ_41152846_41153702	-0.0571586	8.15903	0.180925	0.670579	0.971163
chrZ_28851455_28853541	-0.0388046	10.7823	0.0570063	0.811292	0.955862			chrZ_55562491_55562931	-0.101115	6.4518	0.18075	0.67073	0.971163
chrZ_28985836_28986500	-0.0397591	9.25707	0.0571166	0.811113	0.955862			chrZ_67154208_67154491	-0.0761978	5.99549	0.180021	0.671355	0.971163
chrZ_16323628_16324274	-0.0520221	7.58568	0.0558835	0.813125	0.957352			chrZ_11448725_11449678	-0.0752996	7.20889	0.179535	0.671774	0.971163
chrZ_28754677_28755898	-0.0392112	10.2879	0.0529341	0.818034	0.96246			chrZ_62436465_62436811	-0.0853785	6.43443	0.178623	0.67256	0.971163
chrZ_30594762_30595575	-0.0425284	7.97194	0.051255	0.820894	0.965151			chrZ_55752722_55753148	0.0758834	6.09348	0.178415	0.672739	0.971163
chrZ_21942159_21942446	0.0791034	7.09553	0.0475936	0.827305	0.968718			chrZ_22093484_22094124	0.0562066	6.87405	0.177443	0.67358	0.971163
chrZ_40377919_40378452	0.0741813	7.57684	0.0488936	0.825	0.968718			chrZ_42110700_42111317	0.0712664	6.37364	0.177136	0.673846	0.971163
chrZ_28121035_28121443	0.0446643	8.65772	0.0474961	0.827479	0.968718			chrZ_3653883_3654619	-0.0588724	7.7886	0.176796	0.674141	0.971163
chrZ_44711446_44712500	-0.0356021	10.0531	0.0472334	0.827949	0.968718			chrZ_70921203_70922475	0.050933	11.0727	0.176582	0.674328	0.971163
chrZ_30364600_30365456	-0.0401459	9.3942	0.0482184	0.826193	0.968718			chrZ_6364954_6365747	-0.0644778	7.69874	0.172607	0.677805	0.972691
chrZ_31815578_31816084	-0.0409272	7.4321	0.0472366	0.827944	0.968718			chrZ_32882620_32883120	-0.0612738	7.61197	0.172178	0.678184	0.972691
chrZ_37209356_37210219	-0.0409322	9.28881	0.0478087	0.826921	0.968718			chrZ_75592727_75593027	-0.0778954	6.71294	0.170643	0.679541	0.972691
chrZ_23159539_23160235	0.0450033	9.08616	0.045913	0.830334	0.970834			chrZ_31677579_31678170	0.0530044	8.24627	0.170104	0.680019	0.972691
chrZ_6744055_6744971	0.0387124	8.58174	0.0450709	0.831874	0.971842			chrZ_71343917_71344279	-0.0754567	6.41695	0.168067	0.681835	0.972691
chrZ_24741314_24742596	-0.0336825	10.8793	0.0448129	0.832348	0.971842			chrZ_23620319_23621342	-0.054015	7.94503	0.167937	0.681951	0.972691
chrZ_65737361_65738136	0.0501003	8.41519	0.0444532	0.833013	0.971944			chrZ_66655366_66655712	-0.0659442	6.99648	0.167464	0.682375	0.972691
chrZ_39191219_39191721	-0.100772	8.04321	0.0434419	0.834895	0.973467			chrZ_41351195_41352682	0.0469849	10.4645	0.167283	0.682538	0.972691
chrZ_23967190_23968144	0.03581	9.34904	0.0424029	0.836854	0.97373			chrZ_31741066_31742531	0.0367711	10.7878	0.166802	0.682969	0.972691
chrZ_41470858_41471634	-0.0412212	8.72588	0.0425754	0.836527	0.97373			chrZ_31913153_31913613	0.0601292	7.85168	0.166451	0.683285	0.972691
chrZ_29854758_29855390	-0.0444333	7.78748	0.0424396	0.836784	0.97373			chrZ_68270943_68271623	-0.108043	7.03901	0.166062	0.683636	0.972691
chrZ_23093557_23095085	-0.0330361	10.7665	0.0416518	0.838285	0.974051			chrZ_5492217_5492607	-0.068765	6.57943	0.164289	0.685238	0.972691
chrZ_74835567_74836098	-0.0337401	8.71145	0.0418929	0.837824	0.974051			chrZ_14459641_14460979	-0.0580605	9.91346	0.163863	0.685624	0.972691
chrZ_67711960_67712289	0.0615233	8.02123	0.0409966	0.839545	0.974843			chrZ_58888934_58889276	-0.0734177	6.19391	0.163843	0.685643	0.972691
chrZ_22291332_22291671	0.0471922	6.57171	0.027123	0.869187	0.976336			chrZ_9992012_9992864	0.0409362	9.43988	0.163667	0.685803	0.972691
chrZ_33681326_33681860	0.0459685	7.87128	0.0376061	0.846236	0.976336			chrZ_16248550_16249780	-0.0610514	8.43796	0.163352	0.686089	0.972691
chrZ_1070906_1071225	0.0458997	7.23946	0.028113	0.866844	0.976336			chrZ_32917193_32917572	-0.0570906	6.76996	0.163223	0.686207	0.972691
chrZ_6563261_6563749	0.045487	7.38701	0.0369723	0.847521	0.976336			chrZ_67226334_67227551	0.0477467	10.6388	0.163082	0.686335	0.972691
chrZ_38640395_38641059	0.0407595	9.40858	0.0323742	0.857209	0.976336			chrZ_43569696_43570682	-0.0458729	8.58949	0.163	0.686409	0.972691
chrZ_50296306_50297631	0.0406836	10.1718	0.0268287	0.869893	0.976336			chrZ_65830871_65831477	0.0613324	6.57955	0.162948	0.686457	0.972691
chrZ_12579375_12580194	0.0403681	9.29989	0.0362542	0.848992	0.976336			chrZ_72643683_72644492	0.0702691	6.79214	0.162589	0.686784	0.972691
chrZ_68764680_68765791	0.0388342	10.9789	0.0247243	0.875056	0.976336			chrZ_71146241_71147345	-0.0529363	8.9202	0.162467	0.686895	0.972691
chrZ_68530188_68531327	0.0383876	10.6013	0.023912	0.877109	0.976336			chrZ_14509519_14510074	0.0585155	7.9717	0.162351	0.687001	0.972691
chrZ_31051168_31051624	0.0368927	7.77196	0.0255256	0.873064	0.976336			chrZ_11429675_11430526	0.0723829	7.95148	0.162308	0.68704	0.972691
chrZ_14570775_14571271	0.0360286	9.17809	0.0353878	0.850785	0.976336			chrZ_34076535_34076837	-0.059133	6.10066	0.162209	0.687131	0.972691
chrZ_68648246_68649061	0.0359135	9.48802	0.027047	0.869369	0.976336			chrZ_36691271_36692023	-0.0717613	7.98317	0.160264	0.688914	0.974242
chrZ_47611342_47612118	0.0355144	7.94293	0.0287487	0.865361	0.976336			chrZ_29693113_29694289	0.0424262	9.10923	0.159989	0.689167	0.974242
chrZ_75457568_75458304	0.0352629	8.57644	0.0395654	0.842333	0.976336			chrZ_10039334_10039651	0.0898535	6.39064	0.158138	0.690876	0.975992
chrZ_30254776_30255104	0.0346309	7.00136	0.019426	0.889152	0.976336			chrZ_6295813_6297063	-0.0516141	8.72998	0.156226	0.692655	0.976375
chrZ_13957137_13957607	0.0324853	7.43027	0.031555	0.859008	0.976336			chrZ_2752147_2753288	-0.0466666	8.83756	0.15604	0.692829	0.976375
chrZ_45863103_45863756	0.032214	8.40853	0.0268067	0.869946	0.976336			chrZ_50871556_50872176	-0.0628946	7.04254	0.155965	0.692899	0.976375
chrZ_29844808_29845626	0.0321829	8.51693	0.0379561	0.845531	0.976336			chrZ_46659407_46659650	-0.074147	5.74469	0.155666	0.693178	0.976375
chrZ_53322424_53323503	0.0319574	9.92505	0.0240924	0.87665	0.976336			chrZ_50626094_50626567	-0.0584493	6.94218	0.154322	0.694439	0.976375
chrZ_10251137_10251983	0.0313881	10.218	0.0351016	0.851383	0.976336			chrZ_34325653_34326420	-0.0647172	7.73508	0.15389	0.694845	0.976375
chrZ_74834101_74835461	0.0310221	10.2583	0.0368639	0.847742	0.976336			chrZ_4885333_4885594	-0.0650025	6.06907	0.153621	0.695099	0.976375
chrZ_51574032_51574705	0.0308004	7.81636	0.0277497	0.867699	0.976336			chrZ_22382361_22382982	-0.0537792	7.61088	0.153584	0.695134	0.976375
chrZ_45875794_45877073	0.0305835	10.5469	0.0386415	0.844161	0.976336			chrZ_31691898_31692108	0.0558393	6.51781	0.152726	0.695944	0.976375
chrZ_63120741_63121396	0.0305378	8.27503	0.0226055	0.880487	0.976336			chrZ_14001760_14002871	0.0546026	8.00469	0.151852	0.696771	0.976375
chrZ_33886704_33887615	0.0297342	9.80401	0.0276982	0.86782	0.976336			chrZ_11585207_11585744	-0.0757791	6.65188	0.151533	0.697075	0.976375
chrZ_30336046_30337271	0.0293929	9.90501	0.0336653	0.854421	0.976336			chrZ_28083118_28083573	-0.0712863	6.48172	0.151118	0.697469	0.976375
chrZ_29631334_29632440	0.0292297	8.52042	0.0263266	0.871105	0.976336			chrZ_30722082_30722598	-0.0614487	6.58302	0.151066	0.697519	0.976375
chrZ_67143828_67144018	0.0291711	6.47786	0.0207585	0.885439	0.976336			chrZ_72345410_72345887	0.0553802	7.23574	0.150382	0.698171	0.976375
chrZ_66897624_66898190	0.0286308	8.69393	0.0217054	0.882874	0.976336			chrZ_5418685_5420439	-0.0505884	9.91457	0.150025	0.698512	0.976375
chrZ_63238653_63239305	0.0277717	8.436	0.023996	0.876895	0.976336			chrZ_44518508_44519294	-0.0565394	8.13547	0.149253	0.699251	0.976375
chrZ_44201899_44202644	0.027733	10.0216	0.0364448	0.8486	0.976336			chrZ_10833306_10833580	-0.057375	5.93325	0.148311	0.700155	0.976375
chrZ_34145331_34146183	0.0276971	9.50554	0.0241495	0.876505	0.976336			chrZ_5393668_5394979	-0.0465672	8.46164	0.147736	0.700708	0.976375
chrZ_23992629_23994184	0.0274437	9.87833	0.0268554	0.869829	0.976336			chrZ_16417857_16418187	0.0656442	6.11513	0.147365	0.701066	0.976375
chrZ_55185669_55187013	0.0272451	10.9347	0.0260212	0.871849	0.976336			chrZ_6788672_6789006	0.0591334	6.03414	0.147005	0.701414	0.976375
chrZ_45761561_45762754	0.026916	9.59662	0.0263641	0.871014	0.976336			chrZ_6729037_6731135	0.0394597	10.4594	0.14686	0.701555	0.976375
chrZ_33379847_33380400	0.0265671	7.16952	0.0209471	0.884923	0.976336			chrZ_65222457_65223407	-0.0642315	8.32091	0.145217	0.703149	0.976375
chrZ_67329128_67330812	0.0265421	11.4191	0.0275268	0.868226	0.976336			chrZ_14633147_14633552	0.0415991	8.78203	0.145055	0.703306	0.976375
chrZ_63220327_63220530	0.0264973	7.56456	0.018589	0.891551	0.976336			chrZ_37595905_37597568	0.0337043	11.2483	0.143784	0.704548	0.976375
chrZ_5679950_5681026	0.0263339	10.4338	0.0258116	0.872361	0.976336			chrZ_25599570_25600596	-0.0408771	9.12409	0.143447	0.704878	0.976375
chrZ_13949037_13950057	0.0262956	9.94515	0.0243591	0.875975	0.976336			chrZ_66215396_66215692	0.0588096	6.7749	0.143446	0.704879	0.976375
chrZ_773522_774552	0.026167	10.2418	0.0305995	0.861137	0.976336			chrZ_67440152_67441987	0.0582775	9.23961	0.143335	0.704988	0.976375
chrZ_65398890_65400041	0.0252129	10.4484	0.0265484	0.870568	0.976336			chrZ_1656743_1658249	0.0479161	9.82579	0.14284	0.705473	0.976375
chrZ_45779827_45780586	0.0250791	8.46656	0.0215766	0.883219	0.976336			chrZ_53874578_53875191	0.0497508	8.75188	0.142241	0.706063	0.976375
chrZ_41996692_41997514	0.024694	9.51712	0.0223739	0.881097	0.976336			chrZ_2263588_2265088	-0.0715646	8.73661	0.141914	0.706386	0.976375
chrZ_70754203_70755640	0.0246893	10.9107	0.0179781	0.893337	0.976336			chrZ_75065744_75066218	0.0516071	6.60351	0.141881	0.706418	0.976375
chrZ_62741105_62742029	0.0240457	10.189	0.0196447	0.888534	0.976336			chrZ_4178557_4178824	0.0763605	5.75946	0.141736	0.706561	0.976375
chrZ_45770499_45771001	0.0230464	8.33908	0.0219569	0.882202	0.976336			chrZ_25637936_25638342	0.0642529	6.0752	0.141283	0.707009	0.976375
chrZ_4862571_4863326	0.0223441	9.99673	0.0206692	0.885684	0.976336			chrZ_72055206_72055719	-0.0652224	6.50904	0.141107	0.707183	0.976375
chrZ_19579639_19581258	0.0222546	10.4201	0.0222182	0.881508	0.976336			chrZ_44878435_44879449	-0.0543333	7.87824	0.139967	0.708313	0.976375
chrZ_59291756_59291978	0.0213549	7.94236	0.018024	0.893202	0.976336			chrZ_65234483_65234829	0.0735732	5.95468	0.138729	0.709548	0.976375
chrZ_13045116_13046333	0.0202747	9.40723	0.0205583	0.885989	0.976336			chrZ_50679895_50681077	-0.0356553	9.15165	0.138131	0.710146	0.976375
chrZ_34028395_34029928	-0.0201737	10.4517	0.0184717	0.891892	0.976336			chrZ_54996405_54996773	0.065451	6.34866	0.137496	0.710783	0.976375
chrZ_52543470_52544685	-0.0216656	10.8506	0.018605	0.891505	0.976336			chrZ_20861906_20862317	0.0573015	6.72397	0.137362	0.710918	0.976375
chrZ_50848220_50849055	-0.023115	10.0544	0.0194103	0.889197	0.976336			chrZ_63277082_63278476	0.0379723	10.1014	0.137246	0.711034	0.976375
chrZ_41351326_41352459	-0.0232078	9.66382	0.0272033	0.868996	0.976336			chrZ_59245999_59246400	0.0599285	6.66873	0.136977	0.711305	0.976375
chrZ_51558521_51559441	-0.0232203	10.3447	0.0188934	0.890673	0.976336			chrZ_36933068_36934766	-0.0360617	9.8205	0.136235	0.712053	0.976375
chrZ_55778527_55779621	-0.0234791	10.2407	0.0238504	0.877266	0.976336			chrZ_44297211_44297834	-0.0595773	7.32196	0.136123	0.712166	0.976375
chrZ_59291245_59291594	-0.0241974	8.91243	0.020761	0.885432	0.976336			chrZ_779290_780018	0.046643	8.67022	0.135442	0.712855	0.976375
chrZ_59290294_59291088	-0.0244786	9.02999	0.0179138	0.893527	0.976336			chrZ_11628646_11629594	0.0521373	6.92385	0.135339	0.712959	0.976375
chrZ_32769601_32770455	-0.0249342	9.63676	0.0268062	0.869947	0.976336			chrZ_28349004_28349312	-0.0642273	7.29704	0.134481	0.713831	0.976375
chrZ_42067726_42068241	-0.0250778	7.91727	0.0223994	0.88103	0.976336			chrZ_1741405_1741675	0.045075	7.12883	0.134201	0.714115	0.976375
chrZ_31612385_31613086	-0.0274052	9.14185	0.0261474	0.871541	0.976336			chrZ_47965141_47965577	0.0723713	6.47148	0.134104	0.714214	0.976375
chrZ_24257554_24258293	-0.0275181	6.92995	0.0197965	0.888107	0.976336			chrZ_37238963_37239172	-0.0896655	6.38056	0.134071	0.714248	0.976375
chrZ_14417477_14417823	-0.0276064	8.34612	0.0219941	0.882103	0.976336			chrZ_70865747_70867062	-0.0357073	9.21196	0.133285	0.71505	0.976826
chrZ_75712918_75714158	-0.0279668	9.71816	0.0186798	0.891288	0.976336			chrZ_62740806_62742103	-0.0383218	10.9525	0.132511	0.715843	0.977264
chrZ_52531870_52532466	-0.0279824	9.01517	0.0271468	0.869131	0.976336			chrZ_6781793_6782229	0.0670436	6.06055	0.13134	0.717046	0.977752
chrZ_15164508_15165221	-0.0283964	10.4463	0.0248337	0.874782	0.976336			chrZ_1472969_1473763	-0.0511189	7.90687	0.131246	0.717144	0.977752
chrZ_29910438_29911218	-0.0298379	9.11656	0.0193534	0.889358	0.976336			chrZ_45112536_45113220	0.0564482	7.31332	0.130418	0.717999	0.978064
chrZ_8543351_8543792	-0.029949	9.03699	0.030685	0.860945	0.976336			chrZ_58947100_58947333	-0.0813851	6.18949	0.129999	0.718433	0.978064
chrZ_2464041_2465106	-0.0300725	9.31945	0.0296359	0.863319	0.976336			chrZ_21570185_21571815	-0.0481537	9.92877	0.129655	0.71879	0.978064
chrZ_24093514_24094029	-0.0304792	8.79742	0.0291372	0.864463	0.976336			chrZ_22350139_22350918	0.0592274	8.07727	0.128489	0.720003	0.97845
chrZ_36490496_36491768	-0.0306758	11.4508	0.0374757	0.8465	0.976336			chrZ_50322193_50323589	0.0406001	9.98463	0.127993	0.720522	0.97845
chrZ_10198489_10198881	-0.0310247	8.71684	0.0193602	0.889339	0.976336			chrZ_75405972_75407819	0.0486937	11.4472	0.12723	0.721321	0.97845
chrZ_74845428_74845751	-0.0312716	8.17981	0.0286822	0.865515	0.976336			chrZ_24099440_24101345	-0.0622761	9.26833	0.127117	0.72144	0.97845
chrZ_74848032_74849541	-0.0330003	10.5003	0.0243858	0.875907	0.976336			chrZ_54946769_54947919	0.0691049	8.40135	0.12567	0.722965	0.97845
chrZ_29663858_29664862	-0.0345335	9.70805	0.0353889	0.850783	0.976336			chrZ_1599668_1600004	0.0486537	7.07399	0.125139	0.723526	0.97845
chrZ_37864588_37865390	-0.0351522	9.43382	0.0292004	0.864317	0.976336			chrZ_55791479_55791983	0.0581703	6.57198	0.124763	0.723924	0.97845
chrZ_29662709_29663144	-0.0353434	9.43825	0.030195	0.862048	0.976336			chrZ_20798260_20798626	0.044436	7.44358	0.124739	0.723951	0.97845
chrZ_66553345_66553664	-0.0356577	6.53624	0.0238856	0.877176	0.976336			chrZ_28913643_28914830	-0.0330578	10.679	0.124596	0.724102	0.97845
chrZ_71141089_71141346	-0.0368373	6.5543	0.022125	0.881755	0.976336			chrZ_51379936_51380570	0.060071	6.82727	0.124095	0.724635	0.97845
chrZ_7542991_7543608	-0.0372315	7.52847	0.0390948	0.843261	0.976336			chrZ_14276299_14278800	-0.0452587	9.72419	0.123356	0.725422	0.97845
chrZ_28652755_28653369	-0.038005	7.60208	0.0314789	0.859176	0.976336			chrZ_2450163_2451581	-0.03318	10.2795	0.122886	0.725925	0.97845
chrZ_130446_130704	-0.03818	6.7453	0.0337772	0.854181	0.976336			chrZ_57078403_57079697	-0.0512989	8.86065	0.122678	0.726148	0.97845
chrZ_43858810_43859591	-0.0415273	8.1684	0.0385947	0.844254	0.976336			chrZ_32862889_32863344	0.0571816	7.3645	0.122618	0.726213	0.97845
chrZ_56922704_56923413	-0.0416937	8.15998	0.0220787	0.881878	0.976336			chrZ_10425660_10426197	0.0468897	7.51382	0.122121	0.726745	0.97845
chrZ_69172542_69174186	-0.0470186	10.9233	0.0272912	0.868786	0.976336			chrZ_48836567_48838178	0.0329337	9.97428	0.121858	0.727028	0.97845
chrZ_21940888_21941115	-0.0485088	6.64375	0.022552	0.880628	0.976336			chrZ_1978629_1979429	-0.0519661	8.48201	0.121786	0.727105	0.97845
chrZ_30475810_30476804	-0.0499851	9.5628	0.0302928	0.861828	0.976336			chrZ_34329612_34330369	0.0654528	6.99741	0.121302	0.727627	0.978516
chrZ_3595022_3596125	-0.0515835	8.17982	0.0318107	0.858444	0.976336			chrZ_1073728_1075221	-0.0342698	8.89366	0.120692	0.728286	0.978611
chrZ_13409225_13409591	-0.0518167	8.11562	0.0314954	0.85914	0.976336			chrZ_3477524_3479209	0.041654	9.72163	0.119789	0.729263	0.978611
chrZ_3575398_3575688	-0.0798931	7.5033	0.024497	0.875627	0.976336			chrZ_4768806_4770111	0.0401309	11.2108	0.1197	0.72936	0.978611
chrZ_67189056_67190145	0.0266175	10.986	0.0176373	0.894347	0.976599			chrZ_6654623_6655601	0.0364501	8.4478	0.11941	0.729675	0.978611
chrZ_37594964_37595227	-0.0221217	8.29314	0.0174373	0.894944	0.976619			chrZ_32850631_32851164	0.064672	7.29176	0.118078	0.731129	0.978611
chrZ_1985415_1986553	0.0309369	9.66606	0.0168412	0.896746	0.976688			chrZ_10765967_10767132	-0.0398369	10.977	0.116909	0.732411	0.978611
chrZ_7588618_7589618	0.0213165	9.28598	0.0169277	0.896482	0.976688			chrZ_52909780_52911104	-0.0367057	11.4156	0.116517	0.732843	0.978611
chrZ_44199629_44199957	-0.0207544	8.66031	0.0170912	0.895986	0.976688			chrZ_44719953_44721263	0.0335706	10.7019	0.115957	0.733461	0.978611
chrZ_7625755_7626136	-0.0226666	9.21091	0.0166103	0.897452	0.976826			chrZ_40055275_40056014	-0.0606905	7.40437	0.115758	0.733681	0.978611
chrZ_33891673_33892319	0.024559	9.43145	0.0162964	0.89842	0.977249			chrZ_54902284_54903274	0.0575146	7.80303	0.115452	0.73402	0.978611
chrZ_55783100_55783919	0.0190847	9.7408	0.0159093	0.899627	0.977517			chrZ_6272814_6273056	0.0689123	6.64196	0.115223	0.734275	0.978611
chrZ_9867554_9867948	-0.0219444	7.51143	0.0158462	0.899826	0.977517			chrZ_6517349_6518087	-0.0420016	7.60637	0.115133	0.734375	0.978611
chrZ_56792295_56792960	0.0361063	8.86987	0.0156149	0.900555	0.97768			chrZ_16377945_16380443	-0.0600282	12.1671	0.115058	0.734457	0.978611
chrZ_7258234_7258709	0.0302606	7.83179	0.0152313	0.901778	0.977748			chrZ_52927305_52927681	-0.0729017	6.41175	0.114436	0.735149	0.978611
chrZ_33694455_33694848	-0.0269915	8.51358	0.0154088	0.901211	0.977748			chrZ_64131563_64134310	-0.038096	12.1371	0.114273	0.735331	0.978611
chrZ_45160712_45161460	0.0185614	10.1554	0.0150011	0.90252	0.977923			chrZ_21657921_21658752	-0.0469801	9.24345	0.113996	0.73564	0.978611
chrZ_71062558_71064192	0.0204769	10.7932	0.0141195	0.905414	0.979799			chrZ_44275370_44276462	-0.047521	9.28514	0.113793	0.735866	0.978611
chrZ_31988742_31990068	0.020123	10.5543	0.0142424	0.905005	0.979799			chrZ_727641_728723	-0.0384639	9.59602	0.113485	0.736211	0.978611
chrZ_40639212_40639867	0.0317535	9.18007	0.0134739	0.907591	0.980866			chrZ_2032129_2033294	-0.0469298	7.58294	0.112789	0.736991	0.978611
chrZ_50847221_50847725	0.0209585	8.79764	0.0129757	0.909308	0.980866			chrZ_14265138_14266322	-0.0438525	8.74727	0.112649	0.737148	0.978611
chrZ_38677937_38678835	0.0193104	9.86869	0.013113	0.908832	0.980866			chrZ_16264589_16265582	0.0550661	10.8108	0.111054	0.738947	0.979684
chrZ_29064813_29066031	0.0170755	10.0462	0.012987	0.909269	0.980866			chrZ_72788977_72789183	0.0662053	5.58137	0.110647	0.739409	0.979684
chrZ_65173406_65174799	-0.0216904	11.0073	0.0130011	0.90922	0.980866			chrZ_29648120_29648594	0.0576191	6.44497	0.110037	0.740102	0.979684
chrZ_14937259_14938174	0.0200277	10.1005	0.0126369	0.910495	0.981519			chrZ_24216719_24217407	-0.0435616	8.09321	0.109643	0.740551	0.979684
chrZ_67289687_67289928	-0.0221337	6.78206	0.0123883	0.911376	0.981817			chrZ_68835707_68837396	-0.0302904	10.6631	0.108875	0.741429	0.979684
chrZ_71513559_71513767	-0.0233163	6.53298	0.0121521	0.912222	0.981817			chrZ_27986568_27986852	0.0532942	6.28377	0.108671	0.741662	0.979684
chrZ_6656105_6656354	-0.0252208	7.71892	0.0120693	0.91252	0.981817			chrZ_28099144_28099413	0.0531395	6.38532	0.108591	0.741754	0.979684
chrZ_24348939_24349465	-0.0382495	8.3629	0.0119088	0.913102	0.981817			chrZ_71461871_71462111	0.0475973	7.23719	0.108462	0.741902	0.979684
chrZ_12655380_12656114	0.0259741	9.52125	0.0114652	0.914729	0.981918			chrZ_14786985_14787237	0.0618922	5.7616	0.108191	0.742214	0.979684
chrZ_10793408_10793684	0.0197971	7.91436	0.0115728	0.914331	0.981918			chrZ_1876030_1876308	0.0646803	6.36333	0.107315	0.743222	0.98039
chrZ_29897702_29899504	0.0177032	10.4682	0.0112323	0.915596	0.981918			chrZ_55943326_55943870	0.0461988	8.20652	0.105415	0.745425	0.981519
chrZ_51557437_51557812	-0.0168237	8.7366	0.011312	0.915299	0.981918			chrZ_33528611_33529665	-0.0573704	8.74184	0.105344	0.745509	0.981519
chrZ_37104223_37104967	-0.0211146	8.78839	0.010942	0.91669	0.981918			chrZ_14471644_14472756	0.0492454	9.17799	0.10495	0.745969	0.981519
chrZ_9949755_9951019	-0.0263478	9.24552	0.0110185	0.9164	0.981918			chrZ_50262853_50264464	0.0351329	10.776	0.104605	0.746372	0.981519
chrZ_57167370_57167543	0.0215711	6.8041	0.00932934	0.923053	0.983734			chrZ_72946590_72947868	-0.0379124	10.3207	0.104541	0.746447	0.981519
chrZ_24076583_24077061	0.0205835	8.56656	0.00972954	0.921425	0.983734			chrZ_62796622_62798091	0.0423482	11.1127	0.103388	0.747801	0.982675
chrZ_24192901_24193753	-0.0151655	9.56683	0.00948763	0.922405	0.983734			chrZ_14637634_14638213	0.0425262	9.25306	0.100641	0.751062	0.986335
chrZ_12356485_12357803	-0.0163104	9.30042	0.00937056	0.922884	0.983734			chrZ_6821010_6821397	-0.0507921	6.19059	0.0990841	0.752932	0.986611
chrZ_75418372_75418740	-0.0178254	8.36504	0.0101974	0.919565	0.983734			chrZ_44542990_44544717	-0.0328681	10.7585	0.0989067	0.753146	0.986611
chrZ_14897016_14897455	-0.0184368	8.02922	0.010211	0.919511	0.983734			chrZ_45439982_45441535	-0.0375335	10.2829	0.0988419	0.753224	0.986611
chrZ_73042354_73043121	-0.0246698	8.26365	0.00967732	0.921636	0.983734			chrZ_63615695_63616301	-0.0639691	6.88874	0.0987261	0.753364	0.986611
chrZ_75557208_75557445	-0.03086	6.35584	0.00967684	0.921638	0.983734			chrZ_72851913_72852650	-0.0466204	7.34485	0.0984858	0.753654	0.986611
chrZ_13152263_13153387	0.0189978	9.48621	0.00906445	0.92415	0.984281			chrZ_67962465_67963887	0.0343466	9.75414	0.0974361	0.754928	0.987654
chrZ_45997017_45997229	0.0214185	7.34611	0.0066868	0.934827	0.985074			chrZ_41332753_41333277	0.0430938	7.13892	0.0953978	0.757424	0.988715
chrZ_65548245_65548808	0.0191433	9.13048	0.00700863	0.933281	0.985074			chrZ_7780054_7781351	-0.0326938	9.30542	0.0951642	0.757712	0.988715
chrZ_37809042_37809405	0.0183261	7.96051	0.007293	0.931944	0.985074			chrZ_22026027_22027485	0.0474989	10.2516	0.0947328	0.758244	0.988715
chrZ_22611850_22612219	0.0177851	8.18248	0.00799425	0.928756	0.985074			chrZ_37302935_37304136	0.0396681	8.476	0.0941685	0.758943	0.988715
chrZ_7862516_7863449	0.0174068	8.80803	0.00834281	0.927223	0.985074			chrZ_65918569_65919155	0.051726	6.68399	0.0938899	0.759289	0.988715
chrZ_54256306_54257143	0.0169968	7.17384	0.00744975	0.931218	0.985074			chrZ_12345876_12347556	0.0363727	10.6758	0.0938494	0.759339	0.988715
chrZ_66223432_66224680	0.0147542	10.2231	0.00685497	0.934015	0.985074			chrZ_891245_891725	-0.0434814	7.93849	0.0933712	0.759934	0.988715
chrZ_2920736_2922357	0.0142934	11.16	0.00768676	0.930136	0.985074			chrZ_19460631_19461464	0.0704091	7.28051	0.0922298	0.761361	0.988715
chrZ_21567453_21567985	0.0142376	9.35942	0.0077999	0.929625	0.985074			chrZ_13738150_13738810	-0.0517218	7.47597	0.0921586	0.761451	0.988715
chrZ_9892413_9892951	-0.013715	8.49425	0.00814884	0.928072	0.985074			chrZ_34436146_34436350	-0.0539915	5.97886	0.091731	0.761988	0.988715
chrZ_67118290_67119473	-0.0145843	9.33123	0.00704661	0.933101	0.985074			chrZ_6480874_6481393	-0.0549103	7.1448	0.0916566	0.762082	0.988715
chrZ_62891040_62892261	-0.0146209	9.95891	0.00669686	0.934778	0.985074			chrZ_72232286_72232551	0.0465704	7.62039	0.0915597	0.762204	0.988715
chrZ_33971928_33973083	-0.0149188	10.5766	0.00856678	0.926256	0.985074			chrZ_7967959_7968254	-0.055568	5.88924	0.0914945	0.762286	0.988715
chrZ_28760598_28761047	-0.0149513	7.75384	0.0073983	0.931456	0.985074			chrZ_37379579_37379902	0.0537263	7.22341	0.0913615	0.762453	0.988715
chrZ_57224284_57224764	-0.0204704	8.86141	0.00683929	0.93409	0.985074			chrZ_66696982_66697443	0.0369804	8.07992	0.0910074	0.7629	0.988715
chrZ_66778041_66778769	-0.0207237	7.40842	0.00714823	0.932621	0.985074			chrZ_64435161_64435737	-0.0486456	6.88152	0.0895315	0.764774	0.989295
chrZ_12609316_12610429	-0.023345	9.85865	0.00860102	0.926109	0.985074			chrZ_6201544_6203105	-0.032993	11.6219	0.089223	0.765167	0.989295
chrZ_41458933_41459273	-0.0167673	6.92258	0.00620247	0.937227	0.986986			chrZ_30752481_30753516	-0.0351238	8.44721	0.0889058	0.765573	0.989295
chrZ_58954694_58955192	0.0178435	7.96326	0.00504881	0.943354	0.987436			chrZ_44529471_44530017	-0.0496464	6.62161	0.088735	0.765792	0.989295
chrZ_1978829_1979429	0.0156608	8.92629	0.00502963	0.943461	0.987436			chrZ_45840581_45841345	-0.0413584	8.08883	0.0884613	0.766143	0.989295
chrZ_10379408_10380013	0.015295	8.17182	0.00487606	0.94433	0.987436			chrZ_27760558_27762526	-0.0297959	9.73882	0.0881146	0.766588	0.989295
chrZ_64545967_64546362	0.0149334	7.96831	0.00438199	0.947221	0.987436			chrZ_7787415_7787729	-0.0502675	6.09022	0.0874189	0.767485	0.989295
chrZ_4332308_4332944	0.0146229	8.64092	0.00558874	0.940407	0.987436			chrZ_33419824_33420813	-0.0599302	8.65759	0.0871916	0.767778	0.989295
chrZ_16454548_16455518	0.0133001	10.2225	0.00566697	0.939992	0.987436			chrZ_48857193_48858098	-0.0335594	8.57039	0.0866048	0.768539	0.989295
chrZ_5214102_5214506	0.0130958	8.61712	0.00483645	0.944556	0.987436			chrZ_6245128_6246296	-0.0309197	10.3472	0.0858336	0.769542	0.989295
chrZ_39304824_39305211	0.012613	8.53234	0.00526484	0.942157	0.987436			chrZ_2332319_2333618	0.034363	10.1865	0.0853204	0.770213	0.989295
chrZ_44080171_44081747	0.0111368	10.3585	0.00550163	0.940873	0.987436			chrZ_33515400_33515708	0.0561102	5.85846	0.0852472	0.770309	0.989295
chrZ_36831518_36832374	0.00984047	9.7685	0.0047322	0.945156	0.987436			chrZ_25196693_25197832	-0.0577521	7.34107	0.0842001	0.771684	0.989295
chrZ_42156349_42157260	-0.0101609	10.6516	0.00431755	0.94761	0.987436			chrZ_3046449_3047718	0.0277475	11.6052	0.0832351	0.77296	0.989295
chrZ_25741722_25742640	-0.0111306	9.8739	0.00439395	0.947149	0.987436			chrZ_75457100_75458268	0.0373251	9.91854	0.0830061	0.773264	0.989295
chrZ_64133287_64134278	-0.0114372	11.3264	0.00537125	0.941576	0.987436			chrZ_25593288_25593855	0.0377665	7.94365	0.0829244	0.773373	0.989295
chrZ_48807588_48807773	-0.0148675	8.2349	0.00467706	0.945476	0.987436			chrZ_74922589_74923459	-0.03922	7.11008	0.0828249	0.773505	0.989295
chrZ_38632992_38633891	-0.0150613	8.27247	0.005631	0.940183	0.987436			chrZ_74516330_74516867	0.0672516	6.06983	0.0817793	0.7749	0.989295
chrZ_23109367_23110108	-0.0163559	10.6178	0.00535027	0.94169	0.987436			chrZ_44889410_44891018	0.0390804	10.2432	0.0808943	0.776089	0.989295
chrZ_68813268_68813594	-0.020356	7.21734	0.00438899	0.947179	0.987436			chrZ_11438050_11438429	0.0433234	6.96762	0.0799967	0.777302	0.989295
chrZ_64820532_64821108	0.0157907	8.45437	0.00375253	0.951154	0.987444			chrZ_23319168_23319787	0.0507816	6.76896	0.0789587	0.778714	0.989295
chrZ_50303754_50304867	0.0144805	9.77685	0.0034983	0.952836	0.987444			chrZ_5251226_5251688	-0.0417324	6.88821	0.0785689	0.779246	0.989295
chrZ_2629645_2630478	0.0127802	9.41291	0.00393127	0.950006	0.987444			chrZ_65583373_65583902	0.0437758	7.00051	0.0782831	0.779638	0.989295
chrZ_46676553_46676762	0.0125955	7.33796	0.0036654	0.951724	0.987444			chrZ_4621939_4623930	0.0369428	12.4116	0.0779372	0.780113	0.989295
chrZ_59331944_59332515	0.00942295	8.97787	0.00339137	0.953561	0.987444			chrZ_2001177_2001755	0.0421679	7.13464	0.0777563	0.780361	0.989295
chrZ_13503292_13504689	-0.00892584	10.109	0.00344372	0.953204	0.987444			chrZ_14511008_14511308	0.0348963	7.65071	0.077572	0.780615	0.989295
chrZ_31699036_31699602	-0.0104613	8.50921	0.00395248	0.949871	0.987444			chrZ_8744639_8745638	0.0328779	8.89707	0.0773631	0.780903	0.989295
chrZ_44719970_44721069	-0.0105175	10.3304	0.00339196	0.953557	0.987444			chrZ_65246772_65247355	-0.0410269	6.5051	0.0773425	0.780932	0.989295
chrZ_28724563_28725856	-0.0107967	10.4984	0.00344759	0.953178	0.987444			chrZ_67660601_67660879	-0.0509627	5.79854	0.0769024	0.78154	0.989295
chrZ_45769523_45769870	-0.0111289	7.91869	0.0033187	0.954061	0.987444			chrZ_13948803_13950412	0.0263357	10.3212	0.0766349	0.781911	0.989295
chrZ_52369813_52370108	-0.0145466	6.12866	0.00385415	0.950498	0.987444			chrZ_24164912_24166163	0.0335753	8.77783	0.0766175	0.781935	0.989295
chrZ_38186914_38187314	0.0127904	6.71263	0.00319065	0.954955	0.987763			chrZ_15300892_15301324	0.0359162	7.26454	0.0756505	0.783281	0.989295
chrZ_2332523_2333633	-0.0103383	9.8497	0.00308739	0.955689	0.987916			chrZ_41794575_41795559	0.0432002	7.36942	0.0755601	0.783407	0.989295
chrZ_30431599_30432115	0.0167194	7.89115	0.00264311	0.958998	0.9881			chrZ_10396727_10398337	0.0300503	9.66297	0.075447	0.783565	0.989295
chrZ_44210758_44211103	0.0130787	7.07664	0.00246748	0.960382	0.9881			chrZ_67155259_67155457	-0.0415938	6.02738	0.0754038	0.783626	0.989295
chrZ_50073413_50073639	0.0102636	6.43491	0.00217885	0.96277	0.9881			chrZ_14167739_14168547	0.0538455	6.86529	0.0753982	0.783633	0.989295
chrZ_47947605_47948334	0.0101158	8.84623	0.00244237	0.960584	0.9881			chrZ_32769455_32770720	-0.0266005	10.5361	0.0753926	0.783641	0.989295
chrZ_37836530_37837891	0.00773285	10.406	0.00269303	0.958613	0.9881			chrZ_2920068_2922148	0.0350465	11.02	0.0749727	0.78423	0.989295
chrZ_63206883_63208546	0.00719631	10.2481	0.00216372	0.962899	0.9881			chrZ_34034714_34035227	0.046712	6.86164	0.0748335	0.784425	0.989295
chrZ_21617567_21618125	-0.00821599	8.44094	0.00270078	0.958553	0.9881			chrZ_1702586_1703524	-0.0319865	10.0173	0.0744015	0.785033	0.989295
chrZ_50140280_50141469	-0.00844639	8.95271	0.0023835	0.961062	0.9881			chrZ_44178288_44178723	-0.0456565	6.24018	0.0743532	0.785101	0.989295
chrZ_41443785_41444330	-0.00860555	9.55041	0.00288725	0.957148	0.9881			chrZ_41253703_41255367	-0.0302889	11.0475	0.0738401	0.785826	0.989295
chrZ_68835955_68837124	-0.0109022	11.0146	0.00219537	0.962629	0.9881			chrZ_28652658_28653376	-0.0392324	7.59857	0.0736329	0.786119	0.989295
chrZ_44114407_44114878	-0.0111516	8.72895	0.00224177	0.962236	0.9881			chrZ_74905224_74905623	-0.0368836	6.75665	0.0731989	0.786735	0.989295
chrZ_27646529_27647038	-0.0116662	8.29396	0.00257532	0.959527	0.9881			chrZ_31518708_31518995	-0.0546364	5.71785	0.0728607	0.787216	0.989295
chrZ_55943503_55943846	0.0105773	6.65162	0.00197684	0.964536	0.988577			chrZ_716013_716371	0.0442579	6.61222	0.0721987	0.788162	0.989295
chrZ_50600301_50600670	0.00918774	7.6811	0.00198012	0.964507	0.988577			chrZ_23436056_23436558	0.0409995	6.77661	0.0721014	0.788301	0.989295
chrZ_14415977_14416454	0.0104693	8.05186	0.0019109	0.965133	0.988587			chrZ_33891590_33892031	-0.0452851	6.20432	0.0720441	0.788383	0.989295
chrZ_27649098_27649984	0.00683015	9.85306	0.00174464	0.966683	0.989228			chrZ_41621891_41622343	0.0466076	6.33384	0.0716871	0.788896	0.989295
chrZ_16261637_16261959	-0.00864426	8.48271	0.00171859	0.966932	0.989228			chrZ_24257747_24258661	0.0346307	8.16363	0.0716676	0.788924	0.989295
chrZ_28106271_28106976	-0.00817181	8.93281	0.00163676	0.967729	0.989443			chrZ_8903529_8904073	0.038664	7.20124	0.0716339	0.788972	0.989295
chrZ_24079748_24081126	-0.00547333	10.4029	0.00135028	0.970687	0.990132			chrZ_11247341_11248608	0.0369475	7.75132	0.071577	0.789054	0.989295
chrZ_7780081_7781505	-0.00565255	9.99259	0.0014952	0.969155	0.990132			chrZ_66223135_66224886	-0.02614	10.222	0.0700108	0.791321	0.989295
chrZ_25702282_25703331	-0.00659432	10.1072	0.00134428	0.970753	0.990132			chrZ_9930947_9932318	-0.0270922	10.4447	0.0695278	0.792026	0.989295
chrZ_39303998_39304356	-0.00688753	8.11486	0.00139374	0.97022	0.990132			chrZ_20939890_20940745	-0.0405689	8.0085	0.0690916	0.792664	0.989295
chrZ_64594887_64595071	0.00644403	7.468	0.00124068	0.971902	0.990431			chrZ_45740426_45741018	-0.0376609	8.24301	0.0676681	0.794763	0.989295
chrZ_51470271_51471181	-0.00531543	9.66906	0.00121272	0.97222	0.990431			chrZ_30203999_30204345	-0.0522231	5.92692	0.0671482	0.795535	0.989295
chrZ_57246254_57248004	0.00675121	11.2047	0.000900195	0.976064	0.990755			chrZ_24999326_25000019	0.068436	9.36217	0.0670334	0.795706	0.989295
chrZ_29914688_29915865	0.00617165	10.6106	0.00092495	0.975738	0.990755			chrZ_24725639_24726075	0.0309451	7.43834	0.0660606	0.797161	0.989295
chrZ_67026325_67026683	0.00611863	8.32618	0.00093374	0.975623	0.990755			chrZ_32915088_32916203	0.0382296	8.23672	0.0657119	0.797686	0.989295
chrZ_38562764_38564391	-0.00446748	10.966	0.000934002	0.975619	0.990755			chrZ_45895257_45895447	0.042026	6.06659	0.0655778	0.797888	0.989295
chrZ_24072046_24072982	-0.00561086	9.70222	0.000964619	0.975223	0.990755			chrZ_2429386_2430045	0.0365052	7.62486	0.06545	0.798081	0.989295
chrZ_50631755_50632657	-0.00622458	10.5023	0.00111928	0.973311	0.990755			chrZ_70864940_70865373	0.0407659	6.78349	0.0652695	0.798353	0.989295
chrZ_15869904_15870096	-0.00575875	8.30861	0.000786536	0.977626	0.991743			chrZ_29088611_29089507	-0.0517498	7.71222	0.0650232	0.798726	0.989295
chrZ_11375568_11375829	0.00824019	6.31221	0.000729843	0.978447	0.991815			chrZ_68539373_68540399	0.0333054	7.85781	0.0647002	0.799216	0.989295
chrZ_67710010_67710459	0.00518709	8.79643	0.00070128	0.978873	0.991815			chrZ_70814332_70815227	0.0413341	7.39361	0.063936	0.80038	0.989295
chrZ_33454503_33455110	0.00491508	8.80588	0.000595963	0.980524	0.991928			chrZ_62367589_62368786	-0.0378728	9.11952	0.0635504	0.80097	0.989295
chrZ_71678116_71679573	-0.00403411	10.6849	0.000582207	0.98075	0.991928			chrZ_898980_899798	0.0242514	9.08553	0.063484	0.801072	0.989295
chrZ_58938456_58939675	-0.00503832	10.6241	0.000592683	0.980577	0.991928			chrZ_7250317_7250700	0.0380886	6.13171	0.063147	0.801589	0.989295
chrZ_57085615_57087070	0.00490731	8.32659	0.00035515	0.984964	0.993212			chrZ_9899932_9901212	0.0308828	10.4742	0.0629888	0.801833	0.989295
chrZ_44275744_44276473	0.00419392	9.38761	0.00038472	0.984351	0.993212			chrZ_13906098_13906856	0.0382019	7.77934	0.0628084	0.802111	0.989295
chrZ_68442804_68443709	0.00400076	10.6782	0.000368008	0.984695	0.993212			chrZ_35286867_35287305	0.0429991	6.93959	0.0627194	0.802248	0.989295
chrZ_9504822_9505772	-0.00302854	10.4207	0.000366403	0.984728	0.993212			chrZ_6279368_6279845	0.0370543	7.39769	0.0625887	0.80245	0.989295
chrZ_33327488_33328236	-0.00323343	8.85681	0.000359099	0.984881	0.993212			chrZ_58258630_58258955	-0.042482	6.07855	0.0622887	0.802914	0.989295
chrZ_9899835_9901164	0.00262252	10.5222	0.00030445	0.986079	0.993538			chrZ_4274991_4276335	0.0292813	10.8432	0.0621277	0.803164	0.989295
chrZ_32001199_32001917	-0.0033399	7.5309	0.000287721	0.986467	0.993538			chrZ_15211834_15213176	0.0313394	9.5986	0.0615052	0.804133	0.989295
chrZ_27801503_27802188	0.0029895	8.76926	0.000207014	0.98852	0.994714			chrZ_71325126_71325538	-0.0393586	7.18148	0.0613336	0.8044	0.989295
chrZ_47263774_47264982	-0.00223589	11.5262	0.000196539	0.988815	0.994714			chrZ_29005542_29006718	0.0253676	10.3682	0.0611947	0.804617	0.989295
chrZ_28064491_28065318	0.001862	8.14138	0.000115992	0.991407	0.995171			chrZ_47980931_47982099	0.0256368	10.1882	0.0610311	0.804874	0.989295
chrZ_72946777_72947783	0.00164082	9.99605	0.00011005	0.99163	0.995171			chrZ_1904421_1904791	0.0396852	6.27185	0.0608762	0.805116	0.989295
chrZ_44435412_44435949	-0.00227911	7.54484	0.0001351	0.990726	0.995171			chrZ_4701346_4702396	0.0270242	10.8237	0.0608673	0.80513	0.989295
chrZ_45987276_45987536	-0.00261447	7.18944	0.000136298	0.990685	0.995171			chrZ_32893270_32893631	-0.0489053	6.92338	0.0600226	0.80646	0.989295
chrZ_1709894_1711166	0.000951131	10.01	4.23655e-05	0.994807	0.997172			chrZ_2792580_2794041	0.0288883	11.4354	0.0598103	0.806796	0.989295
chrZ_45928183_45928374	-0.00195373	6.62779	4.2839e-05	0.994778	0.997172			chrZ_1922753_1923845	0.0456487	7.84598	0.059743	0.806903	0.989295
chrZ_44138500_44138662	0.000982783	6.84755	2.12536e-05	0.996322	0.997575			chrZ_12631374_12632395	-0.0390819	8.0485	0.0596616	0.807032	0.989295
chrZ_22986688_22987440	-0.000794228	9.42492	1.42922e-05	0.996984	0.997575			chrZ_71749804_71751393	-0.0241808	9.8751	0.0594789	0.807321	0.989295
chrZ_44583097_44584002	-0.00085183	8.07394	1.77725e-05	0.996636	0.997575			chrZ_37795883_37797205	0.0262248	10.6392	0.0588366	0.808344	0.989295
chrZ_71530471_71531995	-0.000501439	11.1303	8.48636e-06	0.997676	0.997676			chrZ_13933026_13933538	0.0326255	6.84574	0.0587018	0.80856	0.989295
								chrZ_47287966_47289037	0.0298577	10.4969	0.0578283	0.809962	0.989295
								chrZ_10771298_10771742	-0.0378907	7.75027	0.0574383	0.810592	0.989295
								chrZ_71155227_71155570	0.0435602	5.95089	0.0573445	0.810743	0.989295
								chrZ_72830207_72831123	0.0385841	7.11505	0.0572219	0.810942	0.989295
								chrZ_41225845_41226327	-0.0379409	7.29726	0.0570569	0.81121	0.989295
								chrZ_66658524_66660037	0.0375941	9.44297	0.0568518	0.811543	0.989295
								chrZ_47572094_47573777	0.0259962	10.1443	0.0565662	0.812008	0.989295
								chrZ_50817352_50818275	-0.0423638	7.53746	0.0565613	0.812016	0.989295
								chrZ_56507048_56507733	-0.0457014	6.80089	0.0558012	0.81326	0.989295
								chrZ_38768409_38768921	-0.0403794	6.42508	0.0555332	0.813701	0.989295
								chrZ_38747518_38747959	-0.0536115	6.51988	0.0554676	0.813809	0.989295
								chrZ_5214097_5214651	0.0247432	9.08539	0.0553939	0.81393	0.989295
								chrZ_41268732_41269227	-0.0424242	6.37083	0.0549237	0.814707	0.989295
								chrZ_20815137_20815553	0.0289646	6.98244	0.0549073	0.814734	0.989295
								chrZ_21047091_21048111	0.0274561	8.88378	0.054761	0.814977	0.989295
								chrZ_66691251_66692662	-0.02801	9.79644	0.0547148	0.815053	0.989295
								chrZ_9504450_9505852	0.0281717	11.3725	0.0546296	0.815195	0.989295
								chrZ_15285919_15287180	-0.030865	11.0913	0.0546126	0.815223	0.989295
								chrZ_46693595_46694812	-0.0405106	8.71915	0.0545666	0.815299	0.989295
								chrZ_12011789_12012658	0.0387177	7.74597	0.0538879	0.816431	0.989295
								chrZ_58892793_58893105	-0.0477476	5.83892	0.0535905	0.816929	0.989295
								chrZ_6342679_6343097	-0.0376013	6.38735	0.0535175	0.817052	0.989295
								chrZ_66455672_66456117	-0.0244578	8.53907	0.053417	0.817221	0.989295
								chrZ_14583167_14583939	-0.0432531	7.49315	0.0526474	0.818519	0.989295
								chrZ_16251868_16252111	0.0373263	6.51232	0.0519944	0.819629	0.989295
								chrZ_37636480_37636866	-0.0412807	6.31415	0.0515424	0.820401	0.989295
								chrZ_9903774_9904619	0.0232983	10.5066	0.0512769	0.820856	0.989295
								chrZ_56560191_56560528	-0.0363056	6.35593	0.051084	0.821188	0.989295
								chrZ_14589434_14589731	-0.0333275	6.46007	0.0503404	0.822472	0.989295
								chrZ_14924457_14924872	0.0445378	6.06753	0.0502872	0.822564	0.989295
								chrZ_63750119_63751730	0.0231454	9.56081	0.0495704	0.823813	0.989295
								chrZ_16244029_16244615	-0.0432083	7.53427	0.0494845	0.823963	0.989295
								chrZ_70905361_70905983	-0.0657356	6.89469	0.0493907	0.824127	0.989295
								chrZ_24152900_24153553	-0.0330346	8.26275	0.0491851	0.824487	0.989295
								chrZ_72495083_72496073	0.0346742	7.4219	0.0488074	0.825152	0.989295
								chrZ_5671844_5672488	0.047568	6.87481	0.0485364	0.82563	0.989295
								chrZ_16109398_16109824	0.0353613	6.82722	0.0484173	0.82584	0.989295
								chrZ_10058022_10059444	-0.022247	10.0127	0.0483975	0.825876	0.989295
								chrZ_23822617_23822976	-0.0282499	6.75505	0.0481425	0.826328	0.989295
								chrZ_44764328_44764668	0.0386389	6.20943	0.0481184	0.82637	0.989295
								chrZ_5871718_5872422	-0.039515	6.59612	0.0480282	0.826531	0.989295
								chrZ_31768417_31769068	0.0291214	8.36173	0.0476509	0.827203	0.989295
								chrZ_760297_760713	0.032057	6.89924	0.0472407	0.827936	0.989295
								chrZ_1939893_1940258	0.0421727	6.04535	0.0464311	0.829394	0.989295
								chrZ_4579879_4580731	0.0244883	8.33573	0.045859	0.830432	0.989295
								chrZ_66679852_66680115	0.0428944	5.48606	0.0449483	0.832099	0.989295
								chrZ_46984050_46985132	0.0279496	7.67492	0.0449128	0.832164	0.989295
								chrZ_48831572_48831855	0.0305231	6.40832	0.0445603	0.832815	0.989295
								chrZ_55833478_55834286	0.0354892	7.13243	0.0444118	0.833089	0.989295
								chrZ_62595965_62597529	-0.0220803	10.7027	0.0443497	0.833204	0.989295
								chrZ_45750175_45750856	0.0344301	8.01107	0.0434849	0.834815	0.989295
								chrZ_16152636_16153006	0.0392298	6.58378	0.043472	0.834839	0.989295
								chrZ_30377382_30378776	0.0226401	9.42149	0.0434078	0.834959	0.989295
								chrZ_56681640_56683294	-0.0233942	10.9671	0.0434034	0.834968	0.989295
								chrZ_51557380_51559555	0.0227023	11.6019	0.0432679	0.835222	0.989295
								chrZ_4714305_4714527	-0.042455	5.68701	0.0430656	0.835602	0.989295
								chrZ_20874304_20874593	-0.0381935	5.98214	0.0426977	0.836295	0.989295
								chrZ_16474733_16475862	0.0342386	9.79773	0.0423093	0.837031	0.989295
								chrZ_68764691_68765804	-0.0271892	10.3351	0.0422727	0.837101	0.989295
								chrZ_19488813_19489772	0.0451288	7.32696	0.042225	0.837192	0.989295
								chrZ_55804591_55804927	-0.0442342	5.88302	0.0410165	0.839506	0.989295
								chrZ_70753987_70755645	0.0222899	10.8175	0.0409903	0.839557	0.989295
								chrZ_43679261_43679995	-0.0438464	7.28079	0.0409814	0.839574	0.989295
								chrZ_64895417_64896417	-0.0346584	7.30273	0.0405901	0.840331	0.989295
								chrZ_14629546_14630859	-0.0239879	10.148	0.0404138	0.840674	0.989295
								chrZ_20998958_20999229	-0.038561	6.11719	0.0402192	0.841053	0.989295
								chrZ_7920020_7920844	-0.0284248	7.58356	0.0401973	0.841095	0.989295
								chrZ_38295399_38295833	0.0349017	6.2929	0.0401488	0.84119	0.989295
								chrZ_10945240_10945663	-0.0483409	6.8892	0.0397304	0.842009	0.989295
								chrZ_13045352_13046822	-0.0201818	9.99663	0.0396278	0.84221	0.989295
								chrZ_15240651_15242038	-0.036427	11.4008	0.0392394	0.842975	0.989295
								chrZ_27751683_27752840	0.0335927	8.75969	0.0390961	0.843258	0.989295
								chrZ_28197107_28197624	0.0283503	7.2283	0.0389781	0.843492	0.989295
								chrZ_21601723_21603205	0.0305119	9.83106	0.0388936	0.84366	0.989295
								chrZ_14567681_14569146	0.0262023	11.362	0.0388797	0.843687	0.989295
								chrZ_36561101_36561884	0.0334275	7.62674	0.0386025	0.844238	0.989295
								chrZ_56556939_56557809	-0.0283974	7.96889	0.0384084	0.844625	0.989295
								chrZ_15457974_15458806	-0.0359286	7.00339	0.0383203	0.844801	0.989295
								chrZ_33657192_33657475	-0.0358322	5.75462	0.0381779	0.845086	0.989295
								chrZ_6449412_6450170	0.0266831	8.66246	0.0381349	0.845172	0.989295
								chrZ_13730414_13731583	-0.0299019	8.51615	0.0372422	0.846973	0.989295
								chrZ_1976605_1977175	0.0254728	8.05306	0.0371159	0.847229	0.989295
								chrZ_12104541_12105784	0.0223465	10.2065	0.0371128	0.847235	0.989295
								chrZ_25612949_25613246	0.0345444	6.19663	0.03703	0.847404	0.989295
								chrZ_44168299_44168945	-0.0371782	7.29829	0.0368483	0.847774	0.989295
								chrZ_23992610_23994300	0.0199285	10.5542	0.0367146	0.848047	0.989295
								chrZ_19567853_19568549	-0.0286919	7.84154	0.0366731	0.848132	0.989295
								chrZ_3134079_3134531	-0.0224991	7.55955	0.0363124	0.848872	0.989295
								chrZ_5211015_5211892	0.0208322	8.64176	0.0357068	0.850122	0.989295
								chrZ_64750189_64750416	0.0347273	5.78114	0.0356559	0.850228	0.989295
								chrZ_2296520_2297584	0.0312725	8.53974	0.0356311	0.850279	0.989295
								chrZ_28972342_28973209	0.0190414	8.71581	0.0355986	0.850347	0.989295
								chrZ_15888811_15889683	-0.0224478	8.89277	0.0350934	0.8514	0.989295
								chrZ_4499594_4500035	-0.0304814	6.10498	0.0349999	0.851596	0.989295
								chrZ_876887_877767	-0.0242267	9.42699	0.0349964	0.851603	0.989295
								chrZ_16199883_16200922	0.0348485	10.9899	0.0347276	0.852168	0.989295
								chrZ_5488121_5488864	0.0247627	7.84857	0.0344835	0.852682	0.989295
								chrZ_44457864_44458325	-0.0323232	6.21798	0.0343614	0.85294	0.989295
								chrZ_14243641_14245098	0.0196897	8.89638	0.0340364	0.853629	0.989295
								chrZ_23804133_23804782	0.0358939	7.48166	0.0338822	0.853958	0.989295
								chrZ_33409391_33410239	-0.0330511	7.89734	0.033846	0.854035	0.989295
								chrZ_21546509_21548142	-0.0264846	11.0058	0.0337049	0.854336	0.989295
								chrZ_30562810_30563775	-0.0255422	7.78069	0.0334916	0.854792	0.989295
								chrZ_22582281_22583443	-0.0271867	9.57751	0.0332032	0.855412	0.989295
								chrZ_30372714_30373156	0.0313501	6.79911	0.0329861	0.85588	0.989295
								chrZ_8878126_8878484	-0.0258229	6.81162	0.0329218	0.856019	0.989295
								chrZ_24731585_24733776	0.0167831	10.9858	0.0317311	0.858619	0.989867
								chrZ_45167177_45167815	-0.0294915	6.95776	0.0314212	0.859304	0.989867
								chrZ_59292475_59293258	-0.0247012	7.16971	0.0310264	0.860182	0.989867
								chrZ_44614032_44614860	-0.0276469	8.03568	0.030602	0.861131	0.989867
								chrZ_15948361_15948698	0.035393	6.27302	0.0304701	0.861428	0.989867
								chrZ_15378992_15379292	0.0273686	6.67756	0.0302869	0.861841	0.989867
								chrZ_65500492_65501549	-0.0296263	8.41742	0.0302554	0.861912	0.989867
								chrZ_65547994_65548941	0.0221095	9.438	0.0300935	0.862278	0.989867
								chrZ_28981533_28981798	0.029508	6.77985	0.0300369	0.862407	0.989867
								chrZ_6515361_6516395	-0.0265924	7.87941	0.0300027	0.862484	0.989867
								chrZ_58846938_58847599	-0.0197813	8.99109	0.0297243	0.863117	0.989867
								chrZ_6994352_6994898	0.0338694	6.78043	0.029412	0.863831	0.989867
								chrZ_22875004_22876979	-0.0192341	11.0059	0.0292837	0.864126	0.989867
								chrZ_21003638_21004135	0.0277811	7.32556	0.0285619	0.865795	0.989867
								chrZ_37085258_37085755	0.0247583	7.39031	0.0283109	0.86638	0.989867
								chrZ_72317245_72319007	0.0224161	10.3068	0.0279219	0.867292	0.989867
								chrZ_24176719_24177200	0.0243118	6.83412	0.0278466	0.86747	0.989867
								chrZ_50848222_50849106	-0.0161137	9.99102	0.0277339	0.867736	0.989867
								chrZ_28851118_28853605	-0.0183617	10.9795	0.0276068	0.868037	0.989867
								chrZ_3419647_3421142	-0.0161873	10.266	0.0274423	0.868427	0.989867
								chrZ_37209347_37210693	0.0187523	9.77393	0.0270826	0.869284	0.989867
								chrZ_30549436_30550289	0.0214992	9.92624	0.0269898	0.869506	0.989867
								chrZ_10754467_10755860	-0.016747	10.268	0.0269661	0.869563	0.989867
								chrZ_41767579_41769759	0.0156942	10.8613	0.0268285	0.869893	0.989867
								chrZ_15164247_15166090	0.0283872	11.2679	0.026808	0.869943	0.989867
								chrZ_50847141_50847740	-0.0179177	9.43903	0.0266647	0.870288	0.989867
								chrZ_54987694_54988533	-0.0280682	7.74808	0.0265726	0.87051	0.989867
								chrZ_41376923_41377442	0.0239349	7.12363	0.0263695	0.871001	0.989867
								chrZ_53042043_53043878	-0.0298099	9.05661	0.0260548	0.871767	0.989867
								chrZ_50865319_50865531	-0.0418216	5.41373	0.0259741	0.871964	0.989867
								chrZ_71328630_71329082	-0.0241702	6.9711	0.0257725	0.872457	0.989867
								chrZ_47801669_47802838	0.0205227	8.4733	0.0251909	0.873892	0.989867
								chrZ_5430072_5430677	0.0221132	7.27358	0.0251402	0.874018	0.989867
								chrZ_75390544_75391406	-0.0437456	7.45167	0.0250924	0.874137	0.989867
								chrZ_7156965_7157451	0.0263414	5.9861	0.0250457	0.874253	0.989867
								chrZ_57862938_57864273	0.0229151	8.09821	0.024766	0.874952	0.989867
								chrZ_14375177_14376720	-0.0181326	10.4809	0.0247591	0.874969	0.989867
								chrZ_33971500_33972874	-0.0176825	10.6336	0.0244396	0.875772	0.989867
								chrZ_43463883_43464915	-0.0163483	10.217	0.0241896	0.876403	0.989867
								chrZ_863910_864176	0.0319069	5.95952	0.0239856	0.876922	0.989867
								chrZ_15899674_15900643	-0.0224559	9.67629	0.0238362	0.877302	0.989867
								chrZ_67740160_67740721	-0.021435	8.59831	0.0237227	0.877592	0.989867
								chrZ_36739688_36739930	-0.0258676	6.52199	0.0237148	0.877613	0.989867
								chrZ_54847928_54848466	0.026431	7.07086	0.023575	0.877971	0.989867
								chrZ_56468380_56470095	-0.0194225	9.59119	0.0234005	0.87842	0.989867
								chrZ_14740787_14741213	-0.0232741	6.57598	0.0230476	0.879333	0.989867
								chrZ_11079897_11080142	0.0231391	5.98244	0.0222356	0.881462	0.989867
								chrZ_43053540_43054442	0.0190975	9.19061	0.0220808	0.881872	0.989867
								chrZ_31207390_31207883	-0.0257187	6.98667	0.021856	0.882471	0.989867
								chrZ_41193564_41194594	-0.0192227	8.39573	0.0214736	0.883496	0.989867
								chrZ_58938362_58939649	0.0158221	10.5861	0.0214647	0.88352	0.989867
								chrZ_15372861_15373591	0.0193409	7.52302	0.0213893	0.883723	0.989867
								chrZ_39304852_39305150	0.0228973	7.39183	0.0213831	0.88374	0.989867
								chrZ_56000517_56001912	0.0189362	10.0934	0.0212358	0.884138	0.989867
								chrZ_52508072_52509081	0.0167444	10.5222	0.0208587	0.885165	0.989867
								chrZ_71617551_71619049	0.0178151	10.5649	0.020582	0.885924	0.989867
								chrZ_67188921_67190606	-0.0182002	10.9738	0.0205096	0.886123	0.989867
								chrZ_3594787_3596193	-0.0185676	8.3154	0.0203491	0.886566	0.989867
								chrZ_3131645_3133296	-0.0139629	10.4335	0.0202896	0.886731	0.989867
								chrZ_2053275_2053623	-0.0292266	6.83056	0.0202355	0.886881	0.989867
								chrZ_44069958_44070242	-0.0245248	6.17915	0.0202204	0.886923	0.989867
								chrZ_15987360_15987515	0.0250759	5.57421	0.0201599	0.887091	0.989867
								chrZ_44435446_44436012	-0.0214008	6.5364	0.0200117	0.887504	0.989867
								chrZ_747540_747735	-0.0222294	6.21797	0.0199232	0.887752	0.989867
								chrZ_27778107_27778311	0.0234078	6.66879	0.0194388	0.889116	0.989867
								chrZ_31460767_31461666	0.0172749	7.29499	0.0194324	0.889134	0.989867
								chrZ_44218737_44219857	0.0165057	9.73324	0.0192013	0.889791	0.989867
								chrZ_75531711_75532112	0.0243903	7.01598	0.0189517	0.890505	0.989867
								chrZ_57220410_57220713	0.0266835	5.49569	0.0189134	0.890615	0.989867
								chrZ_38677934_38679687	0.0130704	9.94034	0.0183091	0.892366	0.989867
								chrZ_25607917_25609469	0.0194483	9.05615	0.0178701	0.893656	0.989867
								chrZ_13310520_13311364	-0.0226905	7.1396	0.0176201	0.894398	0.989867
								chrZ_72170950_72171457	0.0228414	6.60166	0.0173577	0.895183	0.989867
								chrZ_34423094_34423435	-0.0205159	6.18472	0.0173318	0.895261	0.989867
								chrZ_57467265_57467522	-0.025138	5.36761	0.0172982	0.895362	0.989867
								chrZ_10924957_10926606	-0.0180899	8.6027	0.0167533	0.897014	0.989867
								chrZ_44402425_44403896	0.0159679	9.66171	0.0166234	0.897412	0.989867
								chrZ_16420178_16420780	-0.0185003	6.96034	0.0162852	0.898455	0.989867
								chrZ_15993799_15994169	0.0205568	6.2097	0.0162149	0.898673	0.989867
								chrZ_22643820_22644568	-0.0258366	7.31265	0.0160712	0.899121	0.989867
								chrZ_14554053_14554412	-0.0191152	6.66067	0.0160171	0.89929	0.989867
								chrZ_10946674_10947661	-0.0197433	7.68694	0.0157662	0.900077	0.989867
								chrZ_31683995_31685173	-0.0122058	10.5143	0.0155394	0.900795	0.989867
								chrZ_28510402_28511543	0.0115321	9.74303	0.0152108	0.901844	0.989867
								chrZ_1201894_1203058	0.0172736	9.5443	0.0151331	0.902094	0.989867
								chrZ_57232360_57233720	-0.0143408	10.5094	0.0151289	0.902107	0.989867
								chrZ_74238574_74239060	0.0156073	7.73927	0.0150551	0.902345	0.989867
								chrZ_49756235_49756674	0.0227181	6.37145	0.0150402	0.902393	0.989867
								chrZ_54842569_54843003	-0.0248173	6.21066	0.0149913	0.902552	0.989867
								chrZ_67329201_67330749	-0.0134247	10.1192	0.0149467	0.902696	0.989867
								chrZ_72811783_72812711	0.0128273	9.9865	0.0148536	0.902998	0.989867
								chrZ_68270470_68270695	0.0282651	5.00657	0.014844	0.903029	0.989867
								chrZ_28256335_28256665	0.0193626	6.49852	0.0147113	0.903461	0.989867
								chrZ_12735120_12735783	0.0181475	7.0904	0.0145847	0.903876	0.989867
								chrZ_28629035_28629552	0.0329954	7.85131	0.0141225	0.905404	0.989867
								chrZ_59370775_59371829	0.0197219	7.09602	0.014116	0.905425	0.989867
								chrZ_62962787_62964225	-0.0146207	10.6135	0.0141095	0.905447	0.989867
								chrZ_72469434_72469930	0.0177018	7.32858	0.0140915	0.905507	0.989867
								chrZ_66307442_66308628	-0.0148356	8.41913	0.0138444	0.906335	0.989867
								chrZ_25171523_25172021	0.027005	6.38254	0.0138433	0.906339	0.989867
								chrZ_30118057_30118732	0.0152318	7.04806	0.0136604	0.906957	0.989867
								chrZ_7225953_7227481	0.0135258	10.0422	0.0135808	0.907227	0.989867
								chrZ_68009360_68009681	0.0278155	5.4027	0.0133426	0.908041	0.989867
								chrZ_30693062_30693669	-0.0163288	7.22128	0.0133063	0.908165	0.989867
								chrZ_23726604_23727446	-0.0224453	9.32887	0.0131842	0.908586	0.989867
								chrZ_28299682_28301324	0.0201973	9.51349	0.0127236	0.91019	0.989867
								chrZ_41212659_41213344	0.0168813	7.36415	0.0126608	0.910411	0.989867
								chrZ_8907765_8908450	-0.0186203	8.4165	0.0126084	0.910596	0.989867
								chrZ_6857135_6857557	-0.0176176	6.72948	0.0126056	0.910606	0.989867
								chrZ_75040606_75042168	0.0133763	9.50122	0.0124184	0.911269	0.989867
								chrZ_42512240_42513837	-0.0113313	11.4388	0.0120091	0.912738	0.989867
								chrZ_10392031_10392883	-0.0166459	7.53938	0.0118849	0.913188	0.989867
								chrZ_46789419_46789988	-0.0211149	6.57871	0.0118358	0.913367	0.989867
								chrZ_63125306_63127608	0.0143157	9.38789	0.0116752	0.913954	0.989867
								chrZ_39302166_39303398	-0.0141671	11.1593	0.0114782	0.914681	0.989867
								chrZ_50690366_50690574	-0.0168402	6.26034	0.0113349	0.915213	0.989867
								chrZ_36490292_36491826	-0.0123916	11.5465	0.0112757	0.915434	0.989867
								chrZ_6464337_6465441	-0.0146484	8.40466	0.0112655	0.915472	0.989867
								chrZ_65330930_65332495	0.0124472	10.3395	0.0112485	0.915536	0.989867
								chrZ_12220139_12220663	0.0215349	6.49158	0.0111406	0.91594	0.989867
								chrZ_27741159_27741495	-0.0195885	6.13094	0.0110479	0.916289	0.989867
								chrZ_38584682_38585920	-0.0120683	10.6399	0.0109428	0.916687	0.989867
								chrZ_44619033_44619596	0.0164893	6.88483	0.0108113	0.917187	0.989867
								chrZ_1992409_1992579	-0.0189994	5.34586	0.0105628	0.918141	0.989867
								chrZ_62946122_62946470	0.0161081	5.79565	0.0104515	0.918572	0.989867
								chrZ_51312990_51313307	-0.0144137	6.46735	0.0103899	0.918811	0.989867
								chrZ_75110511_75111304	0.0167166	6.55998	0.0103837	0.918836	0.989867
								chrZ_42156154_42157482	-0.0121661	11.2381	0.0102818	0.919233	0.989867
								chrZ_46704231_46704572	0.0212145	6.06405	0.0102592	0.919322	0.989867
								chrZ_61565111_61565636	0.0160378	7.37801	0.010148	0.919759	0.989867
								chrZ_16302590_16303015	-0.0132814	6.58316	0.0100743	0.92005	0.989867
								chrZ_45761417_45762697	0.0101498	10.036	0.00982068	0.921059	0.989867
								chrZ_47472968_47474882	0.00981921	9.40498	0.00972334	0.92145	0.989867
								chrZ_75454136_75455008	-0.0171977	9.49818	0.00965398	0.92173	0.989867
								chrZ_12100546_12101318	-0.0115309	9.04406	0.00963274	0.921816	0.989867
								chrZ_28066445_28066737	-0.0240293	6.28018	0.0095547	0.922132	0.989867
								chrZ_11751293_11752591	0.0129074	7.66848	0.00937309	0.922874	0.989867
								chrZ_11571976_11572374	0.0252235	6.07167	0.00921478	0.923526	0.989867
								chrZ_1472223_1472577	-0.0156769	7.12659	0.00910875	0.923966	0.989867
								chrZ_43923668_43925279	-0.0153411	8.04588	0.00890166	0.924832	0.989867
								chrZ_13891149_13891642	0.0135668	7.68823	0.00883745	0.925103	0.989867
								chrZ_1718128_1719895	-0.0103976	11.5572	0.00882965	0.925136	0.989867
								chrZ_21581418_21582564	0.0113905	10.0923	0.00876004	0.925431	0.989867
								chrZ_2712428_2713472	0.0110049	8.25012	0.00874498	0.925495	0.989867
								chrZ_16343021_16343627	-0.013807	7.53598	0.00860881	0.926075	0.989867
								chrZ_27717062_27718370	0.0127309	10.28	0.00855703	0.926297	0.989867
								chrZ_18262133_18262804	0.0207486	6.89079	0.0075688	0.930672	0.994029
								chrZ_53580304_53581897	-0.00874164	10.5445	0.00731591	0.931838	0.99415
								chrZ_63133251_63134554	-0.00894259	8.78169	0.00724622	0.932162	0.99415
								chrZ_33361028_33361379	-0.0180474	5.95952	0.00723265	0.932226	0.99415
								chrZ_11298811_11299150	-0.0189231	5.56744	0.00712259	0.932742	0.994182
								chrZ_7262366_7263921	-0.00810833	10.2095	0.00702245	0.933215	0.994182
								chrZ_8976249_8976693	-0.0125388	6.65597	0.00691331	0.933735	0.994224
								chrZ_45061095_45062317	-0.0123977	7.41805	0.0064364	0.936057	0.99564
								chrZ_22493591_22494452	-0.0130147	7.19028	0.00636209	0.936426	0.99564
								chrZ_21206857_21207760	-0.0138995	6.99701	0.00634219	0.936525	0.99564
								chrZ_43769039_43769712	0.0138944	6.91529	0.00618615	0.937309	0.99564
								chrZ_12852046_12853482	-0.00829396	10.4033	0.00600455	0.938235	0.99564
								chrZ_34397778_34399056	0.0116966	7.91116	0.00594613	0.938535	0.99564
								chrZ_5416849_5417507	0.0151253	7.86126	0.005894	0.938805	0.99564
								chrZ_738292_738991	0.0110288	9.03928	0.00569831	0.939827	0.99564
								chrZ_66590369_66591192	0.0114667	7.27712	0.0056268	0.940205	0.99564
								chrZ_13832169_13834698	0.00789047	10.378	0.00559942	0.940351	0.99564
								chrZ_41729682_41730113	0.0164226	5.89055	0.00559886	0.940354	0.99564
								chrZ_30484748_30485088	0.0188996	6.20811	0.00505667	0.94331	0.997193
								chrZ_28987896_28988617	0.00780177	8.93713	0.00497041	0.943795	0.997193
								chrZ_72806085_72806532	-0.0104473	6.84753	0.00493621	0.943988	0.997193
								chrZ_66539955_66540154	0.0136228	5.87405	0.00491299	0.94412	0.997193
								chrZ_67563849_67565181	-0.00758386	10.6394	0.00482974	0.944595	0.997193
								chrZ_48807473_48808371	-0.0076969	9.78642	0.00468109	0.945452	0.997193
								chrZ_43767771_43768149	0.0139362	6.41354	0.00458078	0.946039	0.997193
								chrZ_15203294_15204335	-0.00840398	9.09622	0.00453071	0.946334	0.997193
								chrZ_7837332_7838224	-0.00979642	7.31629	0.0045294	0.946342	0.997193
								chrZ_38355783_38357728	-0.0069832	9.05904	0.00413861	0.948706	0.997193
								chrZ_30364366_30365571	-0.00623219	9.58762	0.004083	0.949051	0.997193
								chrZ_10045780_10047528	0.00773168	11.8376	0.0040387	0.949328	0.997193
								chrZ_58286582_58287450	-0.0110152	7.10767	0.00401948	0.949448	0.997193
								chrZ_44417596_44417945	-0.0109084	6.34345	0.00396682	0.94978	0.997193
								chrZ_28268895_28269157	0.0122624	5.99932	0.00390459	0.950175	0.997193
								chrZ_75472098_75473297	0.0081011	10.7774	0.0037642	0.951078	0.997193
								chrZ_28606655_28608310	-0.00830743	8.48317	0.00370641	0.951455	0.997193
								chrZ_58849361_58851263	-0.0058936	11.1905	0.00368209	0.951614	0.997193
								chrZ_3414515_3415113	0.0122077	6.97359	0.00367827	0.951639	0.997193
								chrZ_5392884_5393393	-0.0100777	7.17548	0.00366836	0.951704	0.997193
								chrZ_12308682_12309631	-0.00927658	7.85629	0.00363386	0.951931	0.997193
								chrZ_9874541_9874782	-0.0113005	5.94873	0.00338034	0.953637	0.997248
								chrZ_27693878_27695274	0.00841257	11.4948	0.00330102	0.954183	0.997248
								chrZ_22427803_22428319	-0.00885486	6.81188	0.00327137	0.954389	0.997248
								chrZ_68471106_68472138	-0.0109835	7.48675	0.00327081	0.954393	0.997248
								chrZ_6493500_6494442	-0.00619755	8.67802	0.00322116	0.95474	0.997248
								chrZ_6903480_6904965	0.00703494	10.6452	0.00319236	0.954943	0.997248
								chrZ_33286465_33287925	-0.00498397	10.0694	0.00313418	0.955355	0.997248
								chrZ_66534086_66534837	-0.00757392	7.7838	0.00306346	0.955861	0.997273
								chrZ_23824881_23825077	-0.0123592	6.03697	0.00285893	0.957358	0.997389
								chrZ_53322358_53323595	-0.00518872	9.71396	0.00280533	0.95776	0.997389
								chrZ_4210543_4212380	0.0061027	11.3178	0.00271441	0.958449	0.997389
								chrZ_41448270_41448705	0.0067141	7.74311	0.00265979	0.958869	0.997389
								chrZ_25340687_25341807	-0.00907468	7.4094	0.00253772	0.959823	0.997389
								chrZ_63206869_63208520	0.00571135	10.3258	0.00252846	0.959896	0.997389
								chrZ_27646574_27647209	-0.00574673	8.33957	0.00245616	0.960473	0.997389
								chrZ_6359234_6359421	0.00864472	6.62152	0.00241387	0.960815	0.997389
								chrZ_7017563_7018643	0.00798366	7.66678	0.00237691	0.961116	0.997389
								chrZ_25613760_25614125	0.00985376	6.05481	0.00235541	0.961292	0.997389
								chrZ_32765731_32766575	0.00654366	10.3916	0.00226945	0.962004	0.997389
								chrZ_74869083_74870790	-0.00467323	10.8085	0.00220581	0.96254	0.997389
[truncated: 74 more rows]
