# Supplementary material for: Chromatin accessibility, not 5mC methylation covaries with partial dosage compensation in crows
Source: PLoS Genet. 2023 Sep 25;19(9):e1010901. doi: 10.1371/journal.pgen.1010901 (PMC10575545; doi:10.1371/journal.pgen.1010901)
Supplement: S8 Table — (XLSX) [file pgen.1010901.s033.xlsx]

## Sheet: S8 Table
S8 Table. Mean, median, and 95% confidence intervals for F/M methylation values in dosage balanced and unbalanced genes and CpG islands.
Subanalysis	Tissue	State	Median	Mean	Lower_CI	Upper_CI
CpG Islands	Liver	Dosage Balanced	1	1.13939	1.03589	1.24289
CpG Islands	Liver	Unbalanced	1	1.03761	0.974871	1.10035
CpG Islands	Spleen	Dosage Balanced	1	1.0409	0.975096	1.1067
CpG Islands	Spleen	Unbalanced	1	1.12343	1.04731	1.19955
Gene	Liver	Dosage Balanced	1.14526	1.23822	1.19572	1.28072
Gene	Liver	Unbalanced	1.1619	1.30203	1.25289	1.35117
Gene	Spleen	Dosage Balanced	1.04138	1.09485	1.06072	1.12898
Gene	Spleen	Unbalanced	1.04545	1.09974	1.06278	1.13671
