# Supplementary material for: Chromatin accessibility, not 5mC methylation covaries with partial dosage compensation in crows
Source: PLoS Genet. 2023 Sep 25;19(9):e1010901. doi: 10.1371/journal.pgen.1010901 (PMC10575545; doi:10.1371/journal.pgen.1010901)
Supplement: S9 Table — (XLSX) [file pgen.1010901.s034.xlsx]

## Sheet: S9 Table
S9 Table. SRA identifiers for the sequenced data
accession	study	object_status	bioproject_accession	biosample_accession	library_ID	title	multiplex_library_ID	index	index2	index3	index4	flowcell_ID	lane_number	library_strategy	library_source	library_selection	library_layout	platform	instrument_model	sequence_date	design_description	insert_size	filetype	filename	file_md5	filename2	file2_md5	filename3	file3_md5	filename4	file4_md5	extension_file1	extension_file2	extension_file3	extension_file4	assembly	fasta_file
SRR24510559	SRP235128	new	PRJNA594256	SAMN22377689	D_Ko_C29_LIVER_ADL_F__180608_L183_0418_ACCCRKANXX__CCGTTTGT__L2	WGS on carrion & hooded crows-ATACseq	180608_L183_0418_ACCCRKANXX	CCGTTTGT				ACCCRKANXX	2	WGS	GENOMIC	Random	PAIRED	ILLUMINA	Illumina HiSeq 1500	2018-06-14-13:53	WGS, 2x50 on tissue	500	fastq	file1_R1.fq.gz	108b6c206d75b4f28e9b31c9bf36a9ee	file1_R2.fq.gz	fd5a20a1e6c13665bf8f9c593c36e059					.fq.gz	.fq.gz
SRR24510558	SRP235128	new	PRJNA594256	SAMN22377696	D_Ko_C31_LIVER_ADL_M__180629_L183_0422_ACCGEGANXX__CGTACTAG__L4	WGS on carrion & hooded crows-ATACseq	180629_L183_0422_ACCGEGANXX	CGTACTAG				ACCGEGANXX	4	WGS	GENOMIC	Random	PAIRED	ILLUMINA	Illumina HiSeq 1500	2018-07-03-10:16	WGS, 2x50 on tissue	500	fastq	file2_R1.fq.gz	216ef6ee78df52c285aa8f8206bd6fc6	file2_R2.fq.gz	73fd25753b3294efe5d45ad1a6b98840					.fq.gz	.fq.gz
SRR24510547	SRP235128	new	PRJNA594256	SAMN22377696	D_Ko_C31_LIVER_ADL_M__180629_L183_0422_ACCGEGANXX__CGTACTAG__L6	WGS on carrion & hooded crows-ATACseq	180629_L183_0422_ACCGEGANXX	CGTACTAG				ACCGEGANXX	6	WGS	GENOMIC	Random	PAIRED	ILLUMINA	Illumina HiSeq 1500	2018-07-03-10:16	WGS, 2x50 on tissue	500	fastq	file3_R1.fq.gz	0350a5837f2831d79b26d092bf29f7f7	file3_R2.fq.gz	24565449f0e6159b2277ee58d9510b74					.fq.gz	.fq.gz
SRR24510536	SRP235128	new	PRJNA594256	SAMN22377696	D_Ko_C31_LIVER_ADL_M__181102_A00181_0055_AH3TG7DRXX__TAAGGCGA__L1	WGS on carrion & hooded crows-ATACseq	181102_A00181_0055_AH3TG7DRXX	TAAGGCGA				AH3TG7DRXX	1	WGS	GENOMIC	Random	PAIRED	ILLUMINA	Illumina NovaSeq 6000	2018-11-15-11:48	WGS, 2x50 on tissue	500	fastq	file4_R1.fq.gz	6a38af77b1b49e11da76391c40c87ff2	file4_R2.fq.gz	19907b90cc5fb9c4d4e855160ae653e3					.fq.gz	.fq.gz
SRR24510525	SRP235128	new	PRJNA594256	SAMN22377709	D_Ko_C31_SPLEEN_ADL_M__180608_L183_0418_ACCCRKANXX__AAGAGGCA__L3	WGS on carrion & hooded crows-ATACseq	180608_L183_0418_ACCCRKANXX	AAGAGGCA				ACCCRKANXX	3	WGS	GENOMIC	Random	PAIRED	ILLUMINA	Illumina HiSeq 1500	2018-06-14-13:53	WGS, 2x50 on tissue	500	fastq	file5_R1.fq.gz	c869f5f9c544a276b095f6afd951daba	file5_R2.fq.gz	2bf088bdcda6a4e69a3334dfea4afa9f					.fq.gz	.fq.gz
SRR24510514	SRP235128	new	PRJNA594256	SAMN22377709	D_Ko_C31_SPLEEN_ADL_M__180629_L183_0422_ACCGEGANXX__AAGAGGCA__L2	WGS on carrion & hooded crows-ATACseq	180629_L183_0422_ACCGEGANXX	AAGAGGCA				ACCGEGANXX	2	WGS	GENOMIC	Random	PAIRED	ILLUMINA	Illumina HiSeq 1500	2018-07-03-10:16	WGS, 2x50 on tissue	500	fastq	file6_R1.fq.gz	91529fa915951973cf0a674e7cc9e6ce	file6_R2.fq.gz	d3078e6e27e1be9fe3909b2949ac8e9c					.fq.gz	.fq.gz
SRR24510503	SRP235128	new	PRJNA594256	SAMN22377709	D_Ko_C31_SPLEEN_ADL_M__181102_A00181_0055_AH3TG7DRXX__AAGAGGCA__L1	WGS on carrion & hooded crows-ATACseq	181102_A00181_0055_AH3TG7DRXX	AAGAGGCA				AH3TG7DRXX	1	WGS	GENOMIC	Random	PAIRED	ILLUMINA	Illumina NovaSeq 6000	2018-11-15-11:48	WGS, 2x50 on tissue	500	fastq	file7_R1.fq.gz	8e7cf9fc31ed9425c9d6ff57ca8736a8	file7_R2.fq.gz	7d78c0b6e387bb7f14b896d629482b36					.fq.gz	.fq.gz
SRR24510492	SRP235128	new	PRJNA594256	SAMN22377697	D_Ko_C36_LIVER_ADL_M__180608_L183_0418_ACCCRKANXX__TAAGGCGA__L1	WGS on carrion & hooded crows-ATACseq	180608_L183_0418_ACCCRKANXX	TAAGGCGA				ACCCRKANXX	1	WGS	GENOMIC	Random	PAIRED	ILLUMINA	Illumina HiSeq 1500	2018-06-14-13:53	WGS, 2x50 on tissue	500	fastq	file8_R1.fq.gz	f689b56b85e805f4f05209fc125adb5f	file8_R2.fq.gz	ee4e6a069aefa41d59b8c3bb3ce50544					.fq.gz	.fq.gz
SRR24510481	SRP235128	new	PRJNA594256	SAMN22377697	D_Ko_C36_LIVER_ADL_M__180629_L183_0422_ACCGEGANXX__TAAGGCGA__L1	WGS on carrion & hooded crows-ATACseq	180629_L183_0422_ACCGEGANXX	TAAGGCGA				ACCGEGANXX	1	WGS	GENOMIC	Random	PAIRED	ILLUMINA	Illumina HiSeq 1500	2018-07-03-10:16	WGS, 2x50 on tissue	500	fastq	file9_R1.fq.gz	97f6d0c573da3b014a96aee32bc25060	file9_R2.fq.gz	1916151b598ecc7f2d9f220b20b4a465					.fq.gz	.fq.gz
SRR24510475	SRP235128	new	PRJNA594256	SAMN22377697	D_Ko_C36_LIVER_ADL_M__181102_A00181_0055_AH3TG7DRXX__TAAGGCGA__L2	WGS on carrion & hooded crows-ATACseq	181102_A00181_0055_AH3TG7DRXX	TAAGGCGA				AH3TG7DRXX	2	WGS	GENOMIC	Random	PAIRED	ILLUMINA	Illumina NovaSeq 6000	2018-11-15-11:48	WGS, 2x50 on tissue	500	fastq	file10_R1.fq.gz	097b49c8ba77263990ec086f979cf93a	file10_R2.fq.gz	dd7710bb3b0ded46a3c39bc81a91b564					.fq.gz	.fq.gz
SRR24510557	SRP235128	new	PRJNA594256	SAMN22377697	D_Ko_C36_LIVER_ADL_M__190228_L183_0474_ACD2U8ANXX__TAAGGCGA__L5	WGS on carrion & hooded crows-ATACseq	190228_L183_0474_ACD2U8ANXX	TAAGGCGA				ACD2U8ANXX	5	WGS	GENOMIC	Random	PAIRED	ILLUMINA	Illumina HiSeq 1500	2019-04-03-12:08	WGS, 2x50 on tissue	500	fastq	file11_R1.fq.gz	e946dd37e52b160f235d65d795db3ef4	file11_R2.fq.gz	cb965547b15ef6fc2e307697d375831a					.fq.gz	.fq.gz
SRR24510556	SRP235128	new	PRJNA594256	SAMN22377710	D_Ko_C36_SPLEEN_ADL_M__180608_L183_0418_ACCCRKANXX__GGACTCCT__L1	WGS on carrion & hooded crows-ATACseq	180608_L183_0418_ACCCRKANXX	GGACTCCT				ACCCRKANXX	1	WGS	GENOMIC	Random	PAIRED	ILLUMINA	Illumina HiSeq 1500	2018-06-14-13:53	WGS, 2x50 on tissue	500	fastq	file12_R1.fq.gz	79e52f72ff61f5240b52304e907f757b	file12_R2.fq.gz	87618d8fea4192b177df540f4655df9d					.fq.gz	.fq.gz
SRR24510555	SRP235128	new	PRJNA594256	SAMN22377710	D_Ko_C36_SPLEEN_ADL_M__180629_L183_0422_ACCGEGANXX__GGACTCCT__L1	WGS on carrion & hooded crows-ATACseq	180629_L183_0422_ACCGEGANXX	GGACTCCT				ACCGEGANXX	1	WGS	GENOMIC	Random	PAIRED	ILLUMINA	Illumina HiSeq 1500	2018-07-03-10:16	WGS, 2x50 on tissue	500	fastq	file13_R1.fq.gz	53b3fefcea5009fd4546e297c6a1eee9	file13_R2.fq.gz	ca6f8e8ed8c138fdb08685d245f01c10					.fq.gz	.fq.gz
SRR24510554	SRP235128	new	PRJNA594256	SAMN22377710	D_Ko_C36_SPLEEN_ADL_M__181102_A00181_0055_AH3TG7DRXX__GGACTCCT__L2	WGS on carrion & hooded crows-ATACseq	181102_A00181_0055_AH3TG7DRXX	GGACTCCT				AH3TG7DRXX	2	WGS	GENOMIC	Random	PAIRED	ILLUMINA	Illumina NovaSeq 6000	2018-11-15-11:48	WGS, 2x50 on tissue	500	fastq	file14_R1.fq.gz	1f9371a51447defd634726bad84176f6	file14_R2.fq.gz	3e3769bd092570b93abb60a45d1ed32c					.fq.gz	.fq.gz
SRR24510553	SRP235128	new	PRJNA594256	SAMN22377690	D_Ko_C45_LIVER_ADL_F__180608_L183_0418_ACCCRKANXX__AGGTTGGG__L2	WGS on carrion & hooded crows-ATACseq	180608_L183_0418_ACCCRKANXX	AGGTTGGG				ACCCRKANXX	2	WGS	GENOMIC	Random	PAIRED	ILLUMINA	Illumina HiSeq 1500	2018-06-14-13:53	WGS, 2x50 on tissue	500	fastq	file15_R1.fq.gz	f6c9704a98e5f8f7d28d3622d91a7af3	file15_R2.fq.gz	91862929c91d76318b618d161ea69f5c					.fq.gz	.fq.gz
SRR24510552	SRP235128	new	PRJNA594256	SAMN22377690	D_Ko_C45_LIVER_ADL_F__180629_L183_0422_ACCGEGANXX__AGGTTGGG__L2	WGS on carrion & hooded crows-ATACseq	180629_L183_0422_ACCGEGANXX	AGGTTGGG				ACCGEGANXX	2	WGS	GENOMIC	Random	PAIRED	ILLUMINA	Illumina HiSeq 1500	2018-07-03-10:16	WGS, 2x50 on tissue	500	fastq	file16_R1.fq.gz	87abc1252f6f111efc54d586d3c35d00	file16_R2.fq.gz	4c8ea98ef14cc4c9cb4fefba8ac84dac					.fq.gz	.fq.gz
SRR24510551	SRP235128	new	PRJNA594256	SAMN22377690	D_Ko_C45_LIVER_ADL_F__181102_A00181_0055_AH3TG7DRXX__AGGTTGGG__L2	WGS on carrion & hooded crows-ATACseq	181102_A00181_0055_AH3TG7DRXX	AGGTTGGG				AH3TG7DRXX	2	WGS	GENOMIC	Random	PAIRED	ILLUMINA	Illumina NovaSeq 6000	2018-11-15-11:48	WGS, 2x50 on tissue	500	fastq	file17_R1.fq.gz	3931fe4f131e2b591847535247a3b99c	file17_R2.fq.gz	c438cb568908411bed3e23f5b61d97b3					.fq.gz	.fq.gz
SRR24510550	SRP235128	new	PRJNA594256	SAMN22377703	D_Ko_C45_SPLEEN_ADL_F__180608_L183_0418_ACCCRKANXX__ACCACTGT__L1	WGS on carrion & hooded crows-ATACseq	180608_L183_0418_ACCCRKANXX	ACCACTGT				ACCCRKANXX	1	WGS	GENOMIC	Random	PAIRED	ILLUMINA	Illumina HiSeq 1500	2018-06-14-13:53	WGS, 2x50 on tissue	500	fastq	file18_R1.fq.gz	14d3478aad6e673e3804e989c4534799	file18_R2.fq.gz	b1f626c8e3bb6a6ed799a36c04fbf2e6					.fq.gz	.fq.gz
SRR24510549	SRP235128	new	PRJNA594256	SAMN22377703	D_Ko_C45_SPLEEN_ADL_F__180629_L183_0422_ACCGEGANXX__ACCACTGT__L1	WGS on carrion & hooded crows-ATACseq	180629_L183_0422_ACCGEGANXX	ACCACTGT				ACCGEGANXX	1	WGS	GENOMIC	Random	PAIRED	ILLUMINA	Illumina HiSeq 1500	2018-07-03-10:16	WGS, 2x50 on tissue	500	fastq	file19_R1.fq.gz	899cd049324f3d345fcd2e4c3bfd8f4c	file19_R2.fq.gz	cdaef46dce50b2c9d26daaad1182100e					.fq.gz	.fq.gz
SRR24510548	SRP235128	new	PRJNA594256	SAMN22377703	D_Ko_C45_SPLEEN_ADL_F__181102_A00181_0055_AH3TG7DRXX__GTCGTGAT__L2	WGS on carrion & hooded crows-ATACseq	181102_A00181_0055_AH3TG7DRXX	GTCGTGAT				AH3TG7DRXX	2	WGS	GENOMIC	Random	PAIRED	ILLUMINA	Illumina NovaSeq 6000	2018-11-15-11:48	WGS, 2x50 on tissue	500	fastq	file20_R1.fq.gz	f2f9eba69a9ceac3d373d9a144595646	file20_R2.fq.gz	9afaf5e41c65a0cacbae5a526bbfbe71					.fq.gz	.fq.gz
SRR24510546	SRP235128	new	PRJNA594256	SAMN22377698	D_Ko_C53_LIVER_ADL_M__180608_L183_0418_ACCCRKANXX__TCCTGAGC__L2	WGS on carrion & hooded crows-ATACseq	180608_L183_0418_ACCCRKANXX	TCCTGAGC				ACCCRKANXX	2	WGS	GENOMIC	Random	PAIRED	ILLUMINA	Illumina HiSeq 1500	2018-06-14-13:53	WGS, 2x50 on tissue	500	fastq	file21_R1.fq.gz	10f858393a50a3c85482b58ffd97f3c5	file21_R2.fq.gz	c132cac3bbbcf4bffcacfedbb7dc9524					.fq.gz	.fq.gz
SRR24510545	SRP235128	new	PRJNA594256	SAMN22377711	D_Ko_C53_SPLEEN_ADL_M__180608_L183_0418_ACCCRKANXX__CAGAGAGG__L2	WGS on carrion & hooded crows-ATACseq	180608_L183_0418_ACCCRKANXX	CAGAGAGG				ACCCRKANXX	2	WGS	GENOMIC	Random	PAIRED	ILLUMINA	Illumina HiSeq 1500	2018-06-14-13:53	WGS, 2x50 on tissue	500	fastq	file22_R1.fq.gz	74699875ac536f831bbf8667d702c980	file22_R2.fq.gz	b486e341fa813bbbd1875d557c9ea19c					.fq.gz	.fq.gz
SRR24510544	SRP235128	new	PRJNA594256	SAMN22377711	D_Ko_C53_SPLEEN_ADL_M__180629_L183_0422_ACCGEGANXX__CAGAGAGG__L2	WGS on carrion & hooded crows-ATACseq	180629_L183_0422_ACCGEGANXX	CAGAGAGG				ACCGEGANXX	2	WGS	GENOMIC	Random	PAIRED	ILLUMINA	Illumina HiSeq 1500	2018-07-03-10:16	WGS, 2x50 on tissue	500	fastq	file23_R1.fq.gz	2028d2f1748367296c4810dd31b3bcaf	file23_R2.fq.gz	395862086cc7b00f89a5d78d34dcc8be					.fq.gz	.fq.gz
SRR24510543	SRP235128	new	PRJNA594256	SAMN22377711	D_Ko_C53_SPLEEN_ADL_M__181102_A00181_0055_AH3TG7DRXX__CAGAGAGG__L2	WGS on carrion & hooded crows-ATACseq	181102_A00181_0055_AH3TG7DRXX	CAGAGAGG				AH3TG7DRXX	2	WGS	GENOMIC	Random	PAIRED	ILLUMINA	Illumina NovaSeq 6000	2018-11-15-11:48	WGS, 2x50 on tissue	500	fastq	file24_R1.fq.gz	8787b179235bd0ad44e997a12456b38b	file24_R2.fq.gz	c45ac2ce2e217390ba716555ea844af7					.fq.gz	.fq.gz
SRR24510542	SRP235128	new	PRJNA594256	SAMN22377691	D_Ko_C59_LIVER_ADL_F__180629_L183_0422_ACCGEGANXX__TGGTCACA__L3	WGS on carrion & hooded crows-ATACseq	180629_L183_0422_ACCGEGANXX	TGGTCACA				ACCGEGANXX	3	WGS	GENOMIC	Random	PAIRED	ILLUMINA	Illumina HiSeq 1500	2018-07-03-10:16	WGS, 2x50 on tissue	500	fastq	file26_R1.fq.gz	9d04188a4703208d2dcfa90dd8580ef9	file26_R2.fq.gz	96d4a5f7dc642d111e670fb161377627					.fq.gz	.fq.gz
SRR24510541	SRP235128	new	PRJNA594256	SAMN22377691	D_Ko_C59_LIVER_ADL_F__181102_A00181_0055_AH3TG7DRXX__TGGTCACA__L2	WGS on carrion & hooded crows-ATACseq	181102_A00181_0055_AH3TG7DRXX	TGGTCACA				AH3TG7DRXX	2	WGS	GENOMIC	Random	PAIRED	ILLUMINA	Illumina NovaSeq 6000	2018-11-15-11:48	WGS, 2x50 on tissue	500	fastq	file27_R1.fq.gz	910520ae6a3d7e9f9021da9f4da2da4f	file27_R2.fq.gz	46accd6f3f845fdff17ac4a5cf8655bc					.fq.gz	.fq.gz
SRR24510540	SRP235128	new	PRJNA594256	SAMN22377704	D_Ko_C59_SPLEEN_ADL_F__180608_L183_0418_ACCCRKANXX__CCGTTTGT__L3	WGS on carrion & hooded crows-ATACseq	180608_L183_0418_ACCCRKANXX	CCGTTTGT				ACCCRKANXX	3	WGS	GENOMIC	Random	PAIRED	ILLUMINA	Illumina HiSeq 1500	2018-06-14-13:53	WGS, 2x50 on tissue	500	fastq	file28_R1.fq.gz	460100253a5db660a6ce572052a856ec	file28_R2.fq.gz	15c910950d20f42023d7f348a98589fd					.fq.gz	.fq.gz
SRR24510539	SRP235128	new	PRJNA594256	SAMN22377704	D_Ko_C59_SPLEEN_ADL_F__180629_L183_0422_ACCGEGANXX__CCGTTTGT__L3	WGS on carrion & hooded crows-ATACseq	180629_L183_0422_ACCGEGANXX	CCGTTTGT				ACCGEGANXX	3	WGS	GENOMIC	Random	PAIRED	ILLUMINA	Illumina HiSeq 1500	2018-07-03-10:16	WGS, 2x50 on tissue	500	fastq	file29_R1.fq.gz	3cbd2b2a1a797c4f17c23f86a693e230	file29_R2.fq.gz	e412e99a3657d4870f35b30f89102f87					.fq.gz	.fq.gz
SRR24510538	SRP235128	new	PRJNA594256	SAMN22377704	D_Ko_C59_SPLEEN_ADL_F__181102_A00181_0055_AH3TG7DRXX__CCGTTTGT__L2	WGS on carrion & hooded crows-ATACseq	181102_A00181_0055_AH3TG7DRXX	CCGTTTGT				AH3TG7DRXX	2	WGS	GENOMIC	Random	PAIRED	ILLUMINA	Illumina NovaSeq 6000	2018-11-15-11:48	WGS, 2x50 on tissue	500	fastq	file30_R1.fq.gz	bf63ba08e420030609ef94125a99ae52	file30_R2.fq.gz	51f742d2ddebcefee3345ba5344288b1					.fq.gz	.fq.gz
SRR24510537	SRP235128	new	PRJNA594256	SAMN22377699	D_Ko_C63_LIVER_ADL_M__180608_L183_0418_ACCCRKANXX__GCTACGCT__L3	WGS on carrion & hooded crows-ATACseq	180608_L183_0418_ACCCRKANXX	GCTACGCT				ACCCRKANXX	3	WGS	GENOMIC	Random	PAIRED	ILLUMINA	Illumina HiSeq 1500	2018-06-14-13:53	WGS, 2x50 on tissue	500	fastq	file31_R1.fq.gz	ff1ad8b150ee70cea8cc99cc5360d0bd	file31_R2.fq.gz	b4d18eebf6abef78c2036f5b2d9aa8e0					.fq.gz	.fq.gz
SRR24510535	SRP235128	new	PRJNA594256	SAMN22377699	D_Ko_C63_LIVER_ADL_M__180629_L183_0422_ACCGEGANXX__GCTACGCT__L3	WGS on carrion & hooded crows-ATACseq	180629_L183_0422_ACCGEGANXX	GCTACGCT				ACCGEGANXX	3	WGS	GENOMIC	Random	PAIRED	ILLUMINA	Illumina HiSeq 1500	2018-07-03-10:16	WGS, 2x50 on tissue	500	fastq	file32_R1.fq.gz	3c4a8a829b08900901edf68f1c4aeac3	file32_R2.fq.gz	6fd627d8647fc377eeefceecddcddf2d					.fq.gz	.fq.gz
SRR24510534	SRP235128	new	PRJNA594256	SAMN22377699	D_Ko_C63_LIVER_ADL_M__181102_A00181_0055_AH3TG7DRXX__GCTACGCT__L1	WGS on carrion & hooded crows-ATACseq	181102_A00181_0055_AH3TG7DRXX	GCTACGCT				AH3TG7DRXX	1	WGS	GENOMIC	Random	PAIRED	ILLUMINA	Illumina NovaSeq 6000	2018-11-15-11:48	WGS, 2x50 on tissue	500	fastq	file33_R1.fq.gz	62d635b40a179f0d61ff8a77e5ef3e57	file33_R2.fq.gz	dee62f7c46fcb2661accd5105848fac7					.fq.gz	.fq.gz
SRR24510533	SRP235128	new	PRJNA594256	SAMN22377699	D_Ko_C63_LIVER_ADL_M__190228_L183_0474_ACD2U8ANXX__GCTACGCT__L5	WGS on carrion & hooded crows-ATACseq	190228_L183_0474_ACD2U8ANXX	GCTACGCT				ACD2U8ANXX	5	WGS	GENOMIC	Random	PAIRED	ILLUMINA	Illumina HiSeq 1500	2019-04-03-12:08	WGS, 2x50 on tissue	500	fastq	file34_R1.fq.gz	930cfc0616d3c5a9e252fbb526fa8b74	file34_R2.fq.gz	388b259dbd666d8a53d7edeba3cc7365					.fq.gz	.fq.gz
SRR24510532	SRP235128	new	PRJNA594256	SAMN22377712	D_Ko_C63_SPLEEN_ADL_M__180608_L183_0418_ACCCRKANXX__TAAGGCGA__L3	WGS on carrion & hooded crows-ATACseq	180608_L183_0418_ACCCRKANXX	TAAGGCGA				ACCCRKANXX	3	WGS	GENOMIC	Random	PAIRED	ILLUMINA	Illumina HiSeq 1500	2018-06-14-13:53	WGS, 2x50 on tissue	500	fastq	file35_R1.fq.gz	d093528d98362c94b4121d2f05ebdfd6	file35_R2.fq.gz	417bef8bed9423b661d0f6ad8c325d08					.fq.gz	.fq.gz
SRR24510531	SRP235128	new	PRJNA594256	SAMN22377712	D_Ko_C63_SPLEEN_ADL_M__180629_L183_0422_ACCGEGANXX__TAAGGCGA__L3	WGS on carrion & hooded crows-ATACseq	180629_L183_0422_ACCGEGANXX	TAAGGCGA				ACCGEGANXX	3	WGS	GENOMIC	Random	PAIRED	ILLUMINA	Illumina HiSeq 1500	2018-07-03-10:16	WGS, 2x50 on tissue	500	fastq	file36_R1.fq.gz	61687c663be16f2f595c4ee55b8aa712	file36_R2.fq.gz	4d9989d6acf8ece858ee0223769f0ca9					.fq.gz	.fq.gz
SRR24510530	SRP235128	new	PRJNA594256	SAMN13509876	S_Up_H59_LIVER_ADL_M__180608_L183_0418_ACCCRKANXX__GTAGAGGA__L3	WGS on carrion & hooded crows-ATACseq	180608_L183_0418_ACCCRKANXX	GTAGAGGA				ACCCRKANXX	3	WGS	GENOMIC	Random	PAIRED	ILLUMINA	Illumina HiSeq 1500	2018-06-14-13:53	WGS, 2x50 on tissue	500	fastq	file38_R1.fq.gz	631a29924bc6135cbd08a7c27ebaef87	file38_R2.fq.gz	658191344090a1e68a4b2eb5d1485241					.fq.gz	.fq.gz
SRR24510529	SRP235128	new	PRJNA594256	SAMN13509876	S_Up_H59_LIVER_ADL_M__180629_L183_0422_ACCGEGANXX__GTAGAGGA__L3	WGS on carrion & hooded crows-ATACseq	180629_L183_0422_ACCGEGANXX	GTAGAGGA				ACCGEGANXX	3	WGS	GENOMIC	Random	PAIRED	ILLUMINA	Illumina HiSeq 1500	2018-07-03-10:16	WGS, 2x50 on tissue	500	fastq	file39_R1.fq.gz	d7a19ea34e26141170511cd2d8ee89c7	file39_R2.fq.gz	9e3975886d7a710ac90cadc50e27b8b0					.fq.gz	.fq.gz
SRR24510528	SRP235128	new	PRJNA594256	SAMN13509876	S_Up_H59_LIVER_ADL_M__181102_A00181_0055_AH3TG7DRXX__GTAGAGGA__L2	WGS on carrion & hooded crows-ATACseq	181102_A00181_0055_AH3TG7DRXX	GTAGAGGA				AH3TG7DRXX	2	WGS	GENOMIC	Random	PAIRED	ILLUMINA	Illumina NovaSeq 6000	2018-11-15-11:48	WGS, 2x50 on tissue	500	fastq	file40_R1.fq.gz	50ef7986810cd6d38231afbe51e97645	file40_R2.fq.gz	76f19dd023290a3d7995d2dd57dab654					.fq.gz	.fq.gz
SRR24510527	SRP235128	new	PRJNA594256	SAMN13509877	S_Up_H59_SPLEEN_ADL_M__180608_L183_0418_ACCCRKANXX__CGTACTAG__L4	WGS on carrion & hooded crows-ATACseq	180608_L183_0418_ACCCRKANXX	CGTACTAG				ACCCRKANXX	4	WGS	GENOMIC	Random	PAIRED	ILLUMINA	Illumina HiSeq 1500	2018-06-14-13:53	WGS, 2x50 on tissue	500	fastq	file41_R1.fq.gz	aa858436073ed62ff5c00f0cf61f92cd	file41_R2.fq.gz	f762fa065addcaf47cb6d6074d80be08					.fq.gz	.fq.gz
SRR24510526	SRP235128	new	PRJNA594256	SAMN13509877	S_Up_H59_SPLEEN_ADL_M__180629_L183_0422_ACCGEGANXX__CGTACTAG__L2	WGS on carrion & hooded crows-ATACseq	180629_L183_0422_ACCGEGANXX	CGTACTAG				ACCGEGANXX	2	WGS	GENOMIC	Random	PAIRED	ILLUMINA	Illumina HiSeq 1500	2018-07-03-10:16	WGS, 2x50 on tissue	500	fastq	file42_R1.fq.gz	135f044fa5a542124788476171627e6b	file42_R2.fq.gz	4108c577f6aa12c48dee5babae380b0c					.fq.gz	.fq.gz
SRR24510524	SRP235128	new	PRJNA594256	SAMN13509877	S_Up_H59_SPLEEN_ADL_M__181102_A00181_0055_AH3TG7DRXX__CGTACTAG__L1	WGS on carrion & hooded crows-ATACseq	181102_A00181_0055_AH3TG7DRXX	CGTACTAG				AH3TG7DRXX	1	WGS	GENOMIC	Random	PAIRED	ILLUMINA	Illumina NovaSeq 6000	2018-11-15-11:48	WGS, 2x50 on tissue	500	fastq	file43_R1.fq.gz	5cad68f87c1a533cfbdb0b4409ea28a1	file43_R2.fq.gz	04970cbda4fa60760c68c684bdaf043d					.fq.gz	.fq.gz
SRR24510523	SRP235128	new	PRJNA594256	SAMN13509878	S_Up_H60_LIVER_ADL_F__180608_L183_0418_ACCCRKANXX__CCGTTTGT__L4	WGS on carrion & hooded crows-ATACseq	180608_L183_0418_ACCCRKANXX	CCGTTTGT				ACCCRKANXX	4	WGS	GENOMIC	Random	PAIRED	ILLUMINA	Illumina HiSeq 1500	2018-06-14-13:53	WGS, 2x50 on tissue	500	fastq	file44_R1.fq.gz	3ecd8def1461ecc95900d0b7e0406845	file44_R2.fq.gz	ec74c88eba65397752d1dacb9183ff09					.fq.gz	.fq.gz
SRR24510522	SRP235128	new	PRJNA594256	SAMN13509878	S_Up_H60_LIVER_ADL_F__180629_L183_0422_ACCGEGANXX__CCGTTTGT__L4	WGS on carrion & hooded crows-ATACseq	180629_L183_0422_ACCGEGANXX	CCGTTTGT				ACCGEGANXX	4	WGS	GENOMIC	Random	PAIRED	ILLUMINA	Illumina HiSeq 1500	2018-07-03-10:16	WGS, 2x50 on tissue	500	fastq	file45_R1.fq.gz	2c3a29ca9539ee4fc6885eae286ddc79	file45_R2.fq.gz	94adecaf478a27141beb4d8285355088					.fq.gz	.fq.gz
SRR24510521	SRP235128	new	PRJNA594256	SAMN13509878	S_Up_H60_LIVER_ADL_F__180629_L183_0422_ACCGEGANXX__CCGTTTGT__L6	WGS on carrion & hooded crows-ATACseq	180629_L183_0422_ACCGEGANXX	CCGTTTGT				ACCGEGANXX	6	WGS	GENOMIC	Random	PAIRED	ILLUMINA	Illumina HiSeq 1500	2018-07-03-10:16	WGS, 2x50 on tissue	500	fastq	file46_R1.fq.gz	93cfe118f7db94deaad44057b54011be	file46_R2.fq.gz	9a0f28213223c17946ea19567c8c3feb					.fq.gz	.fq.gz
SRR24510520	SRP235128	new	PRJNA594256	SAMN13509878	S_Up_H60_LIVER_ADL_F__181102_A00181_0055_AH3TG7DRXX__CCGTTTGT__L1	WGS on carrion & hooded crows-ATACseq	181102_A00181_0055_AH3TG7DRXX	CCGTTTGT				AH3TG7DRXX	1	WGS	GENOMIC	Random	PAIRED	ILLUMINA	Illumina NovaSeq 6000	2018-11-15-11:48	WGS, 2x50 on tissue	500	fastq	file47_R1.fq.gz	e13b23156d35b3476311840f5b2c7e18	file47_R2.fq.gz	b8563e6d7f8b42b6bde4901ca54ff767					.fq.gz	.fq.gz
SRR24510519	SRP235128	new	PRJNA594256	SAMN13509879	S_Up_H60_SPLEEN_ADL_F__180608_L183_0418_ACCCRKANXX__GGACTCCT__L4	WGS on carrion & hooded crows-ATACseq	180608_L183_0418_ACCCRKANXX	GGACTCCT				ACCCRKANXX	4	WGS	GENOMIC	Random	PAIRED	ILLUMINA	Illumina HiSeq 1500	2018-06-14-13:53	WGS, 2x50 on tissue	500	fastq	file48_R1.fq.gz	cbad35a9a4cdd743ac3b5cd3c2f563a5	file48_R2.fq.gz	be94b2341e02a9dfb098447199bfb60d					.fq.gz	.fq.gz
SRR24510518	SRP235128	new	PRJNA594256	SAMN13509879	S_Up_H60_SPLEEN_ADL_F__180629_L183_0422_ACCGEGANXX__GGACTCCT__L4	WGS on carrion & hooded crows-ATACseq	180629_L183_0422_ACCGEGANXX	GGACTCCT				ACCGEGANXX	4	WGS	GENOMIC	Random	PAIRED	ILLUMINA	Illumina HiSeq 1500	2018-07-03-10:16	WGS, 2x50 on tissue	500	fastq	file49_R1.fq.gz	dd8a1aa97ffa7351436469d5043c5dfe	file49_R2.fq.gz	f738460432a1872d183de5833165febf					.fq.gz	.fq.gz
SRR24510517	SRP235128	new	PRJNA594256	SAMN13509879	S_Up_H60_SPLEEN_ADL_F__180629_L183_0422_ACCGEGANXX__GGACTCCT__L6	WGS on carrion & hooded crows-ATACseq	180629_L183_0422_ACCGEGANXX	GGACTCCT				ACCGEGANXX	6	WGS	GENOMIC	Random	PAIRED	ILLUMINA	Illumina HiSeq 1500	2018-07-03-10:16		500	fastq	file50_R1.fq.gz	7a14748918c8e15c78d287f0c8db2015	file50_R2.fq.gz	9259a13668d745a0b2a902f8ebeb9a09					.fq.gz	.fq.gz
SRR24510516	SRP235128	new	PRJNA594256	SAMN22377692	S_Up_H65_LIVER_ADL_F__180608_L183_0418_ACCCRKANXX__GAGGGGTT__L4	WGS on carrion & hooded crows-ATACseq	180608_L183_0418_ACCCRKANXX	GAGGGGTT				ACCCRKANXX	4	WGS	GENOMIC	Random	PAIRED	ILLUMINA	Illumina HiSeq 1500	2018-06-14-13:53	WGS, 2x50 on tissue	500	fastq	file51_R1.fq.gz	5b5d302bf2b0565cea14a41466987b3d	file51_R2.fq.gz	c585356a19af94a095b8eb454c8719b3					.fq.gz	.fq.gz
SRR24510515	SRP235128	new	PRJNA594256	SAMN22377692	S_Up_H65_LIVER_ADL_F__180629_L183_0422_ACCGEGANXX__GAGGGGTT__L4	WGS on carrion & hooded crows-ATACseq	180629_L183_0422_ACCGEGANXX	GAGGGGTT				ACCGEGANXX	4	WGS	GENOMIC	Random	PAIRED	ILLUMINA	Illumina HiSeq 1500	2018-07-03-10:16	WGS, 2x50 on tissue	500	fastq	file52_R1.fq.gz	b37bba6e388139325d4ae1df2fe1256c	file52_R2.fq.gz	6d11f8e01035824a72b221efa72a3fc4					.fq.gz	.fq.gz
SRR24510513	SRP235128	new	PRJNA594256	SAMN22377692	S_Up_H65_LIVER_ADL_F__180629_L183_0422_ACCGEGANXX__GAGGGGTT__L6	WGS on carrion & hooded crows-ATACseq	180629_L183_0422_ACCGEGANXX	GAGGGGTT				ACCGEGANXX	6	WGS	GENOMIC	Random	PAIRED	ILLUMINA	Illumina HiSeq 1500	2018-07-03-10:16	WGS, 2x50 on tissue	500	fastq	file53_R1.fq.gz	e766e5982b589a44393b9d4cee530a1b	file53_R2.fq.gz	1c7e7e1a123d08c8f894596f0ce3ddf0					.fq.gz	.fq.gz
SRR24510512	SRP235128	new	PRJNA594256	SAMN22377692	S_Up_H65_LIVER_ADL_F__181102_A00181_0055_AH3TG7DRXX__GAGGGGTT__L1	WGS on carrion & hooded crows-ATACseq	181102_A00181_0055_AH3TG7DRXX	GAGGGGTT				AH3TG7DRXX	1	WGS	GENOMIC	Random	PAIRED	ILLUMINA	Illumina NovaSeq 6000	2018-11-15-11:48	WGS, 2x50 on tissue	500	fastq	file54_R1.fq.gz	62d284769e55cc014524eec2a3d9c330	file54_R2.fq.gz	c619cc43042b3d8798175ddd64270c16					.fq.gz	.fq.gz
SRR24510511	SRP235128	new	PRJNA594256	SAMN22377692	S_Up_H65_LIVER_ADL_F__190228_L183_0474_ACD2U8ANXX__GAGGGGTT__L5	WGS on carrion & hooded crows-ATACseq	190228_L183_0474_ACD2U8ANXX	GAGGGGTT				ACD2U8ANXX	5	WGS	GENOMIC	Random	PAIRED	ILLUMINA	Illumina HiSeq 1500	2019-04-03-12:08	WGS, 2x50 on tissue	500	fastq	file55_R1.fq.gz	f702caed565ae50214d6e08b3bcb1e84	file55_R2.fq.gz	fe753fe7f59cb69dda3fba3985c97457					.fq.gz	.fq.gz
SRR24510510	SRP235128	new	PRJNA594256	SAMN22377705	S_Up_H65_SPLEEN_ADL_F__180608_L183_0418_ACCCRKANXX__CAGAGAGG__L4	WGS on carrion & hooded crows-ATACseq	180608_L183_0418_ACCCRKANXX	CAGAGAGG				ACCCRKANXX	4	WGS	GENOMIC	Random	PAIRED	ILLUMINA	Illumina HiSeq 1500	2018-06-14-13:53	WGS, 2x50 on tissue	500	fastq	file56_R1.fq.gz	b079e442e8300837cc92e9d5fad1ddfc	file56_R2.fq.gz	fb01bcb9c1091b1b5aee60c0e1cd5acb					.fq.gz	.fq.gz
SRR24510509	SRP235128	new	PRJNA594256	SAMN22377705	S_Up_H65_SPLEEN_ADL_F__180629_L183_0422_ACCGEGANXX__CAGAGAGG__L4	WGS on carrion & hooded crows-ATACseq	180629_L183_0422_ACCGEGANXX	CAGAGAGG				ACCGEGANXX	4	WGS	GENOMIC	Random	PAIRED	ILLUMINA	Illumina HiSeq 1500	2018-07-03-10:16	WGS, 2x50 on tissue	500	fastq	file57_R1.fq.gz	ce4958b57a339e0be80f310bf4ce7651	file57_R2.fq.gz	6d95090413d8401815d75d46763dc6b8					.fq.gz	.fq.gz
SRR24510508	SRP235128	new	PRJNA594256	SAMN22377705	S_Up_H65_SPLEEN_ADL_F__180629_L183_0422_ACCGEGANXX__CAGAGAGG__L6	WGS on carrion & hooded crows-ATACseq	180629_L183_0422_ACCGEGANXX	CAGAGAGG				ACCGEGANXX	6	WGS	GENOMIC	Random	PAIRED	ILLUMINA	Illumina HiSeq 1500	2018-07-03-10:16	WGS, 2x50 on tissue	500	fastq	file58_R1.fq.gz	d9891bc2e4c524cfbf0420ce73864eb7	file58_R2.fq.gz	0137c7adcbfad993b1d290ce5e735c59					.fq.gz	.fq.gz
SRR24510507	SRP235128	new	PRJNA594256	SAMN22377693	S_Up_H69_LIVER_ADL_F__180608_L183_0418_ACCCRKANXX__TGGGTTTC__L5	WGS on carrion & hooded crows-ATACseq	180608_L183_0418_ACCCRKANXX	TGGGTTTC				ACCCRKANXX	5	WGS	GENOMIC	Random	PAIRED	ILLUMINA	Illumina HiSeq 1500	2018-06-14-13:53	WGS, 2x50 on tissue	500	fastq	file59_R1.fq.gz	e266f799fdd5be7b699f48800ab398cf	file59_R2.fq.gz	827821b92dc31bfe96e5a3d480f49ead					.fq.gz	.fq.gz
SRR24510506	SRP235128	new	PRJNA594256	SAMN22377693	S_Up_H69_LIVER_ADL_F__180629_L183_0422_ACCGEGANXX__TGGGTTTC__L5	WGS on carrion & hooded crows-ATACseq	180629_L183_0422_ACCGEGANXX	TGGGTTTC				ACCGEGANXX	5	WGS	GENOMIC	Random	PAIRED	ILLUMINA	Illumina HiSeq 1500	2018-07-03-10:16	WGS, 2x50 on tissue	500	fastq	file60_R1.fq.gz	c8a5ddeeaef2b8b7178995cce818102d	file60_R2.fq.gz	9a8b6375b9f77034f5702f265188dff2					.fq.gz	.fq.gz
SRR24510505	SRP235128	new	PRJNA594256	SAMN22377693	S_Up_H69_LIVER_ADL_F__181102_A00181_0055_AH3TG7DRXX__TGGGTTTC__L1	WGS on carrion & hooded crows-ATACseq	181102_A00181_0055_AH3TG7DRXX	TGGGTTTC				AH3TG7DRXX	1	WGS	GENOMIC	Random	PAIRED	ILLUMINA	Illumina NovaSeq 6000	2018-11-15-11:48	WGS, 2x50 on tissue	500	fastq	file61_R1.fq.gz	ac63267447364f3d7455b502f07bb7db	file61_R2.fq.gz	c5b8e12deb69abcb0e2047286be6cf3e					.fq.gz	.fq.gz
SRR24510504	SRP235128	new	PRJNA594256	SAMN22377706	S_Up_H69_SPLEEN_ADL_F__180608_L183_0418_ACCCRKANXX__CGAGGCTG__L5	WGS on carrion & hooded crows-ATACseq	180608_L183_0418_ACCCRKANXX	CGAGGCTG				ACCCRKANXX	5	WGS	GENOMIC	Random	PAIRED	ILLUMINA	Illumina HiSeq 1500	2018-06-14-13:53	WGS, 2x50 on tissue	500	fastq	file62_R1.fq.gz	0c9c1bd24c06205dcc9a80dca9064d1b	file62_R2.fq.gz	c668c9c9027b5c7daee4434f524dd696					.fq.gz	.fq.gz
SRR24510502	SRP235128	new	PRJNA594256	SAMN22377706	S_Up_H69_SPLEEN_ADL_F__180629_L183_0422_ACCGEGANXX__CGAGGCTG__L5	WGS on carrion & hooded crows-ATACseq	180629_L183_0422_ACCGEGANXX	CGAGGCTG				ACCGEGANXX	5	WGS	GENOMIC	Random	PAIRED	ILLUMINA	Illumina HiSeq 1500	2018-07-03-10:16	WGS, 2x50 on tissue	500	fastq	file63_R1.fq.gz	c483e2e008f71328ce6c7c23987df82f	file63_R2.fq.gz	4d103ff0070d4256e0a2e4ba910ea677					.fq.gz	.fq.gz
SRR24510501	SRP235128	new	PRJNA594256	SAMN22377706	S_Up_H69_SPLEEN_ADL_F__181102_A00181_0055_AH3TG7DRXX__CGAGGCTG__L1	WGS on carrion & hooded crows-ATACseq	181102_A00181_0055_AH3TG7DRXX	CGAGGCTG				AH3TG7DRXX	1	WGS	GENOMIC	Random	PAIRED	ILLUMINA	Illumina NovaSeq 6000	2018-11-15-11:48	WGS, 2x50 on tissue	500	fastq	file64_R1.fq.gz	d9b8900fdb85c5e33facb3f143d31457	file64_R2.fq.gz	ee814573cc6443afedd783461034e0e6					.fq.gz	.fq.gz
SRR24510500	SRP235128	new	PRJNA594256	SAMN22377694	S_Up_H71_LIVER_ADL_F__180608_L183_0418_ACCCRKANXX__CCACTCCT__L5	WGS on carrion & hooded crows-ATACseq	180608_L183_0418_ACCCRKANXX	CCACTCCT				ACCCRKANXX	5	WGS	GENOMIC	Random	PAIRED	ILLUMINA	Illumina HiSeq 1500	2018-06-14-13:53	WGS, 2x50 on tissue	500	fastq	file65_R1.fq.gz	580745fa2c55ff337085ebdd3e426b9d	file65_R2.fq.gz	84baa9993aaed3dff1ded95695ad2bd4					.fq.gz	.fq.gz
SRR24510499	SRP235128	new	PRJNA594256	SAMN22377694	S_Up_H71_LIVER_ADL_F__180629_L183_0422_ACCGEGANXX__CCACTCCT__L5	WGS on carrion & hooded crows-ATACseq	180629_L183_0422_ACCGEGANXX	CCACTCCT				ACCGEGANXX	5	WGS	GENOMIC	Random	PAIRED	ILLUMINA	Illumina HiSeq 1500	2018-07-03-10:16	WGS, 2x50 on tissue	500	fastq	file66_R1.fq.gz	6aec4eb83d4852d45fd847e99fc0668e	file66_R2.fq.gz	eb67d3e8457789bc8977c0bb47775891					.fq.gz	.fq.gz
SRR24510498	SRP235128	new	PRJNA594256	SAMN22377694	S_Up_H71_LIVER_ADL_F__181102_A00181_0055_AH3TG7DRXX__CCACTCCT__L1	WGS on carrion & hooded crows-ATACseq	181102_A00181_0055_AH3TG7DRXX	CCACTCCT				AH3TG7DRXX	1	WGS	GENOMIC	Random	PAIRED	ILLUMINA	Illumina NovaSeq 6000	2018-11-15-11:48	WGS, 2x50 on tissue	500	fastq	file67_R1.fq.gz	411a6ee2bbc2c32eaae58bbb0dfbf9ba	file67_R2.fq.gz	b53691d14d4a69418bd85688ca8ba9d8					.fq.gz	.fq.gz
SRR24510497	SRP235128	new	PRJNA594256	SAMN22377707	S_Up_H71_SPLEEN_ADL_F__180608_L183_0418_ACCCRKANXX__GTGTGGTG__L5	WGS on carrion & hooded crows-ATACseq	180608_L183_0418_ACCCRKANXX	GTGTGGTG				ACCCRKANXX	5	WGS	GENOMIC	Random	PAIRED	ILLUMINA	Illumina HiSeq 1500	2018-06-14-13:53	WGS, 2x50 on tissue	500	fastq	file68_R1.fq.gz	0644bfc7585d3f33a74cb655e94ee4ee	file68_R2.fq.gz	31279a18f08d8888ec7c8a94f1135e9e					.fq.gz	.fq.gz
SRR24510496	SRP235128	new	PRJNA594256	SAMN22377707	S_Up_H71_SPLEEN_ADL_F__180629_L183_0422_ACCGEGANXX__GTGTGGTG__L5	WGS on carrion & hooded crows-ATACseq	180629_L183_0422_ACCGEGANXX	GTGTGGTG				ACCGEGANXX	5	WGS	GENOMIC	Random	PAIRED	ILLUMINA	Illumina HiSeq 1500	2018-07-03-10:16	WGS, 2x50 on tissue	500	fastq	file69_R1.fq.gz	f57e04bef920e3e74430b7af6fdfcfbf	file69_R2.fq.gz	c0e9a4cdd7c1f6096eff4d0c4dc0efe6					.fq.gz	.fq.gz
SRR24510495	SRP235128	new	PRJNA594256	SAMN22377707	S_Up_H71_SPLEEN_ADL_F__181102_A00181_0055_AH3TG7DRXX__GTGTGGTG__L1	WGS on carrion & hooded crows-ATACseq	181102_A00181_0055_AH3TG7DRXX	GTGTGGTG				AH3TG7DRXX	1	WGS	GENOMIC	Random	PAIRED	ILLUMINA	Illumina NovaSeq 6000	2018-11-15-11:48	WGS, 2x50 on tissue	500	fastq	file70_R1.fq.gz	100d9902797e658dac7f2ed1a2bd5269	file70_R2.fq.gz	15240e1db3b4b7d18611fb5cef9e7cac					.fq.gz	.fq.gz
SRR24510494	SRP235128	new	PRJNA594256	SAMN22377700	S_Up_H75_LIVER_ADL_M__180629_L183_0422_ACCGEGANXX__AGGCAGAA__L2	WGS on carrion & hooded crows-ATACseq	180629_L183_0422_ACCGEGANXX	AGGCAGAA				ACCGEGANXX	2	WGS	GENOMIC	Random	PAIRED	ILLUMINA	Illumina HiSeq 1500	2018-07-03-10:16	WGS, 2x50 on tissue	500	fastq	file71_R1.fq.gz	ee66acae220b8ffef157085bcd5284a7	file71_R2.fq.gz	4ebbd1f4ac7e8f6792dee1eeb5d61fae					.fq.gz	.fq.gz
SRR24510493	SRP235128	new	PRJNA594256	SAMN22377700	S_Up_H75_LIVER_ADL_M__181102_A00181_0055_AH3TG7DRXX__AGGCAGAA__L1	WGS on carrion & hooded crows-ATACseq	181102_A00181_0055_AH3TG7DRXX	AGGCAGAA				AH3TG7DRXX	1	WGS	GENOMIC	Random	PAIRED	ILLUMINA	Illumina NovaSeq 6000	2018-11-15-11:48	WGS, 2x50 on tissue	500	fastq	file72_R1.fq.gz	49b663b808d9f9df017df972d18fa9ae	file72_R2.fq.gz	c8ff2595b06181d4f8d890276573c6ef					.fq.gz	.fq.gz
SRR24510491	SRP235128	new	PRJNA594256	SAMN22377700	S_Up_H75_LIVER_ADL_M__190228_L183_0474_ACD2U8ANXX__AGGCAGAA__L5	WGS on carrion & hooded crows-ATACseq	190228_L183_0474_ACD2U8ANXX	AGGCAGAA				ACD2U8ANXX	5	WGS	GENOMIC	Random	PAIRED	ILLUMINA	Illumina HiSeq 1500	2019-04-03-12:08	WGS, 2x50 on tissue	500	fastq	file73_R1.fq.gz	127f6b4cdc80477f3b662ef8bdea865f	file73_R2.fq.gz	0e296e069085feb3267a3b9a5d2a2914					.fq.gz	.fq.gz
SRR24510490	SRP235128	new	PRJNA594256	SAMN22377713	S_Up_H75_SPLEEN_ADL_M__180608_L183_0418_ACCCRKANXX__AGGCAGAA__L5	WGS on carrion & hooded crows-ATACseq	180608_L183_0418_ACCCRKANXX	AGGCAGAA				ACCCRKANXX	5	WGS	GENOMIC	Random	PAIRED	ILLUMINA	Illumina HiSeq 1500	2018-06-14-13:53	WGS, 2x50 on tissue	500	fastq	file74_R1.fq.gz	f3142b480ad6983b3f4343bc60e0e7e4	file74_R2.fq.gz	31fbb021e951e74fd5efb053e21f317c					.fq.gz	.fq.gz
SRR24510489	SRP235128	new	PRJNA594256	SAMN22377713	S_Up_H75_SPLEEN_ADL_M__180629_L183_0422_ACCGEGANXX__AGGCAGAA__L5	WGS on carrion & hooded crows-ATACseq	180629_L183_0422_ACCGEGANXX	AGGCAGAA				ACCGEGANXX	5	WGS	GENOMIC	Random	PAIRED	ILLUMINA	Illumina HiSeq 1500	2018-07-03-10:16	WGS, 2x50 on tissue	500	fastq	file75_R1.fq.gz	f05732a27ea70a5bb6c4eef8bd3214c4	file75_R2.fq.gz	3b23b4d1cd253a3e561375120922dbea					.fq.gz	.fq.gz
SRR24510488	SRP235128	new	PRJNA594256	SAMN22377713	S_Up_H75_SPLEEN_ADL_M__181102_A00181_0055_AH3TG7DRXX__AGGCAGAA__L2	WGS on carrion & hooded crows-ATACseq	181102_A00181_0055_AH3TG7DRXX	AGGCAGAA				AH3TG7DRXX	2	WGS	GENOMIC	Random	PAIRED	ILLUMINA	Illumina NovaSeq 6000	2018-11-15-11:48	WGS, 2x50 on tissue	500	fastq	file76_R1.fq.gz	83698eedf5502958778d58c6db020569	file76_R2.fq.gz	c5c71898f446d4d7d1ade4dc4eff9687					.fq.gz	.fq.gz
SRR24510487	SRP235128	new	PRJNA594256	SAMN22377695	S_Up_H87_LIVER_ADL_F__180608_L183_0418_ACCCRKANXX__CTCTCTAC__L1	WGS on carrion & hooded crows-ATACseq	180608_L183_0418_ACCCRKANXX	CTCTCTAC				ACCCRKANXX	1	WGS	GENOMIC	Random	PAIRED	ILLUMINA	Illumina HiSeq 1500	2018-06-14-13:53	WGS, 2x50 on tissue	500	fastq	file77_R1.fq.gz	15051f40ea19d1d0f84290e0bb03cdb4	file77_R2.fq.gz	be4f745327a62d73da05000f4f68cf3c					.fq.gz	.fq.gz
SRR24510486	SRP235128	new	PRJNA594256	SAMN22377695	S_Up_H87_LIVER_ADL_F__180629_L183_0422_ACCGEGANXX__CTCTCTAC__L1	WGS on carrion & hooded crows-ATACseq	180629_L183_0422_ACCGEGANXX	CTCTCTAC				ACCGEGANXX	1	WGS	GENOMIC	Random	PAIRED	ILLUMINA	Illumina HiSeq 1500	2018-07-03-10:16	WGS, 2x50 on tissue	500	fastq	file78_R1.fq.gz	3b77d3d19dd80fdfb90087481027a3b7	file78_R2.fq.gz	7bcdc64fe96a240f82571070e06d5f65					.fq.gz	.fq.gz
SRR24510485	SRP235128	new	PRJNA594256	SAMN22377695	S_Up_H87_LIVER_ADL_F__181102_A00181_0055_AH3TG7DRXX__CTCTCTAC__L2	WGS on carrion & hooded crows-ATACseq	181102_A00181_0055_AH3TG7DRXX	CTCTCTAC				AH3TG7DRXX	2	WGS	GENOMIC	Random	PAIRED	ILLUMINA	Illumina NovaSeq 6000	2018-11-15-11:48	WGS, 2x50 on tissue	500	fastq	file79_R1.fq.gz	bf0f758fb65d7060af29594b0c2504fa	file79_R2.fq.gz	7ca09321e2b68aac1719d7f32871cead					.fq.gz	.fq.gz
SRR24510484	SRP235128	new	PRJNA594256	SAMN22377708	S_Up_H87_SPLEEN_ADL_F__180629_L183_0422_ACCGEGANXX__ACCACTGT__L5	WGS on carrion & hooded crows-ATACseq	180629_L183_0422_ACCGEGANXX	ACCACTGT				ACCGEGANXX	5	WGS	GENOMIC	Random	PAIRED	ILLUMINA	Illumina HiSeq 1500	2018-07-03-10:16	WGS, 2x50 on tissue	500	fastq	file80_R1.fq.gz	38feec0d84c07bac6b089086c4c6e4fa	file80_R2.fq.gz	020d681ab28adb72b743c7d0386ab0b1					.fq.gz	.fq.gz
SRR24510483	SRP235128	new	PRJNA594256	SAMN22377708	S_Up_H87_SPLEEN_ADL_F__181102_A00181_0055_AH3TG7DRXX__ACCACTGT__L2	WGS on carrion & hooded crows-ATACseq	181102_A00181_0055_AH3TG7DRXX	ACCACTGT				AH3TG7DRXX	2	WGS	GENOMIC	Random	PAIRED	ILLUMINA	Illumina NovaSeq 6000	2018-11-15-11:48	WGS, 2x50 on tissue	500	fastq	file81_R1.fq.gz	4670f39255a2733f19fcdaaff6d39707	file81_R2.fq.gz	f68d6107096311157d845384e37e3cfa					.fq.gz	.fq.gz
SRR24510482	SRP235128	new	PRJNA594256	SAMN22377701	S_Up_H91_LIVER_ADL_M__180608_L183_0418_ACCCRKANXX__GCTACGCT__L1	WGS on carrion & hooded crows-ATACseq	180608_L183_0418_ACCCRKANXX	GCTACGCT				ACCCRKANXX	1	WGS	GENOMIC	Random	PAIRED	ILLUMINA	Illumina HiSeq 1500	2018-06-14-13:53	WGS, 2x50 on tissue	500	fastq	file82_R1.fq.gz	30ca798b53a1bb23e74de8ca2fdd1c69	file82_R2.fq.gz	8c456d916c761ef712117045c76a3369					.fq.gz	.fq.gz
SRR24510480	SRP235128	new	PRJNA594256	SAMN22377701	S_Up_H91_LIVER_ADL_M__180629_L183_0422_ACCGEGANXX__GCTACGCT__L1	WGS on carrion & hooded crows-ATACseq	180629_L183_0422_ACCGEGANXX	GCTACGCT				ACCGEGANXX	1	WGS	GENOMIC	Random	PAIRED	ILLUMINA	Illumina HiSeq 1500	2018-07-03-10:16	WGS, 2x50 on tissue	500	fastq	file83_R1.fq.gz	81ff6fac85b9cdefd3ed9cbe757d3aff	file83_R2.fq.gz	64898c5519b77827cf45dcbe23011f5d					.fq.gz	.fq.gz
SRR24510479	SRP235128	new	PRJNA594256	SAMN22377701	S_Up_H91_LIVER_ADL_M__181102_A00181_0055_AH3TG7DRXX__GCTACGCT__L2	WGS on carrion & hooded crows-ATACseq	181102_A00181_0055_AH3TG7DRXX	GCTACGCT				AH3TG7DRXX	2	WGS	GENOMIC	Random	PAIRED	ILLUMINA	Illumina NovaSeq 6000	2018-11-15-11:48	WGS, 2x50 on tissue	500	fastq	file84_R1.fq.gz	8e15a8f9ac91b2844fe0f2f88b8a2e34	file84_R2.fq.gz	9a5e86f295360bcf12b860ecb36ffd97					.fq.gz	.fq.gz
SRR24510478	SRP235128	new	PRJNA594256	SAMN22377714	S_Up_H91_SPLEEN_ADL_M__180608_L183_0418_ACCCRKANXX__TGGTCACA__L2	WGS on carrion & hooded crows-ATACseq	180608_L183_0418_ACCCRKANXX	TGGTCACA				ACCCRKANXX	2	WGS	GENOMIC	Random	PAIRED	ILLUMINA	Illumina HiSeq 1500	2018-06-14-13:53	WGS, 2x50 on tissue	500	fastq	file85_R1.fq.gz	f6d8747fc0a80a9983629420460048fa	file85_R2.fq.gz	7ea3fe8de25c80eccc20fd71f5f98462					.fq.gz	.fq.gz
SRR24510477	SRP235128	new	PRJNA594256	SAMN22377714	S_Up_H91_SPLEEN_ADL_M__180629_L183_0422_ACCGEGANXX__TGGTCACA__L2	WGS on carrion & hooded crows-ATACseq	180629_L183_0422_ACCGEGANXX	TGGTCACA				ACCGEGANXX	2	WGS	GENOMIC	Random	PAIRED	ILLUMINA	Illumina HiSeq 1500	2018-07-03-10:16	WGS, 2x50 on tissue	500	fastq	file86_R1.fq.gz	a2448b5b256ef64b30d7271e78bdc50f	file86_R2.fq.gz	8db9447a8dca5796b2da886dcfd061d6					.fq.gz	.fq.gz
SRR24510476	SRP235128	new	PRJNA594256	SAMN22377714	S_Up_H91_SPLEEN_ADL_M__181102_A00181_0055_AH3TG7DRXX__TTGACCCT__L1	WGS on carrion & hooded crows-ATACseq	181102_A00181_0055_AH3TG7DRXX	TTGACCCT				AH3TG7DRXX	1	WGS	GENOMIC	Random	PAIRED	ILLUMINA	Illumina NovaSeq 6000	2018-11-15-11:48	WGS, 2x50 on tissue	500	fastq	file87_R1.fq.gz	58f46afc46045e1403f59361f580f2f8	file87_R2.fq.gz	4ca3ee119e6f9b22fe8df3faa5d4d152					.fq.gz	.fq.gz
