# Supplementary material for: Chromatin accessibility, not 5mC methylation covaries with partial dosage compensation in crows
Source: PLoS Genet. 2023 Sep 25;19(9):e1010901. doi: 10.1371/journal.pgen.1010901 (PMC10575545; doi:10.1371/journal.pgen.1010901)
Supplement: S10 Table — (XLSX) [file pgen.1010901.s035.xlsx]

## Sheet: S10 Table
S10 Table. Assessment of usable reads for each ATAC-seq library sequenced after quality filtering.
Sample_ID	Reads after trimming*	Number of usable reads**	Sequencing efficiency
D_Ko_29_1_female__Liver__Corvus.corone	74910873	25636129	34.2222
D_Ko_29_2_female__Liver__Corvus.corone	65266291	24245927	37.1492
D_Ko_C31_1_male__Liver__Corvus.corone	83588315	20098587	24.0447
D_Ko_C31_1_male__Spleen__Corvus.corone	65018950	36215045	55.6992
D_Ko_C31_2_male__Liver__Corvus.corone	63915991	22617574	35.3864
D_Ko_C31_2_male__Spleen__Corvus.corone	54632821	31336264	57.3579
D_Ko_C36_1_male__Liver__Corvus.corone	105013126	20575038	19.5928
D_Ko_C36_1_male__Spleen__Corvus.corone	68281452	42776319	62.6471
D_Ko_C36_2_male__Liver__Corvus.corone	46655972	10865432	23.2884
D_Ko_C36_2_male__Spleen__Corvus.corone	72543820	44868290	61.8499
D_Ko_C45_1_female__Liver__Corvus.corone	35147954	16351273	46.5213
D_Ko_C45_1_female__Spleen__Corvus.corone	129769936	72101798	55.5612
D_Ko_C45_2_female__Liver__Corvus.corone	29993163	13719700	45.7428
D_Ko_C45_2_female__Spleen__Corvus.corone	83089625	48544786	58.4246
D_Ko_C53_1_male__Liver__Corvus.corone	48992200	11660191	23.8001
D_Ko_C53_1_male__Spleen__Corvus.corone	52397916	32328921	61.6989
D_Ko_C53_2_male__Liver__Corvus.corone	71068688	22674256	31.9047
D_Ko_C53_2_male__Spleen__Corvus.corone	20437371	13940888	68.2127
D_Ko_C59_1_female__Liver__Corvus.corone	117082502	36372080	31.0653
D_Ko_C59_1_female__Spleen__Corvus.corone	109499470	59973301	54.7704
D_Ko_C59_2_female__Liver__Corvus.corone	29510102	12204355	41.3565
D_Ko_C59_2_female__Spleen__Corvus.corone	146660673	76696721	52.2954
D_Ko_C63_1_male__Liver__Corvus.corone	89399271	23942064	26.7811
D_Ko_C63_1_male__Spleen__Corvus.corone	49930969	28207043	56.4921
D_Ko_C63_2_male__Liver__Corvus.corone	29260476	10103623	34.5299
D_Ko_C63_2_male__Spleen__Corvus.corone	53267969	32303624	60.6436
D_Ko_C63_3_male__Liver__Corvus.corone	9561526	5350459	55.9582
S_Up_59_1_male__Liver__Corvus.cornix	68989539	26234632	38.027
S_Up_59_1_male__Spleen__Corvus.cornix	122370862	64567034	52.7634
S_Up_59_2_male__Liver__Corvus.cornix	50958351	23897334	46.8958
S_Up_59_2_male__Spleen__Corvus.cornix	52398610	11879164	22.6708
S_Up_60_1_female__Liver__Corvus.cornix	36856536	10102065	27.4092
S_Up_60_1_female__Spleen__Corvus.cornix	50111619	30007915	59.8822
S_Up_60_2_female__Liver__Corvus.cornix	157709431	24198104	15.3435
S_Up_60_2_female__Spleen__Corvus.cornix	56598904	33498751	59.1862
S_Up_65_1_female__Liver__Corvus.cornix	37762796	18510963	49.019
S_Up_65_1_female__Spleen__Corvus.cornix	53861768	32968305	61.2091
S_Up_65_2_female__Liver__Corvus.cornix	54034505	20478329	37.8986
S_Up_65_2_female__Spleen__Corvus.cornix	75677739	45544642	60.1824
S_Up_69_1_female__Liver__Corvus.cornix	45606007	20516903	44.9873
S_Up_69_1_female__Spleen__Corvus.cornix	73169070	36766905	50.2492
S_Up_69_2_female__Liver__Corvus.cornix	46768658	20072681	42.9191
S_Up_69_2_female__Spleen__Corvus.cornix	25829360	13305767	51.5141
S_Up_71_1_female__Liver__Corvus.cornix	50905233	24458701	48.0475
S_Up_71_1_female__Spleen__Corvus.cornix	96180321	52333680	54.412
S_Up_71_2_female__Liver__Corvus.cornix	59921975	29877532	49.8607
S_Up_71_2_female__Spleen__Corvus.cornix	56201856	33503200	59.6123
S_Up_75_1_male__Liver__Corvus.cornix	33035931	14800703	44.8018
S_Up_75_1_male__Spleen__Corvus.cornix	67434525	34899355	51.7529
S_Up_75_2_male__Liver__Corvus.cornix	64571008	22660938	35.0946
S_Up_75_2_male__Spleen__Corvus.cornix	65320765	36410345	55.7408
S_Up_87_1_female__Liver__Corvus.cornix	37384701	19673804	52.6253
S_Up_87_1_female__Spleen__Corvus.cornix	171257754	88050747	51.4142
S_Up_87_2_female__Liver__Corvus.cornix	42336328	19278557	45.5367
S_Up_87_2_female__Spleen__Corvus.cornix	67921083	38802839	57.1293
S_Up_91_1_male__Liver__Corvus.cornix	62885440	22445086	35.692
S_Up_91_1_male__Spleen__Corvus.cornix	88109672	50700102	57.542
S_Up_91_2_male__Liver__Corvus.cornix	41178990	15071172	36.5992
S_Up_91_2_male__Spleen__Corvus.cornix	32095035	20683741	64.4453
* Only numbers for reads before trimming are not shown since the values between after and before trimming were the same.
** Numbers of usable reads are after filtering for: (1) phred values above 20, (2) unpaired reads were removed, (3) after removing duplicates.
