# Supplementary material for: Chromatin accessibility, not 5mC methylation covaries with partial dosage compensation in crows
Source: PLoS Genet. 2023 Sep 25;19(9):e1010901. doi: 10.1371/journal.pgen.1010901 (PMC10575545; doi:10.1371/journal.pgen.1010901)
Supplement: S11 Table — (XLSX) [file pgen.1010901.s036.xlsx]

## Sheet: S11 Table
S11 Table. Mapping efficiency, CpG calls, bisulfite conversion rate, and SRA accessions for whole-genome bisulfite sequencing libraries (WGBS).
Library	Trimmed Reads	Mapping Efficiency	Raw Called CpG Positions	Bisulfite Conversion Rate	SRA Bioproject	Biosample Accession	Read Accession Library 1	Read Accession Library 2	Read Accession Library 3	Read Accession Library 4
D_Ko_C31_L_ADL_M	321.36	0.783	19798306	0.9974	SRR16896123	SAMN22377696	SRR16896122	SRR16896121
D_Ko_C31_M_ADL_M	322.76	0.747	19909886	0.997	SRR16896123	SAMN22377709	SRR16896120	SRR16896119	SRR16896118
D_Ko_C45_L_ADL_F	307.25	0.755	19901421	0.9968	SRR16896123	SAMN22377690	SRR16896117	SRR16896116	SRR16896127
D_Ko_C45_M_ADL_F	316.13	0.763	19940882	0.9969	SRR16896123	SAMN22377703	SRR16896126	SRR16896125	SRR16896124
S_Up_H59_L_ADL_M	206.55	0.619	15448750	0.994	SRR16896123	SAMN13509876	SRR10606789
S_Up_H59_M_ADL_M	226.43	0.62	15651538	0.994	SRR16896123	SAMN13509877	SRR10606788
S_Up_H60_L_ADL_F	220.84	0.692	20063156	0.993	SRR16896123	SAMN13509878	SRR16896129	SRR16896128	SRR16896123	SRR10606785
S_Up_H60_M_ADL_F	246.58	0.609	15823641	0.994	SRR16896123	SAMN13509879	SRR16896129
* Bisulfite-conversion (BS) rate was calculated by mapping total reads to the completlely non-methylated lambda phage genome. A 0.1% spike of non-methylated lambda phage DNA was added to each library prior to library preparation.
