# Supplementary material for: Chromatin accessibility, not 5mC methylation covaries with partial dosage compensation in crows
Source: PLoS Genet. 2023 Sep 25;19(9):e1010901. doi: 10.1371/journal.pgen.1010901 (PMC10575545; doi:10.1371/journal.pgen.1010901)
Supplement: S12 Table — A threshold of > 250 BP, > 60% GC content, and an Observed/Expected ratio > 0.75 was required to delineate an island. (XLSX) [file pgen.1010901.s037.xlsx]

## Sheet: S12 Table
S12 Table. Coordinates and features of the 18,526 CpG islands, identified with makeCGI. A threshold of > 250 BP, > 60% GC content, and an Observed/Expected ratio > 0.75 was required to delineate an island.
chr	start	end	length	CpGcount	GCcount	pctGC	obsExp
chr1	150675	157601	6927	1072	4682	0.675906	1.36902
chr21	2689681	2695634	5954	479	3641	0.611522	0.869357
chr11	2674815	2680751	5937	514	3925	0.661108	0.79266
chr18	11995503	12001362	5860	711	4219	0.719966	0.936456
chr28	3673029	3678165	5137	575	3726	0.725326	0.855946
chr6	14333000	14338048	5049	646	3663	0.72549	0.972359
chr19	6492275	6497318	5044	486	3599	0.713521	0.757716
chr17	10695666	10700159	4494	464	3203	0.712728	0.813159
chr1A	47624867	47629358	4492	449	2865	0.637801	0.983864
chr5	46832513	46836943	4431	303	2757	0.622207	0.776018
chr4	71545936	71550338	4403	548	3017	0.685215	1.06358
chr1A	47630369	47634738	4370	422	2747	0.628604	0.978235
chr1	76784879	76789199	4321	506	3033	0.701921	0.951005
chr2	154760113	154764398	4286	483	3196	0.745684	0.81126
chr1	110991009	110995292	4284	418	2928	0.683473	0.837464
chr10	12893527	12897466	3940	407	2800	0.71066	0.820031
chr18	783937	787835	3899	424	2776	0.711977	0.858141
chr3	914304	918191	3888	491	2925	0.752315	0.895435
chr3	114594113	114597984	3872	459	2869	0.740961	0.867594
chr2	12962281	12966118	3838	494	2822	0.735279	0.954659
chr23	4219332	4223142	3811	459	2775	0.728155	0.908866
chr5	58928797	58932606	3810	377	2705	0.709974	0.790213
chr22	4019699	4023438	3740	502	2763	0.73877	1.00081
chr19	6459601	6463266	3666	390	2696	0.735406	0.791177
chr28	3467792	3471409	3618	373	2584	0.714207	0.816589
chr7	731107	734719	3613	423	2593	0.717686	0.939419
chr18	11832873	11836469	3597	379	2610	0.725605	0.805035
chr2	39680127	39683694	3568	361	2412	0.676009	0.885868
chr21	3008800	3012301	3502	457	2663	0.760423	0.903591
chr8	10443056	10446547	3492	410	2620	0.750286	0.839682
chr14	4173522	4176990	3469	359	2454	0.707408	0.827277
chr4	12763585	12767053	3469	398	2431	0.700778	0.934629
scaffold16	152903	156365	3463	266	2367	0.683511	0.895039
chrZ	22219775	22223231	3457	406	2497	0.722303	0.900451
chr2	45895122	45898542	3421	303	2314	0.67641	0.786347
chr26	4681099	4684510	3412	376	2358	0.69109	0.926103
chr4A	20111082	20114471	3390	385	2499	0.737168	0.836679
chr21	5474460	5477825	3366	381	2421	0.719251	0.876612
chr23	2261154	2264496	3343	410	2335	0.698474	1.00722
chr5	59535364	59538687	3324	357	2498	0.751504	0.769676
scaffold12	77621	80938	3318	338	2296	0.691983	0.85227
chr28	3598553	3601858	3306	379	2407	0.72807	0.866417
chr2	8449899	8453195	3297	311	2244	0.680619	0.815344
chr12	725856	729135	3280	312	2189	0.667378	0.857439
chr1	112269536	112272810	3275	425	2435	0.743511	1.16111
chr28	3277398	3280642	3245	396	2497	0.769492	0.824708
chrZ	402340	405582	3243	417	2470	0.76164	0.886658
chr4A	16491704	16494924	3221	422	2439	0.757218	0.915097
chr4A	17499169	17502365	3197	279	2116	0.661871	0.804473
chrZ	43319966	43323158	3193	323	2099	0.657376	0.946462
chr20	7773707	7776896	3190	377	2309	0.723824	0.903628
chr28	3073928	3077104	3177	396	2410	0.758577	0.867596
chr4A	3634912	3638042	3131	263	2072	0.661769	0.767222
chr3	1327275	1330397	3123	349	2212	0.708293	0.892018
chrZ	37807449	37810562	3114	327	2081	0.668272	0.940613
chr27	4978655	4981762	3108	279	2123	0.683076	0.770579
chr27	268665	271758	3094	322	2218	0.716871	0.811108
scaffold8	143509	146585	3077	355	2190	0.711732	0.923441
chr5	1324141	1327216	3076	425	2319	0.753901	0.975393
chr4	29960851	29963923	3073	312	2086	0.678815	0.882714
chr22	4713206	4716260	3055	305	2187	0.715876	0.779774
chr2	154747826	154750873	3048	319	2267	0.743766	0.763007
chr1	18788815	18791854	3040	348	2189	0.720066	0.894889
chr22	775170	778191	3022	254	2017	0.667439	0.760428
chr4A	20095316	20098336	3021	491	2546	0.842767	0.9158
chr13	14159808	14162827	3020	416	2115	0.700331	1.16444
chr17	10780050	10783065	3016	270	2078	0.688992	0.754404
chr8	1661743	1664751	3009	331	2147	0.713526	0.868334
chr4	40871338	40874344	3007	259	1996	0.663785	0.782221
chr13	11854384	11857387	3004	389	2090	0.695739	1.09744
chr20	7535347	7538345	2999	371	2251	0.750584	0.88285
chr5	59583839	59586831	2993	348	2225	0.743401	0.842195
chr1	1330009	1332987	2979	291	2058	0.690836	0.819718
chr3	44645600	44648559	2960	299	2052	0.693243	0.842754
chr13	11817185	11820129	2945	384	2056	0.698132	1.09737
chr4	7790138	7793082	2945	305	1997	0.678098	0.909962
chr13	12562694	12565634	2941	321	2200	0.748045	0.7805
chr19	6340596	6343534	2939	401	2303	0.7836	0.894349
scaffold8	147393	150331	2939	379	2148	0.730861	0.965775
chr23	2800858	2803791	2934	280	1963	0.669052	0.856714
chr13	14029871	14032797	2927	254	1775	0.606423	0.944729
chr13	11767334	11770257	2924	255	1778	0.608071	0.94431
chr13	11846796	11849709	2914	375	1997	0.685312	1.12221
chr9	20108416	20111324	2909	300	2008	0.690272	0.865928
chr4A	784528	787426	2899	323	2002	0.690583	0.936844
chr7	28003674	28006565	2892	287	1917	0.662863	0.908488
chr3	74412961	74415852	2892	239	1906	0.659059	0.763874
chr13	14195511	14198397	2887	396	2051	0.710426	1.12266
chr22	1874057	1876941	2885	295	2079	0.720624	0.799463
chr4	71523872	71526753	2882	371	2192	0.760583	0.890128
chr13	11834143	11837022	2880	370	1948	0.676389	1.15091
chr1	37624580	37627457	2878	270	1880	0.653231	0.879474
chr28	3608575	3611449	2875	278	2017	0.701565	0.786377
chr17	2178385	2181247	2863	295	2029	0.708697	0.824264
chrZ	51121044	51123905	2862	384	2136	0.746331	0.963583
chr13	14212360	14215214	2855	407	2033	0.712084	1.16731
chr28	1199938	1202784	2847	328	2090	0.734106	0.856316
chr3	21728235	21731074	2840	352	2021	0.71162	0.983144
chr5	22288810	22291641	2832	332	2067	0.729873	0.88035
chr1A	42814961	42817788	2828	396	2149	0.759901	0.969988
chr13	11829489	11832313	2825	396	2022	0.715752	1.11946
chr10	12880272	12883086	2815	364	2112	0.750266	0.921942
chr27	2770959	2773772	2814	334	2045	0.726724	0.90351
chr6	4119716	4122525	2810	366	2110	0.75089	0.924076
chr22	3899420	3902221	2802	296	1930	0.688794	0.890992
scaffold8	133067	135867	2801	324	2021	0.721528	0.895948
chr13	11805019	11807815	2797	372	1974	0.705756	1.09994
chr13	11868773	11871569	2797	265	1723	0.616017	1.01164
chr13	11842880	11845673	2794	381	1982	0.709377	1.11408
chr13	11859536	11862328	2793	374	1920	0.687433	1.15953
chr8	4867151	4869935	2785	325	2011	0.722083	0.896852
chr4	527778	530557	2780	273	1918	0.689928	0.835428
chr12	4039819	4042590	2772	346	1986	0.71645	0.972745
chr10	12786741	12789496	2756	321	2049	0.743469	0.843392
chr20	7257151	7259901	2751	390	2211	0.803708	0.878692
chr13	3805854	3808591	2738	421	2209	0.806793	0.952944
chr2	114502369	114505102	2734	325	1990	0.727871	0.901591
chr23	3311371	3314097	2727	314	2063	0.756509	0.808137
chr2	114957543	114960265	2723	364	2064	0.757988	0.932352
chr1	47711375	47714097	2723	258	1811	0.665075	0.858067
chr18	11654596	11657316	2721	304	2037	0.748622	0.80103
chr7	20667346	20670066	2721	330	1962	0.721058	0.933982
chr7	28008036	28010755	2720	287	1926	0.708088	0.848706
chr18	11370642	11373358	2717	268	1935	0.712183	0.778097
chr1A	25704959	25707673	2715	283	1846	0.679926	0.903943
chr2	70926942	70929652	2711	358	2049	0.75581	0.926422
chr14	7312041	7314749	2709	244	1826	0.674049	0.798953
chr28	2309525	2312232	2708	253	1860	0.686854	0.79384
chr4A	4378159	4380862	2704	326	1984	0.733728	0.895812
chr5	25376837	25379538	2702	351	2020	0.747594	0.932186
chr3	44356130	44358827	2698	339	2063	0.76464	0.859783
chr7	38912875	38915569	2695	321	1836	0.681262	1.02924
chr2	108921441	108924121	2681	279	1930	0.719881	0.809673
chr11	9923167	9925841	2675	312	1888	0.705794	0.936625
chr28	3534088	3536753	2666	279	1934	0.725431	0.797098
chr1A	354294	356958	2665	334	2085	0.782364	0.822671
scaffold5	137767	140430	2664	270	1967	0.738363	0.751464
chr5	59587443	59590097	2655	336	1950	0.734463	0.940889
chr3	114745849	114748483	2635	279	1821	0.691082	0.886805
chr5	95607	98240	2634	383	2047	0.777145	0.963046
chr27	454466	457096	2631	348	2054	0.780692	0.86882
chr5	44326708	44329335	2628	362	1979	0.753044	0.972885
chr3	1323218	1325842	2625	245	1766	0.672762	0.826809
chr27	264628	267248	2621	342	1955	0.745899	0.938359
chr4	32503942	32506561	2620	330	1946	0.742748	0.918708
chr6	19721103	19723721	2619	292	1846	0.704849	0.899805
chr4	71726906	71729522	2617	261	1908	0.729079	0.80631
chr10	18945008	18947623	2616	269	1896	0.724771	0.783244
chrZ	4681017	4683632	2616	278	1772	0.67737	0.930286
chr7	30577448	30580059	2612	347	1943	0.743874	0.960567
scaffold5	97807	100417	2611	284	1920	0.73535	0.807975
chr27	929728	932337	2610	308	1862	0.71341	0.929255
chr27	4225457	4228065	2609	243	1825	0.699502	0.761504
chr2	351104	353707	2604	272	1929	0.740783	0.777418
chr3	84794474	84797072	2599	388	1999	0.769142	1.00943
chr3	39275663	39278256	2594	244	1748	0.673863	0.831197
chr3	62209231	62211823	2593	251	1709	0.659082	0.891822
chr14	8173327	8175918	2592	321	1964	0.757716	0.869022
chr23	2118710	2121294	2585	275	1845	0.713733	0.835464
chr12	11539234	11541815	2582	304	1829	0.708366	0.938765
chr4	71602640	71605221	2582	264	1816	0.703331	0.826877
chr2	18671986	18674566	2581	274	1733	0.671445	0.94242
chr9	24359159	24361730	2572	271	1871	0.727449	0.807916
chr23	15840	18401	2562	296	1894	0.739266	0.845796
chr4	71638880	71641440	2561	262	1872	0.730964	0.765878
chr21	2957699	2960255	2557	325	1939	0.758311	0.884188
chr20	7479176	7481727	2552	284	1809	0.708856	0.885897
chr13	11872006	11874557	2552	221	1600	0.626959	0.882318
chr4	47324960	47327508	2549	226	1738	0.681836	0.772076
chr23	25656	28203	2548	280	1838	0.72135	0.845036
chr3	78624064	78626609	2546	294	1830	0.718775	0.894669
chrZ	64803155	64805698	2544	291	1824	0.716981	0.89161
chr1	105689359	105691901	2543	256	1794	0.705466	0.812735
chr2	17916030	17918571	2542	349	1915	0.753344	0.967915
chr13	14237091	14239632	2542	226	1723	0.677813	0.778983
chr1	93036720	93039256	2537	308	1753	0.690974	1.0201
scaffold5	126655	129187	2533	271	1806	0.712989	0.852081
chr6	35576672	35579199	2528	334	1953	0.772547	0.889989
chr20	12521296	12523822	2527	332	1858	0.735259	0.972215
chr1	78952325	78954850	2526	219	1648	0.652415	0.824807
chr27	4966130	4968649	2520	248	1766	0.700794	0.801576
chr6	14350080	14352597	2518	367	1943	0.771644	0.980998
chr26	4243460	4245975	2516	272	1782	0.708267	0.868691
chr1	110980754	110983269	2516	271	1758	0.698728	0.882567
chr4	5401394	5403906	2513	286	1804	0.717867	0.883393
chr2	192546	195054	2509	327	1908	0.760462	0.901829
chr1A	32897861	32900363	2503	283	1777	0.709948	0.897392
chr6	35082394	35084895	2502	288	1816	0.725819	0.876443
chr27	4753032	4755529	2498	176	1529	0.61209	0.753276
chr3	74419942	74422437	2496	349	1821	0.729567	1.05083
chr27	3287716	3290210	2495	281	1851	0.741884	0.819182
chr1	117855348	117857840	2493	308	1815	0.728039	0.937385
chr7	20202386	20204878	2493	277	1781	0.7144	0.870931
chr3	106214550	106217034	2485	294	1828	0.735614	0.887875
chr24	395008	397489	2482	247	1699	0.684529	0.981486
chr23	6911855	6914334	2480	275	1780	0.717742	0.861002
chr23	858303	860780	2478	349	1905	0.768765	0.953859
chr15	6933441	6935917	2477	295	1697	0.685103	1.0156
chr5	59566218	59568693	2476	313	1971	0.796042	0.798111
chr12	1306224	1308687	2464	309	1832	0.743506	0.908824
chr14	13976097	13978559	2463	260	1704	0.691839	0.883278
chr19	626609	629065	2457	266	1770	0.720391	0.834454
chr5	54839017	54841469	2453	307	1793	0.730942	0.944799
chr2	82958927	82961373	2447	250	1727	0.705762	0.820566
chr1A	49149888	49152333	2446	260	1770	0.72363	0.816657
chr4	12759619	12762062	2444	210	1603	0.655892	0.799029
chr15	12568161	12570603	2443	284	1851	0.757675	0.816816
chr5	59041069	59043509	2441	227	1717	0.7034	0.75318
chr15	5500015	5502450	2436	252	1776	0.729064	0.779319
chr24	3743007	3745437	2431	266	1766	0.72645	0.853005
chr12	5242503	5244932	2430	398	1907	0.784774	1.06713
chr5	11754959	11757388	2430	323	1866	0.767901	0.902538
scaffold4	151471	153899	2429	255	1794	0.738576	0.772609
chr22	809855	812282	2428	313	1868	0.769357	0.899226
chr4	118389	120810	2422	333	1813	0.748555	0.983645
chr4	71506683	71509101	2419	287	1806	0.746589	0.851418
chr2	114715734	114718144	2411	340	1772	0.734965	1.06184
chr2	29758545	29760954	2410	264	1687	0.7	0.902046
chr13	4003000	4005406	2407	231	1725	0.71666	0.758564
chr8	10334908	10337312	2405	257	1734	0.720998	0.822946
chr5	51339650	51342054	2405	298	1720	0.715177	0.969108
chr5	54881096	54883499	2404	232	1727	0.718386	0.771427
chr3	1181263	1183666	2404	225	1561	0.649334	0.888361
chr10	18671329	18673730	2402	180	1519	0.63239	0.752352
chr2	18298998	18301397	2400	289	1646	0.685833	1.04742
chr23	805892	808290	2399	298	1802	0.751146	0.887635
chr5	54871746	54874142	2397	235	1726	0.720067	0.779574
chr23	5586971	5589366	2396	291	1765	0.736644	0.8957
chr3	98292148	98294543	2396	296	1730	0.722037	0.950437
chr1	110523924	110526317	2394	310	1792	0.748538	0.929464
chr1	4464659	4467048	2390	272	1696	0.709623	0.906567
chr26	3373796	3376184	2389	255	1735	0.726245	0.816184
chr3	42898495	42900882	2388	242	1642	0.687605	0.859719
chr5	54863448	54865830	2383	231	1721	0.722199	0.765611
chr1	115904224	115906605	2382	290	1741	0.730898	0.913382
chr28	713111	715490	2380	260	1777	0.746639	0.784779
chr3	56557025	56559403	2379	347	1869	0.785624	0.946299
chr8	21878995	21881368	2374	246	1658	0.698399	0.849785
chr4	36416482	36418851	2370	274	1683	0.710127	0.937232
chr10	18783312	18785679	2368	278	1729	0.730152	0.912284
chr22	3810228	3812593	2366	250	1753	0.740913	0.79364
chr4	25312916	25315280	2365	390	1830	0.773784	1.10294
chr2	104286594	104288956	2363	224	1592	0.67372	0.836275
chr2	154731794	154734155	2362	275	1744	0.738357	0.860953
chr5	53342372	53344725	2354	279	1682	0.714528	0.937273
chr2	41461168	41463521	2354	235	1669	0.709006	0.826078
chr9	9491248	9493600	2353	225	1601	0.680408	0.827822
chr1	110985567	110987918	2352	216	1623	0.690051	0.771485
chr8	16264550	16266900	2351	199	1501	0.638452	0.831584
chr12	3219204	3221553	2350	271	1669	0.710213	0.922252
chr15	12131690	12134034	2345	240	1708	0.728358	0.779403
chr23	813721	816062	2342	305	1817	0.775833	0.865971
chr20	14195139	14197479	2341	218	1591	0.679624	0.807487
chr18	3599795	3602130	2336	190	1540	0.659247	0.756153
chr27	3383137	3385470	2334	308	1754	0.7515	0.935246
chr12	20703106	20705436	2331	296	1719	0.737452	0.935092
scaffold3	4544	6873	2330	195	1527	0.655365	0.779569
chr3	74015846	74018173	2328	274	1640	0.704467	0.949757
chr27	1176882	1179205	2324	270	1705	0.733649	0.864298
chr2	80452735	80455052	2318	219	1573	0.678602	0.82189
chr2	17281119	17283435	2317	269	1715	0.740181	0.851601
scaffold12	90134	92447	2314	166	1418	0.612792	0.769663
chr10	12907413	12909724	2312	334	1770	0.765571	0.986014
chr6	34735254	34737565	2312	220	1666	0.720588	0.757933
chr9	2770547	2772858	2312	244	1608	0.695502	0.884026
scaffold9	102386	104696	2311	219	1638	0.708784	0.756615
chr5	10718020	10720329	2310	213	1606	0.695238	0.770907
chr14	5902448	5904754	2307	260	1642	0.711747	0.897578
chr5	5386496	5388802	2307	226	1585	0.687039	0.830298
chr21	5707903	5710207	2305	236	1589	0.689371	0.867318
chr20	5410620	5412923	2304	242	1657	0.719184	0.83106
chr9	20368996	20371298	2303	262	1655	0.718628	0.882703
chr8	21881501	21883803	2303	195	1454	0.63135	0.849849
chr9	12392452	12394750	2299	295	1705	0.741627	0.93321
chr2	154154464	154156762	2299	206	1552	0.675076	0.790737
chr4	20654568	20656865	2298	204	1549	0.674064	0.785999
chr1A	21010474	21012765	2292	316	1728	0.753927	0.972638
chr7	8933151	8935440	2290	287	1673	0.730568	0.939407
scaffold8	54687	56974	2288	213	1581	0.690997	0.784482
chr9	18035840	18038124	2285	309	1673	0.732166	1.01119
chr1	8980356	8982635	2280	272	1649	0.723246	0.916271
chr3	82997490	82999769	2280	259	1584	0.694737	0.941423
chr2	6502367	6504643	2277	235	1651	0.725077	0.786234
chr23	4495771	4498047	2277	222	1632	0.716733	0.760124
chr3	1171408	1173681	2274	213	1597	0.702287	0.759819
scaffold3	76978	79251	2274	191	1498	0.658751	0.774218
chr12	11459039	11461311	2273	356	1815	0.798504	0.983665
chr6	32420769	32423041	2273	279	1706	0.75055	0.871846
chr4	63169073	63171344	2272	181	1478	0.650528	0.761489
scaffold12	7779	10049	2271	274	1672	0.73624	0.891486
chrZ	41281290	41283560	2271	211	1519	0.668868	0.831046
chr3	79153525	79155791	2267	205	1514	0.667843	0.81454
chr1	94258675	94260940	2266	225	1581	0.697705	0.820872
chr11	4814146	4816404	2259	260	1577	0.698097	0.944793
chr1A	35979024	35981278	2255	265	1623	0.719734	0.914534
chr10	18797675	18799928	2254	234	1641	0.728039	0.78346
chr6	22062717	22064969	2253	198	1480	0.656902	0.818523
chr11	179178	181428	2251	284	1644	0.730342	0.952268
scaffold5	41639	43889	2251	221	1598	0.709907	0.791395
chr4	68141880	68144128	2249	278	1638	0.728324	0.934685
chr28	3614575	3616822	2248	264	1730	0.769573	0.794707
chr1	116997386	116999631	2246	281	1649	0.734194	0.929589
chr9	20106015	20108256	2242	220	1499	0.668599	0.878073
chr6	30366866	30369105	2240	291	1679	0.749554	0.93286
chr5	773605	775842	2238	333	1769	0.790438	0.955469
chr4A	3249583	3251820	2238	293	1642	0.733691	0.975393
chr7	39338108	39340344	2237	325	1715	0.766652	0.989104
chr1	68516664	68518898	2235	257	1595	0.713647	0.903427
chr9	23483632	23485864	2233	195	1518	0.679803	0.755988
chr18	11993154	11995384	2231	302	1646	0.737786	0.994787
chr1	3806936	3809165	2230	263	1631	0.73139	0.882128
chr26	1350291	1352520	2230	279	1553	0.696413	1.03575
chr14	3525968	3528193	2226	195	1538	0.690925	0.777573
chr3	42948912	42951133	2222	257	1632	0.734473	0.858564
chr1	44648689	44650910	2222	227	1575	0.708821	0.813885
chr5	54855300	54857520	2221	209	1595	0.718145	0.751217
chr14	8756144	8758363	2220	303	1697	0.764414	0.934312
chr4A	1584084	1586303	2220	312	1687	0.75991	0.978706
chr27	48676	50893	2218	232	1452	0.654644	0.98192
chr22	4720133	4722349	2217	258	1648	0.743347	0.846058
chr3	114579926	114582140	2215	291	1730	0.781038	0.863797
chr8	3591217	3593427	2211	232	1497	0.677069	0.915606
chr28	1203025	1205231	2207	173	1392	0.63072	0.803474
chr27	4911596	4913801	2206	197	1484	0.672711	0.789391
chr4A	15795239	15797443	2205	263	1654	0.750113	0.862629
chr1	40737187	40739391	2205	267	1629	0.738776	0.888056
chr3	70489120	70491323	2204	340	1765	0.800817	0.962614
chr12	526774	528976	2203	301	1683	0.763958	0.937285
chr10	18600434	18602635	2202	300	1694	0.769301	0.920918
chr10	11817442	11819642	2201	291	1680	0.763289	0.907746
chr11	1612053	1614251	2199	256	1653	0.751705	0.837749
chr15	12703873	12706068	2196	201	1529	0.696266	0.756061
chrZ	72630031	72632225	2195	322	1700	0.774487	0.986999
chr15	12484381	12486575	2195	216	1570	0.715262	0.809149
chr18	12407103	12409296	2194	334	1746	0.795807	0.961532
chr1A	69650260	69652452	2193	282	1677	0.764706	0.882923
chr14	1214261	1216450	2190	242	1620	0.739726	0.807951
chr1	22097253	22099442	2190	249	1552	0.708676	0.908226
chr5	39265906	39268092	2187	219	1582	0.723365	0.766668
chr4	28863912	28866097	2186	238	1518	0.694419	0.905152
chr2	25530551	25532734	2184	314	1657	0.7587	0.999948
chr18	12013360	12015543	2184	239	1537	0.703755	0.891106
chr13	2693624	2695806	2183	275	1634	0.748511	0.910929
chr4A	16331816	16333997	2182	273	1589	0.728231	0.943709
chr27	222491	224671	2181	254	1570	0.719853	0.89919
chr22	4707236	4709416	2181	224	1536	0.704264	0.842865
chr13	2328973	2331146	2174	234	1521	0.699632	0.883635
chr20	2555364	2557536	2173	264	1661	0.764381	0.916447
chr14	13919615	13921787	2173	271	1639	0.754257	0.883214
chr1	110937205	110939377	2173	191	1431	0.658537	0.810758
chr18	11976764	11978934	2171	305	1717	0.79088	0.900524
chr23	3117587	3119756	2170	202	1500	0.691244	0.855591
chr20	14201853	14204021	2169	307	1657	0.763947	0.973428
chr2	92934695	92936863	2169	269	1560	0.719225	0.960626
chr1	54254773	54256940	2168	218	1453	0.670203	0.8976
chr7	16001225	16003385	2161	260	1619	0.74919	0.858208
chr2	792303	794458	2156	264	1627	0.754638	0.862659
chr4	535083	537238	2156	306	1548	0.717996	1.1106
scaffold12	75001	77155	2155	183	1445	0.670534	0.775646
chr23	1724131	1726285	2155	189	1443	0.669606	0.783245
scaffold5	14900	17051	2152	242	1577	0.732807	0.841508
chr6	19521147	19523297	2151	200	1569	0.729428	0.758971
chr8	6480478	6482624	2147	258	1560	0.726595	0.911812
chr2	48456703	48458847	2145	284	1608	0.74965	0.944853
chr3	79700162	79702305	2144	266	1605	0.748601	0.888047
chr1	48021841	48023984	2144	254	1540	0.718284	0.922868
chr3	52611216	52613358	2143	244	1535	0.716286	0.888991
chr2	20845098	20847239	2142	254	1535	0.71662	0.923658
chr1	85002259	85004398	2140	294	1610	0.752336	0.970926
chr23	2654623	2656762	2140	194	1449	0.677103	0.792526
chr6	6431216	6433354	2139	182	1392	0.650771	0.803704
chr4A	18742630	18744767	2138	210	1487	0.69551	0.813856
scaffold12	5528	7664	2137	227	1562	0.730931	0.796718
chr3	54201443	54203579	2137	222	1481	0.693028	0.868041
chr5	33995073	33997206	2134	265	1551	0.726804	0.940529
chr3	1183777	1185906	2130	216	1539	0.722535	0.777656
chr1A	38902693	38904821	2129	295	1640	0.770315	0.936391
chr13	14204834	14206962	2129	294	1482	0.696101	1.17445
chr1	17755101	17757228	2128	245	1548	0.727444	0.874068
chr3	68486063	68488189	2127	278	1542	0.724965	0.997976
chr3	90830798	90832923	2126	224	1508	0.709313	0.837667
chr9	14462662	14464783	2122	248	1535	0.723374	0.893665
chr4	10925469	10927590	2122	195	1437	0.677191	0.81333
chr1	41430274	41432393	2120	274	1556	0.733962	0.960381
chr4	559962	562079	2118	298	1517	0.716242	1.11152
chr28	2863989	2866106	2118	235	1512	0.713881	0.880234
chr14	6933890	6936006	2117	246	1504	0.710439	0.921444
chr3	32361729	32363843	2115	276	1521	0.719149	1.00962
chr1	16873156	16875269	2114	222	1478	0.699149	0.867583
chr3	1062609	1064722	2114	167	1354	0.640492	0.771788
chr2	87933469	87935580	2112	270	1595	0.755208	0.897131
scaffold8	129972	132077	2106	258	1540	0.731244	0.927198
chr1A	59089989	59092092	2104	316	1623	0.771388	1.01294
chrZ	40950030	40952132	2103	232	1472	0.699952	0.911725
chr1	3632	5732	2101	217	1431	0.681104	0.897414
chrZ	3679078	3681177	2100	211	1444	0.687619	0.850292
chr28	4595503	4597601	2099	229	1515	0.721772	0.84009
scaffold14	22441	24537	2097	312	1585	0.755842	1.04564
chr14	3872893	3874988	2096	237	1504	0.717557	0.883148
chr4	13254313	13256408	2096	180	1320	0.629771	0.869808
chr13	14023625	14025719	2095	220	1390	0.663484	0.954292
chr2	68898897	68900990	2094	237	1506	0.719198	0.875443
chr10	17792454	17794546	2093	250	1452	0.693741	0.997472
chr18	11639608	11641698	2091	255	1560	0.746055	0.877168
chr11	1340630	1342714	2085	225	1571	0.753477	0.761468
chr27	483373	485457	2085	226	1534	0.735731	0.804003
chr9	23025222	23027305	2084	265	1530	0.734165	0.945325
chr5	58933580	58935661	2082	187	1434	0.688761	0.75786
chr1	54304202	54306283	2082	204	1421	0.682517	0.852303
chr15	8217969	8220049	2081	291	1546	0.742912	1.01489
chr28	3220113	3222192	2080	217	1492	0.717308	0.813877
chr8	8546210	8548287	2078	225	1495	0.719442	0.837003
chr1	16914452	16916528	2077	236	1468	0.706789	0.909824
chr3	32624661	32626736	2076	277	1600	0.770713	0.899543
chr3	36960567	36962642	2076	264	1521	0.732659	0.952509
chr18	5796018	5798087	2070	244	1601	0.77343	0.788271
chr18	2553587	2555656	2070	232	1512	0.730435	0.853743
chr1	28296580	28298647	2068	239	1482	0.716634	0.901525
chr11	866143	868209	2067	244	1540	0.745041	0.862164
chr17	5916303	5918369	2067	218	1471	0.711659	0.832993
chr27	3529911	3531976	2066	163	1437	0.695547	0.893874
chr3	114563330	114565394	2065	273	1563	0.756901	0.926472
chr4	32015773	32017837	2065	270	1563	0.756901	0.913417
chr2	154807200	154809262	2063	257	1520	0.736791	0.924071
chr28	991909	993970	2062	247	1487	0.721145	0.921608
chr13	11774419	11776479	2061	219	1373	0.666181	0.95775
chr1	48744243	48746301	2059	302	1612	0.782904	0.964454
chr26	4956039	4958097	2059	223	1557	0.756192	0.761763
chr28	4096515	4098573	2059	265	1523	0.739679	0.940951
chr2	111987279	111989337	2059	249	1483	0.720253	0.932654
chr6	3276885	3278943	2059	194	1434	0.696455	0.781267
chr27	4348063	4350120	2058	239	1571	0.763362	0.797825
chr1A	22948967	22951023	2057	240	1481	0.719981	0.908552
chr2	69028676	69030731	2056	253	1503	0.731031	0.921353
chr5	54834947	54836998	2052	244	1517	0.739279	0.870974
chr8	11049715	11051765	2051	284	1596	0.778157	0.916363
chr4	71470480	71472530	2051	260	1549	0.755241	0.890462
chr12	11786973	11789023	2051	233	1540	0.750853	0.807404
chr1	70211282	70213332	2051	187	1346	0.656265	0.847272
chr17	924968	927017	2050	275	1533	0.747805	0.961374
chr5	31580783	31582832	2050	204	1394	0.68	0.866226
chr17	6115121	6117169	2049	224	1440	0.702782	0.885432
chr3	1156337	1158384	2048	317	1622	0.791992	0.987219
chr14	8815159	8817206	2048	258	1534	0.749023	0.898171
chr13	14181329	14183375	2047	290	1446	0.7064	1.16671
chr2	119496898	119498943	2046	219	1426	0.69697	0.881536
chr1	92191571	92193616	2046	230	1412	0.690127	0.944871
chr6	15816336	15818380	2045	248	1490	0.728606	0.916402
chr11	13242271	13244313	2043	186	1372	0.671561	0.807654
chr2	45286195	45288235	2041	254	1589	0.77854	0.821331
chr5	10625712	10627752	2041	210	1378	0.675159	0.903021
chr4	50532429	50534468	2040	261	1559	0.764216	0.876315
chr1A	53250451	53252490	2040	265	1513	0.741667	0.944969
chr2	57979476	57981513	2038	232	1469	0.720805	0.879357
chr3	32940747	32942780	2034	275	1529	0.751721	0.976342
chrZ	24962378	24964409	2032	237	1536	0.755906	0.823327
chr22	4221890	4223921	2032	222	1435	0.706201	0.880117
chr5	59080596	59082626	2031	250	1537	0.75677	0.861674
chrZ	30741423	30743453	2031	277	1512	0.744461	0.984551
chr3	23852612	23854642	2031	260	1474	0.725751	0.972228
chr11	10666546	10668574	2029	239	1494	0.736323	0.874309
chr6	205523	207550	2028	257	1426	0.703156	1.02639
chr2	69753680	69755706	2027	278	1532	0.755797	0.962054
chr18	12559275	12561298	2024	267	1469	0.725791	1.00176
chr27	535647	537666	2020	219	1521	0.75297	0.765006
chr14	11252214	11254232	2019	255	1555	0.770183	0.852991
chr23	6183969	6185986	2018	263	1569	0.777502	0.863426
chr6	35914897	35916913	2017	234	1524	0.755578	0.81533
chr6	14275873	14277889	2017	210	1412	0.70005	0.852962
chr21	2918089	2920104	2016	315	1552	0.769841	1.05605
chr20	7507403	7509418	2016	223	1443	0.715774	0.865376
scaffold12	337	2350	2014	216	1503	0.746276	0.787314
chr2	17120401	17122414	2014	245	1494	0.741807	0.886686
chr21	3792467	3794480	2014	188	1391	0.690665	0.782928
chr2	122298298	122300309	2012	194	1385	0.68837	0.816203
chr6	6434961	6436972	2012	178	1288	0.640159	0.864061
chr5	23643171	23645181	2011	227	1481	0.73645	0.834016
chr4	59222443	59224450	2008	297	1527	0.760458	1.02639
chr2	41111020	41113026	2007	304	1545	0.769806	1.03335
chr14	6912769	6914775	2007	217	1514	0.75436	0.768805
chr9	20112326	20114332	2007	206	1466	0.730443	0.77157
chr6	27632945	27634950	2006	183	1342	0.668993	0.824308
chr3	35265446	35267450	2005	256	1496	0.746135	0.921839
chr18	11575939	11577937	1999	259	1501	0.750875	0.931578
chr2	64801328	64803326	1999	212	1387	0.693847	0.887696
chr19	8893639	8895637	1999	199	1382	0.691346	0.838436
chr22	4141652	4143649	1998	201	1400	0.700701	0.819723
chr15	13612437	13614434	1998	179	1359	0.68018	0.774771
chr8	17646816	17648810	1995	277	1507	0.755388	0.974269
chr2	61547088	61549082	1995	237	1412	0.707769	0.949026
chr11	4964694	4966687	1994	224	1412	0.708124	0.914462
chr3	1563668	1565661	1994	196	1372	0.688064	0.832781
chr13	2748831	2750824	1994	163	1267	0.635406	0.810024
chr7	15741703	15743695	1993	216	1461	0.733066	0.807779
chr4	65515584	65517576	1993	205	1339	0.671851	1.0957
chr3	26548547	26550537	1991	158	1248	0.626821	0.8091
chr22	697882	699870	1989	215	1406	0.706888	0.865467
chr18	12345964	12347951	1988	246	1465	0.736922	0.91581
chr2	130972255	130974241	1987	320	1576	0.793156	1.02412
chr2	7686428	7688414	1987	250	1502	0.755913	0.881025
chr6	14311625	14313610	1986	246	1479	0.744713	0.893884
chr23	995679	997663	1985	279	1553	0.782368	0.91921
chr3	1334623	1336607	1985	240	1452	0.731486	0.903856
chr3	104265055	104267039	1985	232	1375	0.692695	0.984678
chr9	22524387	22526369	1983	210	1374	0.69289	0.882372
chr2	62313381	62315362	1982	258	1458	0.735621	0.962562
chr21	2633424	2635405	1982	245	1444	0.728557	0.932043
chrZ	115886	117867	1982	193	1422	0.717457	0.762685
chr1	68021270	68023251	1982	206	1401	0.706862	0.832132
chr7	22305313	22307294	1982	152	1262	0.636731	0.758027
chr26	1998086	2000066	1981	243	1436	0.724886	0.936537
chr2	54481302	54483282	1981	192	1291	0.651691	0.913759
chr5	10996849	10998828	1980	213	1404	0.709091	0.858446
chr20	6844945	6846923	1979	238	1475	0.745326	0.868712
chr3	112652977	112654955	1979	178	1392	0.703386	0.902849
chr27	1223482	1225457	1976	227	1497	0.757591	0.801484
chr13	14288982	14290956	1975	245	1561	0.79038	0.795089
chrZ	29041163	29043137	1975	273	1539	0.779241	0.911039
chr2	134497216	134499190	1975	253	1520	0.76962	0.866025
chr1A	52424555	52426526	1972	254	1485	0.753043	0.911259
chr2	153953760	153955730	1971	196	1383	0.701674	0.807936
chr5	5313243	5315213	1971	165	1315	0.667174	0.753084
chr12	335014	336983	1970	256	1468	0.745178	0.943948
chr17	8725708	8727677	1970	236	1432	0.726904	0.907232
chr1	105692379	105694348	1970	252	1424	0.722843	0.980797
chr1	110966361	110968330	1970	195	1379	0.7	0.808448
chr2	14308284	14310252	1969	235	1407	0.714576	0.935239
chr4	63415278	63417245	1968	179	1361	0.691565	0.771241
chr26	1954596	1956561	1966	180	1340	0.681587	0.792225
chr1A	50480422	50482386	1965	214	1410	0.717557	0.848266
chr19	10007434	10009398	1965	247	1384	0.704326	1.01391
chr2	84416564	84418526	1963	214	1394	0.710138	0.865162
chr2	133601302	133603263	1962	290	1554	0.792049	0.942468
chr5	54585567	54587528	1962	220	1396	0.711519	0.88661
chr13	694063	696019	1957	279	1465	0.748595	1.01961
chr17	10318593	10320546	1954	209	1488	0.761515	0.772621
chr1A	50653380	50655331	1952	229	1426	0.730533	0.879859
chr23	4108275	4110226	1952	203	1296	0.663934	0.943826
chr2	114707023	114708973	1951	314	1519	0.778575	1.08456
chr28	4516368	4518318	1951	275	1497	0.767299	0.957961
chr1	28230004	28231954	1951	199	1365	0.699641	0.833503
chr15	10068210	10070159	1950	223	1422	0.729231	0.864477
chr3	25594849	25596796	1948	247	1443	0.74076	0.946915
chr5	59606404	59608351	1948	200	1416	0.726899	0.778633
chr26	3271373	3273320	1948	227	1376	0.706366	0.935431
chr17	940866	942812	1947	302	1577	0.809964	0.946506
chr1A	546883	548829	1947	227	1530	0.785824	0.755956
chr2	18278681	18280626	1946	235	1355	0.6963	0.996544
chr1	41078769	41080713	1945	231	1434	0.737275	0.890949
chr26	1620257	1622201	1945	210	1396	0.717738	0.85221
chr5	57515008	57516952	1945	189	1344	0.691003	0.816786
chr3	1177203	1179146	1944	191	1260	0.648148	0.935626
chr19	10706211	10708153	1943	311	1555	0.800309	1.00012
chr4	61788490	61790432	1943	235	1460	0.751415	0.857146
chr6	13801572	13803513	1942	228	1442	0.742533	0.85638
chr3	25596991	25598932	1942	230	1400	0.720906	0.916416
chr1A	24455472	24457413	1942	198	1389	0.715242	0.798281
chr4	31003175	31005116	1942	230	1388	0.714727	0.936106
chr1	77885381	77887321	1941	216	1377	0.709428	0.884615
chr26	5748095	5750032	1938	197	1412	0.728586	0.766412
chr3	114752414	114754350	1937	253	1501	0.77491	0.870709
chr4A	20168576	20170512	1937	221	1387	0.716056	0.892977
chr1	103490945	103492880	1936	238	1450	0.748967	0.876611
chr1	118296545	118298479	1935	243	1488	0.768992	0.850934
chr7	24478241	24480175	1935	153	1379	0.712661	0.823588
chr1A	73116257	73118190	1934	270	1482	0.766287	0.951347
chr12	9820243	9822176	1934	251	1413	0.73061	0.973005
chr3	88802450	88804382	1933	248	1437	0.743404	0.936626
chr6	14286208	14288138	1931	272	1476	0.764371	0.967643
chr28	4102391	4104321	1931	226	1463	0.757639	0.820821
chr2	129297915	129299841	1927	224	1412	0.732745	0.866633
chr4	63619924	63621849	1926	227	1389	0.721184	0.907661
chr11	2310955	2312880	1926	201	1386	0.719626	0.806101
chr7	37754984	37756908	1925	211	1364	0.708571	0.873489
chr1A	34252859	34254782	1924	256	1462	0.759875	0.931029
chr20	14421973	14423895	1923	229	1442	0.74987	0.848491
chr1	111204242	111206164	1923	255	1436	0.74675	0.955118
chr28	1110705	1112626	1922	279	1527	0.794485	0.921891
chr23	94800	96721	1922	237	1508	0.784599	0.80169
chr20	6749369	6751290	1922	219	1404	0.730489	0.854214
chr15	2530112	2532032	1921	251	1436	0.747527	0.943768
chr8	20971506	20973424	1919	259	1414	0.736842	0.996258
chr1A	62788271	62790189	1919	245	1389	0.723814	0.975527
chr3	8814166	8816082	1917	173	1232	0.642671	0.874442
chr21	4346399	4348313	1915	203	1330	0.694517	0.879711
chr2	43082633	43084543	1911	229	1413	0.739403	0.878488
chr20	12168004	12169914	1911	192	1288	0.673993	0.886246
chr4	19938865	19940773	1909	172	1281	0.671032	0.800521
chr23	709500	711408	1909	128	1194	0.625458	0.773246
chr2	36823688	36825595	1908	274	1494	0.783019	0.937495
chr2	69624593	69626498	1906	268	1468	0.770199	0.954291
chr12	471376	473281	1906	219	1396	0.732424	0.860491
chr11	1428015	1429919	1905	231	1414	0.742257	0.884625
chr1	671618	673520	1903	256	1485	0.780347	0.900828
chr1	110958399	110960301	1903	169	1219	0.640568	0.866608
chr5	59529094	59530994	1901	177	1326	0.697528	0.768704
chr8	8781793	8783693	1901	147	1181	0.621252	0.801778
chr2	56933376	56935275	1900	227	1375	0.723684	0.912854
chr10	18765220	18767119	1900	176	1325	0.697368	0.77219
chr23	3088024	3089923	1900	182	1234	0.649474	0.929008
chr3	95027366	95029264	1899	288	1480	0.779358	0.999402
chr27	2803524	2805422	1899	199	1374	0.723539	0.800692
chr3	12348239	12350136	1898	253	1435	0.756059	0.93293
chr14	2191896	2193793	1898	251	1435	0.756059	0.927415
chr11	958681	960578	1898	208	1386	0.730242	0.822479
chr4A	9761183	9763078	1896	201	1362	0.718354	0.94052
chr26	2340914	2342809	1896	183	1340	0.706751	0.773102
chr3	35665301	35667196	1896	199	1329	0.700949	0.854619
chr7	21625208	21627103	1896	208	1326	0.699367	0.904331
chrZ	22977673	22979565	1893	248	1408	0.743793	0.951474
chr21	2969822	2971714	1893	253	1387	0.732699	0.996685
chr28	4708473	4710364	1892	278	1494	0.789641	0.959794
chr1	67094052	67095942	1891	214	1354	0.716023	0.898818
chrZ	57147	59036	1890	253	1433	0.758201	0.93335
chr6	14076123	14078012	1890	234	1408	0.744974	0.892459
chr2	133773082	133774971	1890	220	1330	0.703704	0.940552
chr22	534881	536768	1888	175	1311	0.694386	0.77372
chr7	20388546	20390432	1887	261	1451	0.768945	0.93598
chr10	15654451	15656337	1887	173	1282	0.679385	0.7965
chr2	141033551	141035435	1885	255	1445	0.766578	0.925525
chr5	36942352	36944235	1884	170	1259	0.668259	0.808665
chr17	864577	866460	1884	181	1205	0.639597	0.955193
chr13	14947540	14949422	1883	247	1408	0.747743	0.942632
chr8	10367600	10369482	1883	206	1334	0.708444	0.878541
chr5	25612721	25614601	1881	228	1370	0.728336	0.917779
chr4A	2888832	2890711	1880	257	1465	0.779255	0.90126
chr5	37802665	37804543	1879	223	1363	0.725386	0.906979
chr9	24533491	24535369	1879	202	1344	0.715274	0.875308
chr22	4032019	4033897	1879	155	1226	0.652475	0.795821
chr1	41890437	41892313	1877	186	1314	0.700053	0.809127
chr1	89807727	89809601	1875	241	1358	0.724267	0.980291
chrZ	6375800	6377673	1874	268	1427	0.761473	0.992334
chr14	11207505	11209378	1874	238	1396	0.744931	0.934636
chr2	69660689	69662562	1874	184	1328	0.708645	0.792462
chr27	872786	874658	1873	230	1417	0.75654	0.86429
chr2	33785431	33787303	1873	198	1363	0.72771	0.802391
chr1	109391235	109393106	1872	211	1345	0.718483	0.875065
chr13	12512809	12514679	1871	173	1278	0.683057	0.792766
chr24	927349	929218	1870	214	1367	0.731016	0.862706
chrZ	53324677	53326546	1870	192	1322	0.706952	0.822119
chr1A	32581673	32583541	1869	224	1346	0.720171	0.924338
chr1A	42654422	42656290	1869	139	1162	0.621723	0.76994
chr5	58217022	58218889	1868	226	1358	0.726981	0.919201
chr1	38950993	38952859	1867	188	1267	0.678629	0.879544
chr28	2651719	2653585	1867	204	1265	0.677558	0.952051
chr5	59102913	59104778	1866	197	1347	0.721865	0.81046
chr3	114732209	114734074	1866	174	1300	0.696677	0.847084
chr28	3146820	3148684	1865	187	1335	0.715818	0.790118
chr1	34912028	34913890	1863	187	1288	0.691358	0.85385
chr1A	43729151	43731008	1858	257	1377	0.741119	1.011
chr1	52296409	52298266	1858	209	1340	0.721206	0.865208
chr4	25173016	25174873	1858	189	1254	0.674919	0.898296
chr1	91350613	91352468	1856	271	1466	0.789871	0.936248
chr4	46923425	46925280	1856	239	1387	0.747306	0.928933
chr2	71010288	71012142	1855	240	1407	0.758491	0.90093
chr2	154623666	154625520	1855	234	1405	0.757412	0.915134
chr1	24713926	24715780	1855	206	1325	0.714286	0.875529
chr3	94383492	94385345	1854	166	1271	0.685545	0.765982
chr1	28383727	28385579	1853	257	1452	0.783594	0.903577
chr3	1303250	1305102	1853	157	1244	0.671344	0.774451
scaffold12	18272	20121	1850	222	1420	0.767568	0.823667
chr3	114542195	114544043	1849	229	1399	0.756625	0.873015
chr3	26492383	26494230	1848	160	1195	0.646645	0.829504
chr9	25030823	25032669	1847	293	1478	0.800217	0.991118
chr5	54655225	54657071	1847	196	1278	0.691933	0.902177
chr13	8545529	8547374	1846	229	1324	0.717226	0.971561
chr18	12165054	12166896	1843	223	1393	0.755833	0.848432
chrZ	52963087	52964929	1843	198	1293	0.701574	0.881857
chr1A	50704288	50706130	1843	187	1218	0.660879	0.997225
chrZ	320383	322224	1842	229	1373	0.745385	0.900309
chr28	2790655	2792495	1841	255	1464	0.79522	0.878504
chr3	48262363	48264203	1841	253	1381	0.750136	0.981939
chr6	26934825	26936665	1841	201	1364	0.740902	0.807245
chr11	19538385	19540225	1841	218	1345	0.730581	0.890643
chr1	14896783	14898623	1841	179	1199	0.651276	0.917021
chr23	652576	654415	1840	212	1363	0.740761	0.841067
chr5	36768788	36770626	1839	255	1390	0.755846	0.974938
chr7	7722550	7724388	1839	242	1366	0.742795	0.962736
chr1A	290869	292707	1839	154	1222	0.664492	0.782153
chr6	403429	405266	1838	270	1393	0.757889	1.02387
chr4	45200901	45202738	1838	244	1391	0.756801	0.92717
chr4	36513712	36515549	1838	173	1221	0.664309	0.855137
chr26	5062902	5064736	1835	205	1380	0.752044	0.790491
chr3	13354804	13356638	1835	209	1312	0.714986	0.904653
chr11	13973908	13975742	1835	154	1191	0.649046	0.796886
chr2	121013609	121015443	1835	154	1180	0.643052	0.812264
chr27	2513178	2515011	1834	268	1395	0.760632	1.02325
chr12	17304401	17306234	1834	213	1376	0.750273	0.827071
chr10	19658839	19660672	1834	214	1339	0.730098	0.876885
chrZ	39545241	39547074	1834	218	1287	0.701745	0.965771
chr2	616960	618793	1834	137	1119	0.610142	0.805882
chr20	7295092	7296924	1833	235	1430	0.780142	0.844181
chr20	7245705	7247537	1833	191	1349	0.735952	0.772057
chr9	244691	246522	1832	268	1442	0.787118	0.944999
chr23	3393510	3395340	1831	155	1217	0.664664	0.769094
chr17	355376	357205	1830	266	1419	0.77541	0.967061
chr6	10110415	10112242	1828	252	1419	0.776258	0.927041
chr2	117158512	117160339	1828	234	1381	0.75547	0.911453
chr28	3976063	3977889	1827	231	1376	0.753147	0.892605
chr17	2489373	2491199	1827	180	1263	0.691297	0.827558
chr5	53063967	53065792	1826	225	1360	0.744797	0.888749
chr1	10966309	10968134	1826	204	1254	0.686747	0.948154
chr3	65613463	65615287	1825	251	1403	0.768767	0.931573
chr3	10306000	10307824	1825	262	1394	0.763836	0.986582
chr5	39001962	39003786	1825	194	1349	0.739178	0.780761
chr15	746021	747845	1825	148	1143	0.626301	0.828756
chr1	47777826	47779650	1825	137	1103	0.604384	0.82204
scaffold12	70338	72161	1824	228	1341	0.735197	0.925674
chr7	8829089	8830911	1823	197	1304	0.715304	0.845006
chr3	43543807	43545629	1823	191	1289	0.707076	0.847829
chr2	780148	781968	1821	285	1534	0.842394	0.892144
chr18	11900546	11902365	1820	227	1398	0.768132	0.851624
chr7	24940492	24942311	1820	232	1357	0.745604	0.919568
chr3	11427665	11429484	1820	238	1343	0.737912	0.963173
chr10	5259589	5261407	1819	202	1380	0.758659	0.774918
chr1	98134328	98136145	1818	239	1354	0.744774	0.948611
chr2	59094838	59096654	1817	221	1368	0.752889	0.86309
scaffold5	111119	112935	1817	184	1327	0.730325	0.76094
chr26	1504991	1506807	1817	190	1322	0.727573	0.790145
chr17	1817365	1819181	1817	175	1212	0.667034	0.877569
chr1A	18298897	18300712	1816	163	1168	0.643172	0.871606
chr20	7224028	7225840	1813	195	1340	0.739106	0.823515
chr14	8224415	8226226	1812	260	1371	0.756623	1.00264
chr23	762858	764667	1810	218	1400	0.773481	0.806747
chr2	43854703	43856512	1810	219	1348	0.744751	0.88806
chr18	11617190	11618998	1809	183	1268	0.70094	0.82433
chr1	26387594	26389402	1809	187	1182	0.6534	0.970391
chr15	11354064	11355871	1808	182	1291	0.714049	0.887757
chr2	16711608	16713414	1807	203	1294	0.716104	0.877042
chr2	127737218	127739024	1807	179	1262	0.698395	0.828857
chr10	12799174	12800977	1804	215	1324	0.733925	0.887513
chr8	25557792	25559595	1804	202	1322	0.732816	0.834411
chr7	19359488	19361291	1804	194	1260	0.698448	0.885166
chr24	943362	945164	1803	234	1361	0.754853	0.911117
chr24	375744	377546	1803	209	1298	0.719911	0.894651
chr14	14086399	14088201	1803	159	1186	0.657793	0.821074
chr19	9401366	9403167	1802	208	1330	0.738069	0.84757
chr20	14283990	14285791	1802	187	1305	0.724195	0.791483
chr1	110939729	110941530	1802	181	1217	0.675361	0.883549
chr6	614631	616431	1801	256	1407	0.781233	0.931648
scaffold8	124431	126231	1801	104	1105	0.613548	0.822613
chr12	11798400	11800199	1800	272	1431	0.795	0.997027
chr6	19537241	19539039	1799	204	1355	0.753196	0.825664
chr17	9888577	9890375	1799	185	1310	0.728182	0.775863
chr20	5710440	5712238	1799	179	1297	0.720956	0.766042
chr15	10371994	10373792	1799	174	1275	0.708727	0.869599
chr10	3989180	3990978	1799	201	1272	0.707059	0.900685
chr6	21136453	21138251	1799	165	1230	0.683713	0.78511
chr6	19327414	19329212	1799	167	1190	0.661479	0.849314
chrZ	68795035	68796832	1798	247	1345	0.748053	0.991096
chr8	11205584	11207381	1798	189	1320	0.734149	0.781245
chr7	23090480	23092277	1798	180	1269	0.705784	0.806563
chr13	2781415	2783212	1798	182	1249	0.694661	0.840157
chr10	5211673	5213470	1798	161	1209	0.672414	0.7923
chr11	2712795	2714590	1796	173	1231	0.685412	0.826879
chr23	1801168	1802962	1795	246	1443	0.8039	0.848876
chr6	14168304	14170098	1795	212	1315	0.732591	0.880684
chr15	11259122	11260916	1795	196	1290	0.718663	0.848773
chr5	34457665	34459458	1794	224	1385	0.772018	0.84442
chr11	1196528	1198321	1794	208	1343	0.748606	0.835498
chr6	29250545	29252336	1792	213	1344	0.75	0.857699
chr5	33391491	33393282	1792	242	1321	0.737165	0.994118
chr19	6282945	6284736	1792	176	1250	0.697545	0.906883
chr27	4973537	4975328	1792	158	1201	0.670201	0.786952
chr24	3830128	3831919	1792	156	1191	0.664621	0.913569
chr17	2758436	2760226	1791	217	1331	0.74316	0.889589
chr17	853306	855096	1791	202	1304	0.728085	0.852297
chr28	3141034	3142824	1791	183	1265	0.706309	0.819309
chr2	111371140	111372929	1790	223	1354	0.756425	0.871474
chr14	15203253	15205042	1790	234	1316	0.735196	0.978499
scaffold14	74116	75905	1790	195	1267	0.707821	0.874461
chr22	2426028	2427814	1787	189	1235	0.691102	0.893774
chr3	26557778	26559564	1787	175	1204	0.673755	0.863607
chr3	57214349	57216134	1786	240	1324	0.741321	0.982229
chr13	14518054	14519837	1784	276	1378	0.772422	1.0388
chr18	7822819	7824602	1784	168	1271	0.712444	0.773754
chr10	11912403	11914186	1784	130	1072	0.600897	0.80946
chr11	19808260	19810041	1782	266	1427	0.800786	0.934585
chr4A	4323579	4325360	1782	196	1338	0.750842	0.787372
chr1	78991412	78993193	1782	156	1161	0.651515	0.825274
chr1A	73566061	73567841	1781	220	1347	0.756317	0.866778
chr1	87850927	87852707	1781	230	1342	0.753509	0.913211
chr1A	17997494	17999274	1781	214	1339	0.751825	0.850446
chr13	13479016	13480795	1780	271	1367	0.767978	1.0326
chr1	91654735	91656514	1780	229	1347	0.756742	0.900129
chr7	8831051	8832830	1780	184	1237	0.694944	0.857203
chr13	14166989	14168767	1779	261	1278	0.718381	1.18016
chr1	75161760	75163537	1778	258	1413	0.794713	0.934356
chr28	2912799	2914576	1778	234	1377	0.774466	0.880888
chr23	1584064	1585841	1778	210	1291	0.726097	0.898524
chr1A	56267761	56269538	1778	210	1271	0.714848	0.928681
chr7	15495315	15497091	1777	232	1355	0.762521	0.898837
chr12	8830834	8832610	1777	220	1316	0.740574	0.902972
chr15	2819744	2821520	1777	217	1292	0.727068	0.927063
chr3	100102111	100103886	1776	228	1327	0.747185	0.919831
chr4A	10615009	10616784	1776	210	1296	0.72973	0.890802
chr8	31589362	31591137	1776	162	1215	0.684122	0.779707
chr2	44641028	44642802	1775	193	1288	0.725634	0.827062
chr5	59206799	59208572	1774	176	1188	0.669673	0.892834
chr4	16278833	16280604	1772	265	1337	0.754515	1.0586
chr4	31146623	31148394	1772	217	1315	0.742099	0.90783
chr28	3166228	3167998	1771	201	1278	0.721626	0.871869
chr1A	22190599	22192369	1771	182	1223	0.69057	0.883529
chr22	2444432	2446202	1771	187	1221	0.689441	0.895702
chr10	18574944	18576714	1771	193	1215	0.686053	0.928651
chr2	38108388	38110157	1770	213	1296	0.732203	0.900475
chr1A	55671367	55673136	1770	199	1255	0.70904	0.901337
chr3	49822759	49824527	1769	201	1259	0.711702	0.897417
chr7	369177	370944	1768	256	1360	0.769231	0.984361
chr18	1684870	1686637	1768	190	1282	0.725113	0.840546
chr28	3017464	3019231	1768	202	1241	0.701923	0.927713
scaffold12	108532	110299	1768	223	1234	0.697964	1.0357
chr2	110922432	110924199	1768	177	1193	0.674774	0.880642
chr11	6780586	6782351	1766	216	1251	0.708381	0.976345
chr6	13532007	13533771	1765	206	1283	0.726912	0.883529
chr1A	50237918	50239680	1763	179	1243	0.705048	0.819987
chr4	66637105	66638866	1762	197	1319	0.748581	0.801723
chr18	12181583	12183342	1760	236	1334	0.757955	0.93578
chr3	60121807	60123566	1760	223	1293	0.734659	0.939159
chr24	894291	896050	1760	220	1274	0.723864	0.959461
chr12	19286516	19288275	1760	187	1252	0.711364	0.85276
chr6	26833695	26835452	1758	237	1322	0.751991	0.954155
chr19	3838423	3840180	1758	201	1320	0.750853	0.820969
chr22	3938741	3940498	1758	173	1192	0.678043	0.856233
chr6	4335862	4337618	1757	195	1203	0.68469	0.948809
chr8	2145280	2147035	1756	171	1176	0.669704	0.8694
chr1	21779544	21781297	1754	169	1193	0.68016	0.83366
chr1A	44434869	44436621	1753	200	1266	0.722191	0.875133
chr4	71479208	71480959	1752	207	1382	0.788813	0.768836
chr11	1025367	1027118	1752	171	1287	0.734589	0.75502
chr4	39683345	39685096	1752	220	1276	0.728311	0.952776
chr1	105026920	105028670	1751	264	1383	0.789834	0.969286
chr18	1652950	1654700	1751	190	1269	0.724729	0.84987
chr1A	26403173	26404923	1751	229	1240	0.708167	1.04391
chr1A	72285965	72287714	1750	272	1403	0.801714	0.967283
chr7	20663985	20665734	1750	153	1153	0.658857	0.818567
chr5	49077956	49079704	1749	190	1288	0.736421	0.809249
chr2	134222937	134224684	1748	246	1364	0.78032	0.930334
chr27	4903254	4905001	1748	184	1315	0.752288	0.758037
chr19	9441718	9443465	1748	179	1265	0.723684	0.783111
chr2	104726891	104728638	1748	139	1138	0.65103	0.752422
chrZ	837049	838795	1747	185	1264	0.723526	0.820094
chr2	113721232	113722977	1746	182	1203	0.689003	0.880875
chr1A	28976513	28978256	1744	214	1259	0.721904	0.941894
chr28	3798931	3800673	1743	174	1251	0.717728	0.777527
chr26	2231761	2233503	1743	156	1164	0.667814	0.811365
chr13	2198925	2200666	1742	155	1160	0.665901	0.802989
chr9	8782102	8783842	1741	260	1374	0.789202	0.961045
scaffold16	30762	32499	1738	209	1287	0.740506	0.896119
chr1A	14359381	14361118	1738	191	1214	0.698504	0.901511
chr27	4914727	4916464	1738	155	1199	0.689873	0.751374
chr23	1172278	1174014	1737	233	1348	0.776051	0.895844
chrZ	38568679	38570415	1737	210	1256	0.723086	0.926379
chr1A	44255784	44257520	1737	192	1224	0.704663	0.890715
chr22	2203904	2205639	1736	164	1212	0.698157	0.778827
chr1	116405176	116406909	1734	140	1090	0.628604	0.819626
chr20	14156453	14158185	1733	225	1415	0.816503	0.77903
chr2	58677452	58679184	1733	213	1327	0.765724	0.846238
chr28	3507894	3509624	1731	224	1332	0.769497	0.874741
chrZ	5156848	5158578	1731	169	1188	0.686308	0.830145
chr4	31559072	31560801	1730	215	1299	0.750867	0.889952
chr1A	53346490	53348219	1730	233	1270	0.734104	0.999675
scaffold9	65152	66881	1730	196	1265	0.731214	0.849556
chr2	53945174	53946902	1729	201	1320	0.763447	0.798787
chr3	36477348	36479076	1729	181	1233	0.713129	0.829408
chr11	9515919	9517646	1728	223	1318	0.762731	0.891851
chrZ	26540066	26541792	1727	231	1324	0.766647	0.910516
chr23	5614624	5616349	1726	222	1271	0.736385	0.950686
chr14	3406226	3407951	1726	204	1237	0.716686	0.920437
chr2	8832691	8834416	1726	171	1228	0.711472	0.785742
chr1	105277538	105279263	1726	171	1120	0.648899	0.941923
chr1	118244917	118246641	1725	182	1300	0.753623	0.751546
chr23	5218097	5219820	1724	236	1278	0.741299	0.997959
chr1A	49813639	49815362	1724	181	1185	0.687355	0.896457
chr5	53071391	53073114	1724	176	1170	0.678654	0.890998
chr5	16762840	16764562	1723	195	1271	0.737667	0.832256
chr14	1967535	1969257	1723	200	1244	0.721997	0.901162
chr10	18873965	18875687	1723	174	1192	0.691817	0.846289
chr1	53184376	53186097	1722	217	1297	0.753194	0.888684
chr1A	11592510	11594231	1722	182	1217	0.706736	0.847904
chr14	8485719	8487439	1721	187	1288	0.748402	0.776587
chr4A	20304102	20305822	1721	207	1261	0.732714	0.896277
chr2	17922949	17924669	1721	221	1252	0.727484	0.970627
chr15	12224473	12226193	1721	148	1152	0.669378	0.768102
chr2	131163027	131164746	1720	230	1342	0.780233	0.899009
chr27	1068095	1069814	1720	227	1327	0.771512	0.887263
chr1	35030902	35032621	1720	228	1305	0.758721	0.922729
chr3	114786852	114788571	1720	218	1279	0.743605	0.916862
chr7	2040355	2042074	1720	220	1255	0.729651	0.980057
scaffold5	140559	142278	1720	187	1248	0.725581	0.826653
chr4	60688937	60690656	1720	200	1204	0.7	0.960068
chr23	1476852	1478569	1718	162	1211	0.704889	0.759393
chr4	65186664	65188381	1718	161	1193	0.694412	0.77804
chr4	45974162	45975879	1718	145	1102	0.641444	0.823123
chr4	46012623	46014340	1718	127	1076	0.62631	0.765329
chr15	8824093	8825809	1717	169	1203	0.700641	0.829511
chr14	13795208	13796923	1716	210	1327	0.77331	0.819276
chr1	73652151	73653866	1716	248	1282	0.747086	1.04261
chr4	16325631	16327345	1715	258	1343	0.78309	0.981565
chr6	13073859	13075571	1713	256	1338	0.781086	0.979872
chr5	26591834	26593545	1712	173	1162	0.678738	0.882009
chr3	71541219	71542929	1711	286	1372	0.80187	1.0417
chr19	6843729	6845439	1711	203	1297	0.758036	0.832214
chr13	682210	683920	1711	206	1261	0.736996	0.886667
chr1	80048578	80050288	1711	178	1244	0.72706	0.787666
chr18	12317572	12319282	1711	177	1216	0.710695	0.82005
chr20	6794481	6796190	1710	229	1363	0.797076	0.849399
chr4	71722192	71723901	1710	244	1318	0.77076	0.961028
chr5	41682165	41683874	1710	234	1302	0.761404	0.954897
chr3	1210253	1211962	1710	207	1285	0.751462	0.861421
chr18	4843072	4844780	1709	199	1273	0.74488	0.840416
chr1A	69315060	69316768	1709	196	1270	0.743125	0.83419
chr14	6374723	6376431	1709	183	1248	0.730252	0.803797
chr9	2776144	2777852	1709	171	1224	0.716208	0.780553
chr9	710181	711888	1708	222	1287	0.753513	0.916437
chr5	14370783	14372490	1708	167	1181	0.691452	0.819008
chr2	48647815	48649521	1707	242	1339	0.784417	0.922171
chr2	144912905	144914610	1706	213	1228	0.719812	1.00555
chr23	3078879	3080584	1706	159	1184	0.694021	0.77526
chr5	51446709	51448414	1706	171	1182	0.692849	0.835508
chr24	260591	262295	1705	249	1326	0.777713	0.967309
chr4	46840320	46842024	1705	180	1208	0.708504	0.856652
chr10	20471968	20473671	1704	214	1298	0.761737	0.865884
chr2	27409881	27411584	1704	212	1284	0.753521	0.880234
chr5	38088610	38090313	1704	212	1284	0.753521	0.877318
chr2	102400499	102402202	1704	180	1226	0.719484	0.816951
chr1A	47609699	47611401	1703	206	1136	0.667058	1.08815
chr13	3743224	3744925	1702	161	1203	0.706816	0.758442
chr1	77346422	77348123	1702	203	1194	0.701528	0.96942
chr17	10833135	10834834	1700	182	1271	0.747647	0.771371
chr1	101322324	101324023	1700	185	1223	0.719412	0.872177
chr3	84481663	84483361	1699	261	1318	0.77575	1.02113
chr21	3077965	3079662	1698	220	1282	0.755006	0.909666
chr2	108125713	108127410	1698	183	1231	0.724971	0.948696
chr1A	2775810	2777506	1697	205	1262	0.743665	0.889113
chr2	49901088	49902784	1697	221	1254	0.738951	0.954681
chr7	28647776	28649472	1697	205	1248	0.735415	0.894554
chr13	14408978	14410674	1697	175	1230	0.724808	0.794051
chr21	5398563	5400258	1696	174	1237	0.729363	0.77307
chr5	36120145	36121840	1696	171	1111	0.655071	0.956126
chr13	14392881	14394575	1695	238	1296	0.764602	0.964581
chr11	7161634	7163327	1694	241	1326	0.782763	0.948649
chr8	902959	904652	1694	230	1264	0.746163	0.975611
chr5	25934401	25936094	1694	228	1259	0.743211	0.974846
chr24	2467493	2469186	1694	162	1188	0.701299	0.778343
chr8	24439556	24441248	1693	209	1279	0.755464	0.86887
chr24	4993254	4994946	1693	162	1171	0.691672	1.02756
chr4A	19506101	19507792	1692	208	1302	0.769504	0.832699
chr23	2760975	2762666	1692	188	1233	0.728723	0.857957
chr5	10926467	10928158	1692	169	1202	0.710402	0.792923
chr3	11102129	11103819	1691	235	1281	0.75754	0.972948
chr26	325816	327505	1690	236	1314	0.777515	0.923994
chrZ	15242519	15244208	1690	190	1268	0.750296	0.815647
chr1	14354403	14356092	1690	164	1204	0.712426	0.852393
chr1A	62601786	62603474	1689	174	1180	0.698638	0.845229
chr2	95072500	95074188	1689	160	1137	0.673179	0.836563
chr4	56866099	56867786	1688	185	1190	0.704976	0.884643
chr2	45789365	45791052	1688	170	1160	0.687204	0.859419
chr5	37748156	37749842	1687	247	1254	0.743331	1.0694
chr20	6869831	6871517	1687	169	1196	0.708951	0.798888
chr8	12043164	12044849	1686	220	1204	0.714116	1.02384
chr28	3670930	3672615	1686	167	1187	0.704033	0.807735
chr11	12770284	12771968	1685	247	1344	0.797626	0.922224
chr7	28741262	28742946	1685	229	1302	0.7727	0.911435
chr13	16098720	16100403	1684	215	1295	0.769002	0.865137
chr18	12360940	12362623	1684	217	1253	0.744062	0.933381
chr17	10611017	10612700	1684	209	1233	0.732185	0.928766
chr8	8411311	8412994	1684	163	1196	0.710214	0.779198
chr17	4893391	4895074	1684	152	1160	0.688836	0.764184
chr3	18817450	18819132	1683	127	1021	0.606655	0.820648
scaffold12	37616	39297	1682	165	1199	0.712842	0.775236
chr12	13471797	13473478	1682	157	1151	0.684304	0.79798
chr1	14808303	14809984	1682	165	1092	0.649227	0.931559
chrZ	48712526	48714206	1681	199	1192	0.709102	0.942254
chr15	10462592	10464271	1680	180	1231	0.732738	0.798239
chr10	16655008	16656687	1680	177	1191	0.708929	0.845614
chrZ	1725251	1726930	1680	156	1155	0.6875	0.786923
chr28	4693511	4695189	1679	227	1254	0.746873	0.969607
chr6	24388515	24390193	1679	189	1199	0.714116	0.883463
chr3	56528836	56530513	1678	254	1333	0.794398	0.960456
chr5	24155661	24157338	1678	195	1260	0.750894	0.825246
chr2	92930781	92932458	1678	154	1115	0.664482	0.831425
chr17	5691926	5693602	1677	234	1265	0.754323	0.980922
chr9	16029432	16031105	1674	198	1230	0.734767	0.876857
chr2	541946	543619	1674	228	1187	0.70908	1.08364
chr19	9692604	9694277	1674	165	1151	0.687575	0.8343
chr1A	122452	124124	1673	195	1262	0.754334	0.834137
chr8	8396774	8398446	1673	153	1118	0.668261	0.819741
chr26	3339848	3341519	1672	237	1270	0.759569	0.983032
chr4	35845890	35847561	1672	183	1161	0.694378	0.91637
chr13	11397367	11399038	1672	158	1123	0.671651	0.840549
chr2	51927960	51929630	1671	219	1231	0.736685	0.979563
chr22	602922	604592	1671	204	1219	0.729503	0.931912
chr22	4046015	4047685	1671	158	1163	0.69599	0.786035
chr1	47652079	47653748	1670	195	1261	0.75509	0.819744
chr17	9541545	9543214	1670	179	1258	0.753293	0.76138
chrZ	75821938	75823607	1670	162	1184	0.708982	0.778918
chr27	2793522	2795190	1669	233	1292	0.774116	0.944931
chr26	3504181	3505849	1669	202	1241	0.743559	0.8779
chr3	100342362	100344028	1667	230	1295	0.776845	0.919039
chr13	14188426	14190092	1667	265	1244	0.746251	1.17732
chr1	58075806	58077472	1667	162	1138	0.682663	0.835729
chr12	3784512	3786177	1666	214	1306	0.783914	0.851218
chr5	59077521	59079186	1666	188	1258	0.755102	0.793108
chr18	12284237	12285902	1666	195	1233	0.740096	0.855371
chr10	10286513	10288178	1666	172	1210	0.726291	0.795428
chr18	12600237	12601902	1666	184	1143	0.686074	0.938678
chr4A	2742379	2744044	1666	149	1094	0.656663	0.829645
scaffold9	74719	76382	1664	166	1255	0.754207	0.763273
chr9	22797599	22799262	1664	180	1189	0.714543	0.847495
chr3	41740548	41742211	1664	164	1108	0.665865	0.889181
chr2	56515954	56517616	1663	210	1271	0.764281	0.870902
chr3	26047986	26049648	1663	224	1267	0.761876	0.939851
chr3	102676943	102678605	1663	166	1169	0.702946	0.810543
chr23	6136819	6138480	1662	190	1235	0.743081	0.849776
chr24	5172271	5173932	1662	171	1192	0.717208	0.802694
chr1	66014224	66015885	1662	153	1059	0.637184	0.907147
chr3	81091670	81093330	1661	213	1266	0.762191	0.886866
chr14	7818129	7819789	1661	162	1114	0.67068	0.872269
chr4A	20486021	20487680	1660	203	1252	0.754217	0.860794
chr3	7980511	7982170	1660	164	1073	0.646386	0.945968
chr3	184943	186601	1659	232	1264	0.761905	0.99543
chr2	137897397	137899055	1659	155	1066	0.642556	0.905313
chr13	3942550	3944207	1658	216	1284	0.774427	0.880596
chr8	2148696	2150353	1658	233	1274	0.768396	0.952169
chr2	21525490	21527146	1657	233	1278	0.771273	0.945867
chr1	110955238	110956894	1657	163	1080	0.65178	0.934907
chr2	119654970	119656625	1656	212	1214	0.733092	0.952837
chr9	17777304	17778958	1655	253	1322	0.798792	0.959299
chr2	102915323	102916977	1655	171	1188	0.717825	0.900086
chrZ	38775442	38777095	1654	223	1232	0.744861	0.97594
chr12	11579686	11581339	1654	179	1219	0.737001	0.797252
chr15	2834995	2836648	1654	158	1068	0.645707	0.916568
chr19	5841612	5843265	1654	145	1056	0.638452	0.871909
chr1	78103972	78105622	1651	196	1224	0.741369	0.864721
chr5	1705698	1707348	1651	204	1157	0.700787	1.00695
chr5	23168752	23170402	1651	172	1155	0.699576	0.852088
chr10	11386479	11388127	1649	222	1244	0.754397	0.946283
chr2	137688879	137690527	1649	155	1062	0.644027	0.906542
chr3	114763551	114765198	1648	229	1305	0.791869	0.886679
chr3	15154611	15156258	1648	267	1297	0.787015	1.04803
chr9	9964081	9965728	1648	218	1292	0.783981	0.881597
chr5	59411834	59413481	1648	180	1222	0.741505	0.798553
chrZ	67793265	67794912	1648	199	1195	0.725121	0.922058
chr5	5833185	5834831	1647	215	1256	0.762599	0.898972
chr22	4972242	4973888	1647	204	1200	0.728597	0.933427
chr11	20459313	20460959	1647	185	1153	0.700061	0.917088
chr13	3697100	3698745	1646	202	1290	0.783718	0.800944
chr20	14601539	14603184	1646	240	1284	0.780073	0.982286
chr4	1812468	1814113	1646	220	1237	0.751519	0.954867
chr5	51667269	51668913	1645	222	1242	0.755015	0.947323
chr18	11991375	11993019	1645	192	1219	0.741033	0.853783
chr18	12392561	12394204	1644	225	1285	0.78163	0.897162
chr4A	15771319	15772962	1644	212	1275	0.775547	0.861597
chr19	7781026	7782669	1644	221	1238	0.753041	0.959132
chr21	264759	266402	1644	138	1075	0.653893	0.786537
chr1	13698117	13699760	1644	152	1054	0.641119	0.900147
chr5	3082351	3083994	1644	129	1025	0.623479	0.809593
chr2	14741362	14743004	1643	240	1295	0.788192	0.941466
chrZ	14594037	14595679	1643	180	1235	0.751674	0.777253
chr3	11620431	11622072	1642	216	1274	0.775883	0.882163
chrZ	47709222	47710863	1642	160	1149	0.699756	0.804631
chr8	4013385	4015025	1641	171	1210	0.737355	0.766697
chrZ	9162710	9164350	1641	178	1175	0.716027	0.849557
chrZ	42024826	42026465	1640	181	1125	0.685976	0.947723
chr23	4481281	4482919	1639	201	1268	0.773642	0.83683
chr4	71561952	71563590	1639	168	1172	0.71507	0.803818
chrZ	71923414	71925051	1638	206	1211	0.739316	0.927591
chr4	58236770	58238407	1638	164	1206	0.736264	0.76979
chr8	5321128	5322765	1638	216	1186	0.724054	1.00617
chr9	20307563	20309198	1636	233	1283	0.78423	0.932534
chr1	158095	159730	1636	218	1203	0.73533	0.986327
chr23	170939	172574	1636	164	1189	0.726773	0.769357
chr2	15667325	15668959	1635	260	1296	0.792661	1.41939
chr14	14744595	14746229	1635	207	1242	0.759633	0.8782
chr1A	53628032	53629666	1635	182	1154	0.70581	0.894665
chr3	35827151	35828785	1635	148	1113	0.680734	0.782636
chr2	13296460	13298093	1634	238	1291	0.790086	0.936493
chr6	12471451	12473084	1634	255	1286	0.787026	1.01232
chr20	5249728	5251361	1634	197	1190	0.728274	0.909417
chr2	61994327	61995960	1634	165	1158	0.70869	0.903588
chr6	4695786	4697418	1633	218	1290	0.789957	0.873474
chr20	6978515	6980147	1633	221	1285	0.786895	0.878085
chr11	6390002	6391634	1633	214	1247	0.763625	0.901535
chr20	1265046	1266678	1633	189	1202	0.736069	0.855007
chr3	50206008	50207640	1633	185	1166	0.714023	0.89152
chr7	12448062	12449694	1633	177	1149	0.703613	0.875988
chr12	39790	41421	1632	168	1150	0.704657	0.837496
chr6	33957104	33958735	1632	156	1113	0.681985	0.825252
chr26	3997037	3998667	1631	205	1155	0.708155	1.0075
chr14	4966351	4967981	1631	151	1141	0.699571	0.767116
chrZ	27996660	27998289	1630	233	1228	0.753374	1.02106
chrZ	66013504	66015133	1630	229	1215	0.745399	1.01349
chr11	10259990	10261618	1629	200	1215	0.745856	0.884739
chr22	519367	520994	1628	215	1261	0.77457	0.882832
chr4	57499829	57501456	1628	183	1206	0.740786	0.83888
chr13	18220390	18222017	1628	141	1040	0.638821	0.84897
chr2	75249471	75251098	1628	144	1028	0.63145	0.887355
chr4	533293	534919	1627	210	1191	0.732022	0.972233
chr2	121748436	121750062	1627	180	1173	0.720959	0.851387
chr8	9352308	9353934	1627	178	1170	0.719115	0.847138
chr28	4062432	4064058	1627	138	1079	0.663184	0.77144
chrZ	53306855	53308481	1627	153	1047	0.643516	0.908401
chr2	92932705	92934330	1626	158	1056	0.649446	0.922487
chr11	19801700	19803324	1625	193	1197	0.736615	0.898428
chr1A	17950066	17951690	1625	183	1186	0.729846	0.846528
chr3	4073175	4074799	1625	164	1158	0.712615	0.807791
chr5	49355072	49356695	1624	242	1282	0.789409	0.959043
chr2	93706535	93708158	1624	209	1212	0.746305	0.931921
chr1	111341155	111342778	1624	206	1176	0.724138	0.972334
chr7	38389707	38391330	1624	155	1123	0.691502	0.798472
chr1	110952939	110954561	1623	193	1161	0.715342	0.938122
chr1	28676337	28677957	1621	235	1255	0.774213	0.977448
chr26	4785789	4787409	1621	175	1197	0.738433	0.793616
chr4	25985746	25987366	1621	204	1191	0.734732	0.938473
chr1	38260411	38262031	1621	193	1168	0.720543	0.918384
chr4	2298463	2300082	1620	204	1158	0.714815	0.986861
chr3	14451751	14453370	1620	149	1102	0.680247	0.795499
chr10	9022955	9024573	1619	199	1182	0.73008	0.934421
chr6	30361120	30362738	1619	199	1178	0.72761	0.935982
chr3	32700639	32702256	1618	264	1322	0.817058	0.977677
chr1	93684076	93685693	1618	156	1091	0.674289	0.849207
chr4	71662859	71664476	1618	200	1067	0.659456	1.14764
chr27	1757936	1759553	1618	122	1004	0.620519	0.783681
chr23	8436177	8437793	1617	242	1284	0.794063	0.9496
chr10	12186524	12188140	1617	250	1228	0.759431	1.07332
chr8	8459841	8461457	1617	179	1188	0.734694	0.821674
chr1	93681250	93682866	1617	196	1175	0.726654	0.91924
chr5	45323639	45325255	1617	180	1131	0.699443	0.911357
chr2	136702384	136703999	1616	226	1231	0.761757	0.965215
chr9	16262514	16264129	1616	210	1224	0.757426	0.906071
chr21	360385	362000	1616	172	1145	0.70854	0.848517
chr21	352708	354322	1615	169	1180	0.73065	0.786103
chr2	30191808	30193422	1615	205	1166	0.721981	0.975862
chr27	967275	968888	1614	187	1190	0.737299	0.8537
chr2	20849011	20850624	1614	178	1111	0.688352	0.936757
chr14	1279745	1281358	1614	158	1085	0.672243	0.929737
chr1	83309380	83310992	1613	200	1235	0.765654	0.849005
chr3	53775441	53777053	1613	198	1206	0.747675	0.896151
chr10	791375	792987	1613	207	1199	0.743335	0.929101
chr2	33638930	33640542	1613	164	1155	0.716057	0.7945
chr27	1244290	1245901	1612	222	1318	0.817618	0.845502
chr3	42226336	42227947	1612	189	1215	0.753722	0.830398
chr12	1595285	1596896	1612	188	1192	0.739454	0.853566
chr7	1282079	1283690	1612	185	1152	0.71464	0.902584
chr6	31847553	31849163	1611	219	1216	0.754811	0.954614
chr4	562218	563828	1611	213	1186	0.736189	0.983373
chr14	8200031	8201640	1610	210	1247	0.774534	0.870943
chr18	690279	691888	1610	196	1206	0.749068	0.867915
chr3	24476048	24477657	1610	210	1199	0.74472	0.94074
chr1A	49375907	49377516	1610	158	1134	0.704348	0.793945
chr10	12543040	12544648	1609	225	1243	0.77253	0.937257
chr4	34423776	34425382	1607	205	1183	0.736154	0.946022
chr4	45165847	45167453	1607	187	1178	0.733043	0.866467
chr2	117770823	117772428	1606	184	1201	0.747821	0.829345
scaffold5	21	1626	1606	169	1194	0.743462	0.762217
chr2	55802797	55804401	1605	192	1172	0.730218	0.899593
chr2	91406310	91407914	1605	169	1154	0.719003	0.814762
chr1A	20154138	20155742	1605	160	1036	0.645483	0.957484
chr4	48499249	48500852	1604	138	1034	0.644638	0.82815
chr3	36937871	36939473	1603	210	1204	0.751092	0.928945
chr1A	49062100	49063702	1603	194	1177	0.734248	0.901993
chr28	4162492	4164094	1603	188	1176	0.733624	0.873765
chr6	14032256	14033858	1603	190	1117	0.696818	0.977088
chr1	118285457	118287058	1602	183	1220	0.761548	0.79218
chr3	55922306	55923907	1602	173	1143	0.713483	0.848834
chr2	127533247	127534848	1602	160	1063	0.663546	0.924075
chr8	9589071	9590671	1601	188	1245	0.777639	0.779713
chr15	13005279	13006879	1601	208	1189	0.742661	0.94233
chr1A	19318514	19320114	1601	187	1146	0.715803	0.91192
chr2	125098449	125100049	1601	167	1140	0.712055	0.938459
chr26	6493650	6495250	1601	162	1130	0.705809	0.813823
chr1	46607852	46609452	1601	192	1121	0.700187	0.98385
chr4A	20053407	20055006	1600	205	1192	0.745	0.950683
chr4A	9523302	9524901	1600	187	1162	0.72625	0.886571
chr1	462576	464175	1600	182	1154	0.72125	0.885903
chr15	8722303	8723902	1600	200	1148	0.7175	0.984252
chr14	2053554	2055153	1600	178	1140	0.7125	0.876796
chr1A	44843579	44845177	1599	221	1221	0.763602	0.948134
chr4	121402	123000	1599	209	1206	0.754221	0.922026
chr13	3640145	3641743	1599	175	1155	0.722326	0.839116
chr8	16889760	16891358	1599	157	1082	0.676673	0.857736
chr19	6957475	6959072	1598	217	1233	0.771589	0.914607
chr1	66561859	66563456	1598	147	1081	0.676471	0.832882
chr11	8106704	8108300	1597	238	1274	0.797746	0.936715
chr14	10368435	10370031	1597	181	1163	0.72824	0.854869
chr14	7693259	7694854	1596	176	1154	0.723058	0.843917
chr1	986813	988408	1596	174	1123	0.703634	0.885649
chr9	1807567	1809162	1596	160	1059	0.663534	0.91275
chr13	14174419	14176013	1595	259	1185	0.742947	1.23202
chr2	122300705	122302299	1595	176	1138	0.71348	0.874648
chr10	18733200	18734794	1595	95	1007	0.631348	0.875159
scaffold2	90181	91774	1594	163	1205	0.75596	0.788056
chr11	6727846	6729439	1594	195	1203	0.754705	0.86002
chr28	2961602	2963195	1594	199	1178	0.739021	0.920206
chr2	97320148	97321741	1594	189	1177	0.738394	0.873235
chr2	47874690	47876283	1594	163	1086	0.681305	0.891373
chr17	5296739	5298331	1593	187	1186	0.744507	0.847473
chr1A	14605665	14607257	1593	214	1180	0.740741	0.979423
chr4	18591637	18593228	1592	234	1189	0.746859	1.05945
chr15	9946176	9947767	1592	196	1143	0.717965	0.965129
chr23	3163206	3164796	1591	177	1182	0.742929	0.806767
chr19	6020042	6021632	1591	149	1124	0.706474	0.754573
chr3	20293824	20295414	1591	153	1071	0.673162	0.84888
chr5	2099415	2101005	1591	134	1045	0.65682	0.781692
chr3	49515074	49516663	1590	196	1204	0.757233	0.867981
chr18	6081749	6083338	1590	176	1187	0.746541	0.794458
chr3	8802487	8804075	1589	162	1031	0.648836	0.9698
chr10	9420677	9422265	1589	126	1008	0.634361	0.808048
chr11	1077716	1079303	1588	204	1180	0.743073	0.931081
chr24	210431	212017	1587	204	1186	0.747322	0.945435
chr15	10972344	10973930	1587	171	1168	0.73598	0.810148
chr27	4217343	4218928	1586	177	1190	0.750315	0.80645
chr2	6061608	6063192	1585	173	1109	0.699685	0.892804
chr1	56363057	56364641	1585	166	1019	0.642902	1.0185
chrZ	14683983	14685567	1585	150	1019	0.642902	0.915874
chr6	16456912	16458495	1584	230	1243	0.784722	0.949715
chr23	6418849	6420432	1584	217	1233	0.778409	0.904876
chr3	114702259	114703842	1584	212	1200	0.757576	0.941599
chr27	475850	477433	1584	195	1186	0.748737	0.900525
chr12	11572481	11574064	1584	166	1157	0.730429	0.789764
chr4	65645536	65647119	1584	202	1139	0.719066	0.99406
chr1	90147491	90149073	1583	209	1240	0.783323	0.870854
chr1	118311311	118312893	1583	169	1186	0.74921	0.761404
chr21	3220862	3222443	1582	236	1236	0.78129	0.977648
chr2	101322959	101324540	1582	177	1170	0.73957	0.821683
chr2	115549359	115550940	1582	167	1142	0.721871	0.930208
chr1	98365600	98367180	1581	182	1202	0.760278	0.799494
chr9	17681503	17683083	1581	186	1140	0.721063	0.906327
chr6	22065156	22066736	1581	180	1073	0.678684	0.990147
chr2	7498114	7499694	1581	126	1052	0.665402	0.757475
chr6	33408671	33410251	1581	120	980	0.619861	0.7902
chr20	2567057	2568636	1580	176	1219	0.771519	0.900693
chr21	3029747	3031326	1580	174	1211	0.766456	0.750004
scaffold5	62317	63896	1580	195	1121	0.709494	0.992661
chr5	37740791	37742369	1579	265	1227	0.777074	1.11761
chr17	9435904	9437482	1579	150	1042	0.659911	0.878273
chr19	734753	736331	1579	128	1035	0.655478	0.758895
chr24	5896423	5898001	1579	143	1007	0.637745	0.890781
chr1A	15041748	15043325	1578	202	1166	0.73891	0.939693
chr2	199591	201168	1578	171	1150	0.728771	0.83482
chr4	5522775	5524352	1578	139	1059	0.671103	0.789511
chr2	121269955	121271531	1577	207	1204	0.763475	0.901658
chr2	111291579	111293155	1577	219	1163	0.737476	1.02218
chr11	20743842	20745418	1577	188	1160	0.735574	0.88133
chr6	12661556	12663131	1576	250	1227	0.778553	1.05888
chr5	53869479	53871054	1576	211	1208	0.766497	0.914767
chr28	2898892	2900467	1576	194	1185	0.751904	0.87656
chr11	8634819	8636394	1576	187	1137	0.721447	0.923035
chr10	12864330	12865905	1576	164	1124	0.713198	0.818421
chr27	1216704	1218278	1575	187	1192	0.756825	0.831851
chr1A	33253052	33254626	1575	215	1182	0.750476	0.971673
chr3	76586879	76588452	1574	177	1067	0.677891	0.978904
chr9	9009340	9010912	1573	212	1212	0.770502	0.925859
chrZ	59509019	59510591	1573	148	1012	0.643357	0.90932
chr14	15444600	15446171	1572	151	1068	0.679389	0.835817
chr19	7435585	7437155	1571	193	1205	0.767027	0.836422
chr2	132511746	132513316	1571	188	1190	0.757479	0.834408
chr2	116164927	116166497	1571	157	1109	0.70592	0.916052
chr13	17881727	17883297	1571	148	1005	0.63972	0.920875
chr3	114730501	114732070	1570	169	1158	0.73758	0.807259
chr6	13052838	13054407	1570	153	1106	0.704459	0.785493
chr2	42514880	42516448	1569	220	1207	0.76928	0.94837
chrZ	36709127	36710695	1569	217	1179	0.751434	0.980715
chr1A	23841056	23842624	1569	174	1135	0.723391	0.847845
chr6	13167205	13168773	1569	156	1109	0.70682	0.802195
chr28	2939015	2940582	1568	225	1206	0.769133	0.975232
chr28	3426084	3427650	1567	184	1205	0.768985	0.801579
chr4A	7612578	7614144	1567	179	1126	0.718571	0.884925
chr27	2813473	2815038	1566	212	1170	0.747126	0.971234
chr3	114678704	114680269	1566	188	1131	0.722222	0.924068
chr5	38207296	38208861	1566	200	1128	0.720307	0.986547
chr4	41947684	41949249	1566	179	1117	0.713282	0.9039
chr15	4229685	4231250	1566	161	1083	0.691571	0.863351
chr1	57539139	57540704	1566	144	1072	0.684547	0.791264
chr20	10649266	10650831	1566	175	1045	0.667305	1.00398
chr4A	420634	422198	1565	212	1173	0.749521	0.978667
chr1A	28312662	28314226	1565	195	1155	0.738019	0.915166
chrZ	15976855	15978418	1564	176	1206	0.7711	0.782122
chr4	72671188	72672751	1564	157	1117	0.714194	0.789564
chr1A	29844101	29845664	1564	164	1110	0.709719	0.832779
chr15	3580927	3582490	1564	187	1099	0.702685	0.987234
chr1A	61127888	61129451	1564	142	1072	0.685422	0.776531
chr7	27617104	27618667	1564	151	1009	0.645141	0.928646
chr3	26504943	26506506	1564	135	993	0.63491	0.870752
chr21	2602557	2604119	1563	212	1181	0.755598	0.952506
chrZ	16122212	16123774	1563	186	1096	0.701216	0.969012
chr1	71057687	71059249	1563	144	994	0.635956	0.911223
chr15	2618308	2619869	1562	231	1227	0.785531	0.961879
chr24	1369602	1371163	1562	202	1142	0.731114	0.967743
chr3	42869366	42870926	1561	223	1192	0.763613	0.980075
chr2	95491160	95492720	1561	215	1154	0.73927	1.00884
chr8	14981009	14982569	1561	183	1111	0.711723	0.926551
chr9	817314	818873	1560	216	1222	0.783333	0.903569
chr1A	13291125	13292684	1560	209	1188	0.761538	0.929389
chr12	1961415	1962973	1559	183	1114	0.714561	1.23351
chr14	10074498	10076056	1559	153	1073	0.688262	0.844553
chr2	87299948	87301504	1557	219	1191	0.764933	0.962685
chr1	76736097	76737653	1557	184	1128	0.72447	0.900863
chr3	20528949	20530504	1556	222	1148	0.737789	1.04858
chr2	118810415	118811969	1555	224	1195	0.768489	0.976605
chr3	18185791	18187344	1554	226	1275	0.820463	0.865448
chr20	9884289	9885842	1554	204	1188	0.764479	0.900481
chr20	2434639	2436192	1554	213	1185	0.762548	0.942875
chr20	1609707	1611260	1554	151	1111	0.714929	0.869192
chr3	99893584	99895137	1554	143	1063	0.684041	0.786666
chr3	112599065	112600618	1554	150	1000	0.643501	0.93246
chr4	26091652	26093204	1553	223	1224	0.788152	0.924941
chr7	35958573	35960125	1553	231	1171	0.754024	1.05176
chr2	82864209	82865761	1553	189	1147	0.738571	0.892909
chr14	8687457	8689009	1553	198	1136	0.731487	0.954061
chr1	93601240	93602792	1553	180	1127	0.725692	0.881201
chr8	16399349	16400900	1552	222	1201	0.77384	0.9572
chr2	15647840	15649391	1552	207	1190	0.766753	0.908704
chr2	108158384	108159935	1552	176	1107	0.713273	0.892053
chr14	14934433	14935984	1552	154	1086	0.699742	0.816471
chr2	138338429	138339980	1552	146	990	0.637887	0.924956
chr8	11907621	11909171	1551	224	1238	0.798195	0.906769
chr6	16486210	16487760	1551	212	1152	0.742747	0.991308
chr8	24932386	24933936	1551	151	1099	0.708575	0.775736
chr5	25558628	25560177	1550	242	1240	0.8	0.979885
chr1A	14177602	14179150	1549	185	1124	0.725629	0.907345
chr3	69966165	69967713	1549	147	1027	0.663008	0.863591
chr4A	12450227	12451774	1548	226	1174	0.758398	1.02367
chrZ	51839158	51840705	1548	186	1094	0.706718	0.964312
chr27	1094832	1096378	1547	156	1098	0.709761	0.807398
chr2	131624064	131625610	1547	166	1052	0.680026	0.931198
chr6	14059942	14061487	1546	208	1201	0.776843	0.891773
chr28	3915135	3916680	1546	169	1170	0.756792	0.76547
chr3	15346615	15348159	1545	203	1191	0.770874	0.88917
chr11	216999	218543	1545	165	1056	0.683495	0.931257
chr21	409066	410610	1545	135	982	0.635599	0.865525
chr14	1197521	1199064	1544	201	1188	0.76943	0.881819
chr1	92230739	92232282	1544	210	1157	0.749352	0.977533
chr3	113940851	113942394	1544	175	1118	0.724093	0.867535
chr2	1000293	1001836	1544	159	1088	0.704663	0.832088
chr18	1006408	1007950	1543	228	1232	0.798445	0.94344
chr8	217748	219290	1543	221	1156	0.74919	1.02247
chr5	36424004	36425546	1543	180	1153	0.747246	0.857275
chr26	147799	149341	1543	154	1089	0.705768	0.808156
chr28	3418138	3419679	1542	159	1105	0.716602	0.823369
chr2	108327319	108328860	1542	180	1100	0.713359	0.921725
chr13	15452327	15453868	1542	145	994	0.644617	0.905424
chr14	1776151	1777691	1541	222	1187	0.770279	0.971268
chrZ	34024578	34026117	1540	154	1109	0.72013	0.888679
chr3	78960639	78962177	1539	218	1201	0.780377	0.942305
chr1	49620747	49622285	1539	167	1122	0.729045	0.816648
chr2	154737313	154738850	1538	196	1181	0.76788	0.865459
chr4	40196441	40197978	1538	170	1121	0.728869	0.832251
chr26	1908611	1910148	1538	115	972	0.63199	0.751886
chr7	18287784	18289320	1537	188	1140	0.741705	0.89377
chr2	78385155	78386691	1537	188	1134	0.737801	0.903764
chr1A	62326064	62327600	1537	163	1086	0.706571	0.855569
chr12	8608004	8609540	1537	138	1012	0.658426	0.832637
chr5	56358838	56360374	1537	129	1002	0.651919	0.804314
chr1	4969840	4971375	1536	198	1200	0.78125	0.848571
chr3	30667488	30669023	1536	178	1151	0.749349	0.826186
chr1	118254641	118256176	1536	158	1149	0.748047	0.750789
chr6	24532434	24533969	1536	187	1094	0.71224	0.960022
chr4	65457427	65458962	1536	167	1087	0.707682	0.868837
chr12	5437978	5439513	1536	179	1064	0.692708	0.976974
chr24	6282336	6283871	1536	136	1053	0.685547	0.76984
chr26	172051	173586	1536	107	982	0.639323	0.761594
chrZ	3681498	3683033	1536	116	933	0.607422	0.820029
chr4A	16217633	16219167	1535	194	1146	0.74658	0.911886
chr2	112881696	112883230	1535	192	1134	0.738762	0.923352
chr23	4574466	4576000	1535	175	1131	0.736808	0.882793
chr3	41945348	41946882	1535	185	1101	0.717264	0.94379
chr15	5586096	5587629	1534	232	1215	0.792047	0.968208
chr6	5698195	5699728	1534	194	1124	0.732725	0.956224
chr1	92413377	92414910	1534	173	1105	0.720339	0.875577
chr4A	9736485	9738018	1534	166	1086	0.707953	0.86383
chr4	70843535	70845068	1534	144	1065	0.694263	0.779021
chr3	38175890	38177422	1533	230	1198	0.781474	0.982714
chr4	20649703	20651234	1532	253	1215	0.793081	1.05425
chr1A	44027603	44029134	1532	203	1154	0.753264	0.934259
chr5	59752933	59754464	1532	205	1129	0.736945	0.991451
chr18	11557920	11559451	1532	151	1085	0.708225	0.786442
chr20	7830694	7832225	1532	144	1058	0.690601	0.797925
chr27	4780054	4781585	1532	139	1046	0.682768	0.788215
chr19	7048052	7049582	1531	217	1218	0.795558	0.896948
chr12	635875	637405	1531	192	1073	0.700849	1.03869
chr4A	16563845	16565375	1531	160	1022	0.667538	0.938239
chr10	14981829	14983358	1530	182	1125	0.735294	0.880155
chr14	14663074	14664603	1530	151	1103	0.720915	0.761917
chr1	112344094	112345623	1530	156	1062	0.694118	0.849985
chr2	46330176	46331705	1530	182	1056	0.690196	1.04161
chr19	6479546	6481074	1529	205	1158	0.757358	0.935531
scaffold9	98656	100184	1529	172	1141	0.746239	0.808353
chr8	30510689	30512217	1529	175	1098	0.718116	0.896771
chr5	45654903	45656430	1528	193	1138	0.744764	0.914329
chr14	1112783	1114310	1528	165	1131	0.740183	0.789642
chr1	52794887	52796414	1528	171	1123	0.734948	0.905521
chr24	43895	45422	1528	164	1073	0.702225	0.880735
chr3	109548073	109549600	1528	156	1039	0.679974	0.907239
chr5	17859824	17861351	1528	141	1037	0.678665	0.804956
chr8	153189	154716	1528	167	1014	0.663613	0.994586
chr3	69106988	69108514	1527	204	1145	0.749836	0.95217
chr21	6358993	6360519	1527	190	1111	0.72757	0.943641
chr28	4468959	4470485	1527	195	1100	0.720367	0.987091
chr4	14711892	14713418	1527	193	1091	0.714473	0.991298
chr5	59649984	59651509	1526	256	1252	0.820446	1.00381
chr5	38269734	38271259	1526	230	1236	0.809961	0.919942
chr1	65584864	65586389	1526	152	1058	0.693316	0.829372
chrZ	33445647	33447170	1524	243	1176	0.771654	1.07201
chr1A	372872	374395	1524	155	1107	0.726378	0.796265
chr18	4846735	4848258	1524	181	1090	0.715223	0.92889
chr1	87158776	87160299	1524	173	1083	0.71063	0.900574
chr18	11127154	11128677	1524	194	1080	0.708661	1.014
chr14	15237918	15239440	1523	209	1195	0.784636	0.891606
chr4	71449152	71450674	1523	193	1151	0.755745	0.897414
chr1A	30189228	30190750	1523	186	1095	0.718976	0.945256
chr2	21761146	21762668	1523	182	1056	0.693368	0.994625
chr5	15705984	15707505	1522	148	1152	0.756899	0.77415
chr28	2889807	2891328	1522	192	1122	0.737188	0.937863
chr12	11668048	11669568	1521	201	1167	0.767258	0.898566
chr1	102766338	102767858	1521	191	1119	0.7357	0.930618
chr14	6151855	6153375	1521	167	1107	0.727811	0.829124
chrZ	34218445	34219965	1521	165	1073	0.705457	0.878231
chr24	3193115	3194635	1521	166	1051	0.690993	0.940379
chr13	19349329	19350849	1521	148	994	0.653517	0.912965
chr1	28070003	28071521	1519	161	1097	0.722186	0.820993
chr27	138632	140150	1519	155	1081	0.711652	0.806296
chrZ	64470498	64472016	1519	153	1036	0.682028	0.877527
chr4	100877	102395	1519	133	1003	0.660303	0.811842
chr3	3718338	3719855	1518	183	1147	0.755599	0.87248
chr1A	39421329	39422846	1518	186	1120	0.737813	0.905197
chr18	2012467	2013984	1518	180	1080	0.711462	0.943886
chr2	23102803	23104320	1518	142	1031	0.679183	0.814802
chr11	8003060	8004576	1517	168	1072	0.706658	0.902477
chr17	10608593	10610109	1517	133	1018	0.671061	0.78064
chr4A	12063637	12065153	1517	155	1015	0.669084	0.916256
chr2	71158607	71160122	1516	199	1159	0.764512	0.902759
chr28	2246615	2248130	1516	151	1089	0.718338	0.772128
chr2	55243574	55245088	1515	215	1161	0.766337	0.975844
chr7	26733551	26735064	1514	243	1220	0.805812	0.991446
chr3	12758375	12759888	1514	190	1193	0.787979	0.808506
chr27	1258400	1259913	1514	179	1102	0.727873	0.896255
chr5	59014641	59016154	1514	164	1067	0.704756	0.87331
chr5	40360529	40362041	1513	235	1183	0.78189	1.01703
chr10	12858616	12860128	1513	203	1180	0.779907	0.896822
chr1A	44168496	44170008	1513	199	1113	0.735625	0.973069
chr9	23449817	23451329	1513	164	1055	0.69729	0.89174
chr4	12274645	12276157	1513	155	1024	0.676801	0.905435
chr14	16094323	16095834	1512	214	1169	0.773148	0.947407
chr3	61567880	61569391	1512	193	1125	0.744048	0.926853
chr1A	47192234	47193745	1512	181	1109	0.733466	0.890459
chr4	71554330	71555841	1512	155	1102	0.728836	0.771937
chrZ	64226650	64228160	1511	203	1123	0.743216	0.97383
chr12	14270375	14271885	1511	157	1055	0.698213	0.852549
chr1	57532653	57534162	1510	189	1173	0.776821	0.83364
chr9	9179353	9180862	1510	185	1163	0.770199	0.844386
chr3	61412714	61414223	1510	197	1157	0.766225	0.890096
chr15	8037162	8038671	1510	176	1094	0.724503	0.888209
scaffold16	8144	9653	1510	168	1060	0.701987	0.923618
chr3	90058099	90059608	1510	155	1045	0.692053	0.879226
chr4A	14774695	14776204	1510	162	1036	0.686093	0.92094
chr18	6259017	6260525	1509	210	1160	0.768721	0.942477
chr8	8394985	8396493	1509	195	1144	0.758118	0.910048
chr8	10665561	10667069	1509	178	1081	0.716368	0.922974
chr17	5632900	5634407	1508	178	1150	0.762599	0.814084
chr1	28130607	28132114	1508	175	1144	0.758621	0.838736
chr3	78236176	78237682	1507	229	1172	0.777704	1.005
chr3	4417569	4419075	1507	184	1108	0.735236	0.90442
chr18	5324959	5326465	1507	156	1102	0.731254	0.780775
chr4	61990581	61992087	1507	193	1082	0.717983	0.993832
chr17	3902372	3903878	1507	156	1082	0.717983	0.804336
chr3	24495689	24497194	1506	206	1154	0.766268	0.934713
chr19	7361749	7363254	1506	186	1109	0.736388	0.91205
chrZ	37041136	37042641	1506	198	1100	0.730412	0.985798
chrZ	66919979	66921484	1506	170	1077	0.715139	0.884866
chr15	10059231	10060736	1506	167	1039	0.689907	0.944715
chr12	19395632	19397136	1505	160	1249	0.8299	0.79095
chr5	55012705	55014209	1505	182	1077	0.715615	0.951671
chr2	96341810	96343314	1505	150	1038	0.689701	0.838207
chr1A	257409	258912	1504	194	1232	0.819149	0.853595
chr2	154742016	154743519	1504	184	1158	0.769947	0.837376
scaffold8	18614	20116	1503	214	1172	0.779774	0.948318
chr5	899008	900510	1503	191	1136	0.755822	0.899848
chr13	12583574	12585076	1503	217	1106	0.735862	1.06711
chr4	7786536	7788038	1503	165	1064	0.707917	0.882834
chrZ	35819583	35821085	1503	143	1054	0.701264	0.895191
chr4	47092622	47094123	1502	154	1064	0.708389	0.817623
chr6	9932691	9934192	1502	134	984	0.655126	0.83258
chr6	11547431	11548932	1502	129	977	0.650466	0.81196
chrZ	28051338	28052838	1501	209	1141	0.76016	0.965235
chr1	102212075	102213575	1501	202	1124	0.748834	0.967633
chr7	22386146	22387646	1501	187	1123	0.748168	0.890527
chr1A	12483266	12484766	1501	169	1088	0.72485	0.866356
chr4	16436445	16437945	1501	184	1068	0.711526	0.970337
chr28	5319004	5320504	1501	177	1050	0.699534	0.971042
chr2	142971765	142973265	1501	169	1041	0.693538	0.940455
chr6	14273526	14275025	1500	190	1133	0.755333	0.88882
chr4	49002903	49004402	1500	186	1085	0.723333	0.948128
chr8	19072456	19073954	1499	171	1094	0.72982	0.863061
chr23	668671	670169	1499	164	1072	0.715143	0.8629
chr23	788927	790424	1498	183	1144	0.763685	0.888062
chr3	230354	231851	1498	161	1112	0.742323	0.793474
chr3	10553365	10554862	1498	174	1097	0.73231	0.88222
chr11	6523025	6524522	1498	177	1075	0.717623	0.922247
chr2	47053844	47055341	1498	182	1073	0.716288	0.95137
chr14	14298312	14299809	1498	143	1039	0.693591	0.794539
chr2	122778771	122780267	1497	206	1155	0.771543	0.929943
chr1A	65342470	65343966	1497	223	1137	0.759519	1.0363
chr23	1975841	1977337	1497	154	1101	0.735471	0.760756
chr21	3785775	3787271	1497	135	953	0.636607	0.892843
chr8	22484551	22486046	1496	203	1171	0.782754	0.886163
chr1	68779106	68780601	1496	184	1138	0.760695	0.850207
chr10	1116259	1117754	1496	203	1135	0.75869	0.943863
chr20	11407717	11409212	1496	177	1126	0.752674	0.866089
chr18	11356824	11358318	1495	183	1125	0.752508	0.866176
chr10	3363588	3365082	1495	194	1101	0.736455	0.958498
chr18	10512172	10513666	1495	169	1052	0.703679	0.917478
chr22	1977221	1978714	1494	175	1124	0.752343	0.876893
chr2	82568831	82570324	1494	179	1065	0.712851	0.943115
chr13	11797734	11799226	1493	228	1091	0.730743	1.16751
chr6	28881023	28882514	1492	206	1178	0.789544	0.888095
chr15	3730661	3732152	1492	143	1028	0.689008	0.811329
chr11	25110	26601	1492	168	1023	0.685657	0.958055
chr5	22009711	22011201	1491	158	1075	0.720993	0.818787
chr5	39837618	39839108	1491	145	1074	0.720322	0.750091
chr8	14683586	14685076	1491	193	1066	0.714956	1.01302
chr14	14873839	14875329	1491	133	1053	0.706237	0.854585
chr1	105307120	105308609	1490	231	1210	0.812081	0.940657
chr5	24331936	24333425	1490	133	997	0.669128	0.801996
chr14	7844067	7845555	1489	145	1073	0.720618	0.751942
chr17	8791458	8792946	1489	149	1052	0.706514	0.806087
chr5	828485	829973	1489	153	1049	0.7045	0.833859
chr8	6268161	6269648	1488	175	1109	0.745296	0.851916
chr19	8090628	8092114	1487	180	1128	0.758574	0.842504
chr18	4256257	4257743	1487	161	959	0.644923	1.04235
chr2	45793195	45794681	1487	128	939	0.631473	0.864189
chr5	59617146	59618631	1486	224	1178	0.792732	0.962146
chr3	69393569	69395054	1486	189	1071	0.720727	0.980026
chr27	507461	508945	1485	206	1184	0.797306	0.914289
chr18	1124051	1125535	1485	187	1141	0.76835	0.860782
chr28	4245458	4246942	1485	169	1138	0.76633	0.775445
chr13	11811071	11812555	1485	226	1083	0.729293	1.16208
chr13	3739892	3741376	1485	160	1071	0.721212	0.83163
chr6	14363523	14365006	1484	218	1151	0.775606	0.982931
chr2	120337088	120338571	1484	185	1110	0.747978	0.900131
chr9	1037671	1039154	1484	175	1080	0.727763	0.911625
chr4	61861067	61862550	1484	136	962	0.648248	0.872469
chr11	15591702	15593184	1483	205	1154	0.778152	0.913177
chr12	5422416	5423898	1483	206	1139	0.768038	0.946037
chr5	17093400	17094882	1483	188	1061	0.715442	0.991874
chr3	27869589	27871071	1483	146	1020	0.687795	0.84662
chr2	90113319	90114801	1483	153	1004	0.677006	0.900411
chr9	14719045	14720526	1482	200	1112	0.750337	0.959053
chrZ	48164792	48166273	1482	167	1089	0.734818	0.846654
chr5	3581248	3582729	1482	174	1082	0.730094	0.914863
chr6	23259734	23261215	1482	180	1064	0.717949	0.946176
chr3	1018244	1019725	1482	161	1052	0.709852	0.869937
chr6	36647768	36649249	1482	151	965	0.651147	0.961469
chr21	1452965	1454446	1482	132	951	0.6417	0.865631
chr23	5682071	5683552	1482	111	935	0.630904	0.752746
chr6	14085994	14087474	1481	226	1162	0.784605	0.992604
scaffold5	32314	33794	1481	164	1110	0.749494	0.791669
chr15	2757615	2759095	1481	167	1038	0.700878	0.918612
chr13	3892679	3894158	1480	208	1183	0.799324	0.887966
chr1A	65028599	65030078	1480	170	1090	0.736486	0.848713
chr13	1572439	1573917	1479	182	1106	0.747803	0.880564
chr4	71586685	71588162	1478	184	1139	0.770636	0.848074
chr5	6948444	6949920	1477	203	1101	0.74543	1.00834
chr23	3105943	3107419	1477	171	1069	0.723764	0.891096
chrZ	42306150	42307626	1477	152	1056	0.714963	0.920797
chr3	43849419	43850894	1476	205	1125	0.762195	0.961041
chr12	11727798	11729273	1476	189	1123	0.76084	0.886495
chr8	30360734	30362209	1476	154	1099	0.74458	0.759457
chr1A	45327795	45329270	1476	179	1090	0.738482	0.892204
chr17	3531262	3532737	1476	140	1038	0.703252	0.782632
chr1	16450413	16451888	1476	146	957	0.648374	0.944536
chr11	9465018	9466492	1475	215	1156	0.783729	0.953143
chr4A	20027423	20028897	1475	183	1134	0.768814	0.84788
chr14	10011102	10012576	1475	195	1092	0.740339	0.966524
chr26	4001672	4003146	1475	153	1083	0.734237	0.80183
chr2	58578888	58580362	1475	161	1078	0.730847	0.818428
chr15	9885030	9886503	1474	144	1014	0.687924	0.826465
chrZ	9578639	9580112	1474	153	1004	0.68114	0.896337
chr4	53186529	53188002	1474	144	966	0.65536	0.910606
chr15	5389808	5391280	1473	227	1183	0.803123	1.00381
chr5	39699827	39701299	1473	194	1102	0.748133	0.948141
chr9	16258590	16260062	1473	174	1034	0.701969	0.964382
chr15	9204643	9206115	1473	166	1009	0.684997	0.979836
chr2	33382556	33384028	1473	118	949	0.644263	0.77563
chr1A	65863041	65864513	1473	120	910	0.617787	0.853814
chr1A	260642	262113	1472	179	1167	0.792799	0.777636
chr20	9798176	9799647	1472	156	1027	0.69769	0.871303
chr1A	58481876	58483346	1471	206	1140	0.774983	0.937061
chr26	2947554	2949024	1471	200	1117	0.759347	0.943584
chr3	13587487	13588957	1471	192	1104	0.75051	0.928006
chr3	40524416	40525886	1471	153	1060	0.720598	0.805361
chr15	4545201	4546671	1471	175	1059	0.719918	0.922075
chr1	957040	958510	1471	168	1016	0.690687	0.975622
chr6	29075680	29077150	1471	153	997	0.67777	0.907212
chr4	13502612	13504081	1470	171	1085	0.738095	0.85432
chr1	33742913	33744382	1470	164	1065	0.72449	0.856455
chr19	6752144	6753613	1470	147	1048	0.712925	0.788261
chr11	13237836	13239304	1469	212	1135	0.772634	0.968142
chr3	35828897	35830365	1469	185	1098	0.747447	0.906246
chr2	105066035	105067503	1469	199	1065	0.724983	1.03099
chr2	40406353	40407821	1469	169	1031	0.701838	0.955261
chr3	33011213	33012681	1469	155	1020	0.69435	0.875444
chr3	23582004	23583471	1468	196	1110	0.756131	0.935202
chr23	3115051	3116518	1468	174	1110	0.756131	0.829475
chr2	40129543	40131010	1468	179	1091	0.743188	0.894056
chr4A	16868783	16870249	1467	198	1110	0.756646	0.944912
chr2	127392406	127393872	1467	151	1017	0.693252	0.857709
chr2	78387488	78388954	1467	135	979	0.667348	0.832514
chr24	5300647	5302112	1466	205	1135	0.774216	0.938177
chr1	95058273	95059738	1466	213	1134	0.773533	0.97148
chr20	5773569	5775034	1466	176	1078	0.735334	0.888142
chr13	11823667	11825132	1466	229	1067	0.727831	1.2017
chr28	3476452	3477917	1466	146	1013	0.690996	0.83568
chr4A	1682386	1683850	1465	191	1117	0.762457	0.89894
chr10	2503590	2505053	1464	187	1128	0.770492	0.873723
chr6	9636267	9637730	1464	182	1096	0.748634	0.88942
chr7	27999451	28000914	1464	116	937	0.640027	0.774455
chr2	121210777	121212239	1463	208	1162	0.794258	0.909932
chr14	8564929	8566391	1463	111	885	0.604921	0.829594
chr3	41430024	41431485	1462	258	1194	0.816689	1.06083
chr14	4750412	4751873	1462	160	1069	0.73119	0.850686
chr9	15008546	15010006	1461	209	1123	0.768652	0.973311
chr12	8435001	8436461	1461	214	1069	0.731691	1.09438
chrZ	28492234	28493694	1461	132	971	0.664613	0.824196
chr4A	11073224	11074683	1460	215	1131	0.774658	0.985248
chr21	1096255	1097714	1460	141	996	0.682192	0.830151
chr3	68690031	68691488	1458	173	1096	0.751715	0.843175
chr1	98542239	98543695	1457	171	1048	0.719286	0.93497
chr2	144893699	144895155	1457	158	1013	0.695264	0.899995
chrZ	59170943	59172399	1457	145	991	0.680165	0.862588
chr17	9898624	9900080	1457	127	975	0.669183	0.778666
chr20	5070008	5071464	1457	145	972	0.667124	0.894508
chr22	4964915	4966370	1456	219	1162	0.798077	0.944891
chr6	2234899	2236354	1456	209	1161	0.79739	0.929246
chr1	26928512	26929967	1456	201	1117	0.76717	0.951318
chr7	15844530	15845985	1456	187	1115	0.765797	0.876138
chr12	3579935	3581390	1456	195	1109	0.761676	0.970786
chr1A	28032306	28033761	1456	189	1081	0.742445	0.943063
chr19	8395442	8396896	1455	210	1117	0.767698	0.980144
chr3	12122241	12123695	1455	194	1093	0.751203	0.950596
chr12	17115809	17117263	1455	161	1075	0.738832	0.811509
chr26	3745700	3747154	1455	171	1071	0.736082	0.868193
chr12	17637024	17638478	1455	185	1067	0.733333	0.947266
chr9	14783607	14785061	1455	163	1046	0.7189	0.874115
chr3	14035879	14037333	1455	149	1043	0.716838	0.798638
chr19	11233838	11235292	1455	167	1020	0.701031	0.946439
chr6	31900004	31901458	1455	175	1011	0.694845	0.997169
chr3	34014127	34015581	1455	146	983	0.675601	0.879372
chr17	9563458	9564911	1454	209	1156	0.795048	0.913987
chr2	10345312	10346765	1454	202	1124	0.77304	0.933746
chr4	10393776	10395229	1454	217	1110	0.763411	1.02818
chr4A	12112742	12114195	1454	178	1066	0.73315	0.911076
chr4	27520099	27521552	1454	161	1039	0.71458	0.8882
chr12	3537172	3538625	1454	137	1032	0.709766	0.750199
chr3	39507008	39508461	1454	155	997	0.685695	0.9101
chr22	22558	24010	1453	179	1097	0.75499	0.86476
chr2	69156041	69157492	1452	194	1097	0.75551	0.936525
chrZ	75284976	75286427	1452	190	1092	0.752066	0.932925
chr10	12740323	12741774	1452	165	1074	0.739669	0.832207
chr1A	67600484	67601935	1452	156	1034	0.712121	0.860216
chr8	9001588	9003038	1451	188	1091	0.751895	0.917891
chr14	4678023	4679473	1451	195	1075	0.740868	0.980079
chr1A	49193440	49194890	1451	182	1061	0.73122	0.938798
chr2	9530933	9532383	1451	168	1055	0.727085	0.878804
chrZ	28752992	28754442	1451	164	1016	0.700207	0.922241
chr1	85977568	85979018	1451	136	1014	0.698828	0.771809
chr11	1050587	1052036	1450	195	1140	0.786207	0.873561
chr24	4915144	4916593	1450	173	1107	0.763448	0.828703
chr12	804974	806423	1450	173	1085	0.748276	0.873537
chr6	16829155	16830604	1450	161	1038	0.715862	0.866941
chr1A	280770	282219	1450	118	940	0.648276	0.775826
chr5	50208911	50210359	1449	196	1075	0.741891	0.983135
chr3	223291	224738	1448	234	1180	0.814917	0.976813
chr3	34097808	34099255	1448	208	1116	0.770718	0.982771
chr2	795592	797039	1448	163	1108	0.765193	0.769269
chr8	11606605	11608052	1448	160	1043	0.720304	0.856551
chrZ	36702131	36703578	1448	180	1033	0.713398	0.990153
chr1	2320383	2321829	1447	208	1131	0.781617	0.951703
chr7	26774895	26776341	1447	179	1090	0.753283	0.875431
chr13	3967073	3968519	1447	180	1077	0.744299	0.898677
chr1A	19892448	19893894	1447	152	1053	0.727713	0.793758
chr14	8101863	8103309	1447	153	1044	0.721493	0.814671
chr5	54660201	54661647	1447	147	968	0.66897	0.90878
chr5	23552080	23553526	1447	124	964	0.666206	0.775321
chr2	326532	327977	1446	171	1090	0.753804	0.83769
chr7	6403547	6404992	1446	166	1029	0.711618	0.913622
chr1	11977613	11979058	1446	143	1015	0.701936	0.922087
chr1	95251778	95253222	1445	159	1054	0.729412	0.827767
chr3	53557450	53558894	1445	163	1045	0.723183	0.863829
chr28	894018	895462	1445	170	1033	0.714879	0.934507
chr3	69692693	69694137	1445	161	997	0.689965	0.939942
chr5	27388623	27390066	1444	184	1124	0.778393	0.841292
chr13	14154080	14155523	1444	245	1096	0.759003	1.24165
chr4A	16684192	16685634	1443	211	1123	0.77824	0.97102
chr20	7342125	7343567	1443	180	1026	0.711019	0.987064
chr15	1688911	1690353	1443	153	1021	0.707554	0.847201
scaffold16	135315	136757	1443	171	1011	0.700624	0.980642
chrZ	56244607	56246049	1443	105	889	0.616078	0.766862
chr1A	23689297	23690738	1442	155	1047	0.726075	0.932683
chr1A	21377043	21378483	1441	199	1098	0.761971	0.953242
chr8	56449	57889	1441	183	1070	0.74254	0.932271
chr2	105450303	105451743	1441	147	1035	0.718251	0.914956
chr1	26014626	26016065	1440	205	1147	0.796528	0.898275
chr4	26909602	26911041	1440	181	1093	0.759028	0.87278
chr2	13128483	13129921	1439	182	1112	0.772759	0.847369
chr5	2355587	2357025	1439	161	1065	0.740097	0.817429
chr3	65691360	65692798	1439	184	1059	0.735928	0.944623
chr4A	12336229	12337666	1438	175	1087	0.755911	0.856214
chr3	27495109	27496546	1438	182	1052	0.731572	0.950633
chr11	19697925	19699362	1438	177	1051	0.730876	0.921995
chr1	48789363	48790800	1438	145	977	0.679416	0.879233
chrZ	42299295	42300732	1438	152	942	0.655076	0.986421
chr11	1071009	1072445	1437	152	1048	0.729297	0.796543
chr1A	20066609	20068045	1437	170	1034	0.719555	0.914368
chr3	69828807	69830242	1436	181	1046	0.728412	0.950263
chr23	3171745	3173180	1436	141	1026	0.714485	0.769798
chrZ	50482902	50484336	1435	192	1097	0.76446	0.915836
chr3	71378048	71379482	1435	155	1029	0.717073	0.840259
chr20	9582001	9583435	1435	139	989	0.689199	0.816509
chr1	82870260	82871694	1435	117	939	0.654355	0.762127
chr3	1377778	1379212	1435	115	936	0.652265	0.765624
chr5	20307954	20309387	1434	194	1071	0.746862	0.972516
chr28	2719120	2720553	1434	165	1025	0.714784	0.902141
chr28	3967031	3968464	1434	139	1024	0.714086	0.761775
chr10	829188	830620	1433	209	1138	0.794138	0.940537
chr19	10575637	10577069	1433	199	1102	0.769016	0.939533
chr1A	50896105	50897537	1433	200	1100	0.76762	0.952476
chr2	91999258	92000690	1433	194	1089	0.759944	0.938023
chr10	20096387	20097819	1433	154	1084	0.756455	0.751232
chr5	23283167	23284599	1433	148	1045	0.729239	0.792097
chr2	100855752	100857184	1433	180	1036	0.722959	0.966781
chr17	5613521	5614953	1433	145	932	0.650384	0.967544
chr7	20200020	20201452	1433	111	911	0.635729	0.774368
chr2	316872	318303	1432	202	1127	0.787011	0.913652
chr9	8819160	8820591	1432	170	1081	0.754888	0.834877
chr5	45925732	45927163	1432	199	1071	0.747905	0.994
chr1	117636449	117637880	1432	178	1007	0.703212	1.02557
chr4	64771508	64772938	1431	214	1082	0.756115	1.05723
chr7	13183813	13185243	1431	155	1000	0.698812	0.893226
chr21	4684352	4685782	1431	125	957	0.668763	0.781694
chr3	16266795	16268225	1431	124	900	0.628931	0.886351
chr8	24305578	24307007	1430	186	1067	0.746154	0.941969
chr1	99645257	99646686	1430	168	1046	0.731469	0.881599
chrZ	23890564	23891993	1430	127	950	0.664336	0.805434
chr1	44173007	44174435	1429	167	1032	0.722183	0.902269
scaffold3	144255	145682	1428	155	1053	0.737395	0.798929
chr3	59421926	59423353	1428	176	1051	0.735994	0.911785
chr19	7486354	7487781	1428	160	1027	0.719188	0.86686
chr2	62976231	62977658	1428	158	1023	0.716387	0.8635
chr10	3416911	3418338	1428	168	990	0.693277	0.981407
chr28	3337305	3338731	1427	224	1166	0.817099	0.949849
chr12	11995808	11997234	1427	199	1096	0.768045	0.947752
chr2	132243328	132244754	1427	178	1087	0.761738	0.861242
chr18	12387007	12388433	1427	180	1084	0.759636	0.874804
chr5	49700304	49701730	1427	166	1045	0.732306	0.877224
chr2	47956591	47958017	1427	141	1013	0.709881	0.904293
chrZ	730024	731450	1427	148	986	0.69096	0.884316
chr1	20671335	20672761	1427	163	985	0.690259	0.967212
chr5	1721392	1722817	1426	206	1089	0.763675	0.994139
chr4	71457952	71459377	1426	171	1085	0.76087	0.872299
chr1	87416208	87417633	1426	177	1067	0.748247	0.899951
chr3	69519069	69520494	1426	166	1018	0.713885	0.914028
chr10	5266036	5267461	1426	138	973	0.682328	0.835895
chr1	72077616	72079041	1426	144	934	0.654979	0.942533
chr19	7761842	7763266	1425	221	1114	0.781754	1.01507
chr3	38049	39473	1425	183	1095	0.768421	0.892759
chrZ	75605178	75606602	1425	165	1002	0.703158	0.938244
chr15	5686527	5687951	1425	161	1000	0.701754	0.91788
chr11	10255551	10256975	1425	130	940	0.659649	0.839162
chr19	10808192	10809615	1424	205	1160	0.814607	0.869804
chr2	46426721	46428143	1423	196	1083	0.761068	0.952685
chr24	179530	180952	1423	178	1043	0.732959	0.944493
chr2	115847344	115848766	1423	144	971	0.682361	0.870743
chr1A	50187268	50188690	1423	130	921	0.647224	0.87243
chrZ	26963405	26964827	1423	112	887	0.623331	0.810282
chr1A	73151635	73153056	1422	215	1164	0.818565	0.90533
chrZ	52832876	52834297	1422	185	1056	0.742616	0.944298
chr12	11611636	11613057	1422	150	1048	0.73699	0.776837
chr4	12820	14241	1422	152	989	0.695499	0.886861
chr3	108342689	108344110	1422	149	976	0.686357	0.890663
chr11	8545522	8546943	1422	134	928	0.652602	0.890116
chr1	15408709	15410129	1421	172	1074	0.755806	0.85161
chr3	31365103	31366523	1421	192	1071	0.753695	0.952965
chr23	6043203	6044623	1421	182	1070	0.752991	0.920704
chr11	1040512	1041932	1421	177	1067	0.75088	0.884029
chr23	1915630	1917050	1421	156	1050	0.738916	0.804372
chr13	7244292	7245712	1421	159	1023	0.719916	0.864964
chrZ	71434242	71435661	1420	170	1069	0.752817	0.845985
chr23	4210227	4211646	1420	156	989	0.696479	0.908129
chr1A	47584932	47586351	1420	166	973	0.685211	0.999127
chr3	39274019	39275438	1420	129	927	0.652817	0.860962
chr10	13495874	13497292	1419	186	1067	0.751938	0.949471
chr3	17753701	17755119	1419	175	1063	0.749119	0.891376
chr2	47366918	47368336	1419	161	1022	0.720226	0.875037
chr2	89547283	89548701	1419	141	977	0.688513	0.839082
chr1	110996368	110997786	1419	130	938	0.661029	0.838664
chr10	12485733	12487150	1418	229	1165	0.82158	0.961666
chr27	2416918	2418335	1418	171	1070	0.754584	0.851454
chr28	4536944	4538361	1418	146	1041	0.734133	0.764935
chr2	63676838	63678255	1418	132	942	0.664316	0.845584
chr17	1905111	1906527	1417	203	1096	0.773465	0.964964
chr4	24144850	24146266	1417	205	1091	0.769936	0.976328
chr7	7225881	7227297	1417	170	1071	0.755822	0.841949
chr18	12278711	12280127	1417	157	1050	0.741002	0.808437
chr3	114821584	114823000	1417	149	1029	0.726182	0.80186
chr3	18815071	18816487	1417	129	935	0.659845	0.840946
chrZ	19167974	19169390	1417	138	914	0.645025	0.938681
chr3	483145	484560	1416	192	1097	0.774718	0.909934
chr19	9678554	9679969	1416	217	1068	0.754237	1.0783
chr8	4857722	4859137	1416	158	1038	0.733051	0.830588
chr9	13405501	13406916	1416	158	989	0.698446	0.915006
chr6	5122159	5123574	1416	157	988	0.69774	0.920032
chr2	34491733	34493148	1416	151	980	0.69209	0.927634
chr2	90604567	90605982	1416	117	922	0.65113	0.779571
chr6	4107974	4109389	1416	143	908	0.641243	0.983204
chr8	24949340	24950754	1415	200	1088	0.768905	0.958
chr4	603367	604781	1415	172	1039	0.734276	0.926315
chr4A	20348172	20349586	1415	156	1038	0.733569	0.822622
chr3	40689784	40691197	1414	163	1049	0.741867	0.837848
chr3	68767511	68768924	1414	179	1043	0.737624	0.936313
chr2	132676272	132677685	1414	174	1040	0.735502	0.90995
chr4	32501722	32503135	1414	178	1037	0.73338	0.936521
chr4A	19489052	19490465	1414	165	1036	0.732673	0.870807
chr5	31340752	31342165	1414	162	1032	0.729844	0.861158
chr10	8385334	8386747	1414	204	1027	0.726308	1.09523
chr4	9800816	9802229	1414	125	885	0.625884	0.905686
chr2	131069050	131070462	1413	207	1116	0.789809	0.952715
chr17	5513292	5514704	1413	180	1063	0.7523	0.90276
chr1A	42739991	42741403	1413	177	1019	0.721161	0.963602
chr2	23173374	23174786	1413	132	885	0.626327	0.952701
chr1	118305311	118306722	1412	175	1066	0.754958	0.876042
chr2	1945503	1946914	1412	177	1047	0.741501	0.930296
chrZ	7296693	7298104	1412	195	1040	0.736544	1.01857
chr12	11736892	11738303	1412	162	1039	0.735836	0.847583
chr9	8958857	8960268	1412	167	1019	0.721671	0.911637
chr4	11318725	11320136	1412	147	990	0.701133	0.849833
chr20	15114527	15115938	1412	169	989	0.700425	0.991194
chr28	179544	180955	1412	149	976	0.691218	0.892446
chr6	9714068	9715479	1412	160	971	0.687677	0.964217
chr3	59799036	59800446	1411	194	1087	0.770376	0.930005
chr20	13903856	13905266	1411	196	1052	0.745571	1.00943
chr1A	21691383	21692793	1411	191	1050	0.744153	0.978069
chr2	56659558	56660968	1411	154	998	0.7073	0.886346
chr23	3369935	3371345	1411	133	993	0.703756	0.765409
chr1A	71919402	71920812	1411	141	988	0.700213	0.815818
chr1A	58809453	58810863	1411	173	973	0.689582	1.03419
chr2	13146696	13148106	1411	121	941	0.666903	0.78845
chr3	62545744	62547153	1410	215	1116	0.791489	0.993023
chr4A	9719295	9720704	1410	167	1076	0.763121	0.823428
chr3	114862176	114863585	1410	167	1052	0.746099	0.852426
chrZ	30935840	30937249	1410	171	1035	0.734043	0.916852
chr2	3923854	3925262	1409	158	1073	0.761533	0.774364
chr7	15819935	15821343	1409	162	1050	0.745209	0.828195
chr1A	60226914	60228322	1409	147	919	0.652236	0.988277
chr6	2489775	2491183	1409	122	893	0.633783	0.867121
chr2	131678288	131679695	1408	154	1020	0.724432	0.83437
chr12	19635843	19637250	1408	159	993	0.705256	0.908365
chr2	37423572	37424978	1407	201	1108	0.787491	0.922421
chr12	1744852	1746258	1407	200	1104	0.784648	0.939055
chr8	19399040	19400446	1407	185	1081	0.768301	0.891165
chr19	11089140	11090545	1406	252	1195	0.849929	1.12414
scaffold2	20	1425	1406	202	1132	0.805121	0.894695
chr13	5773329	5774734	1406	223	1124	0.799431	0.996134
chr23	2024704	2026109	1406	186	1063	0.756046	0.936327
chrZ	44463618	44465023	1406	176	1047	0.744666	0.913978
chr5	2345792	2347197	1406	148	1025	0.729018	0.796979
chr5	36446483	36447888	1406	155	995	0.707681	0.885009
chr1A	41469703	41471108	1406	133	904	0.642959	0.915454
chr17	4175266	4176671	1406	117	899	0.639403	0.814173
chr8	9826834	9828238	1405	213	1124	0.8	0.948963
chr2	79172305	79173709	1405	191	1076	0.765836	0.927681
chr3	55084264	55085668	1405	131	963	0.685409	0.812296
chr27	1183250	1184653	1404	197	1102	0.7849	0.911028
chr2	88198531	88199934	1404	186	1066	0.759259	0.921426
chr23	1932769	1934172	1404	158	1035	0.737179	0.831816
chr10	14336284	14337687	1404	170	1006	0.716524	0.945342
chr1A	49451270	49452673	1404	160	959	0.683048	0.98371
chr5	23729208	23730610	1403	188	1064	0.758375	0.938368
chr2	62117025	62118427	1403	165	1047	0.746258	0.84672
chr4	19175494	19176896	1403	185	1027	0.732003	0.984356
chr20	4050288	4051690	1403	148	1022	0.728439	0.79696
chr7	24463682	24465084	1403	154	989	0.704918	0.886321
chr1	88149270	88150672	1403	113	919	0.655025	0.751427
chr1A	23633998	23635400	1403	123	898	0.640057	0.866741
chrZ	8622015	8623417	1403	126	888	0.632929	0.896736
chr5	45134794	45136195	1402	149	986	0.703281	0.860087
chr8	27182713	27184114	1402	130	889	0.634094	0.923893
chr3	54036385	54037786	1402	111	868	0.619116	0.827337
chr28	4039588	4040988	1401	182	1111	0.793005	0.831888
chr6	29318851	29320251	1401	202	1077	0.768737	0.9763
chr3	22659391	22660791	1401	182	1035	0.738758	0.959864
chr27	3063494	3064894	1401	142	1007	0.718772	0.91746
chr7	16935669	16937069	1401	165	999	0.713062	0.936862
chr15	3809858	3811257	1400	233	1167	0.833571	0.960881
chr1	113155204	113156603	1400	186	1078	0.77	0.896398
chr28	3644520	3645919	1400	140	1010	0.721429	0.772262
chr15	2033	3432	1400	160	985	0.703571	0.934112
chr6	27495657	27497055	1399	191	1052	0.751966	0.978515
chr2	46471091	46472489	1399	163	968	0.691923	0.976959
chr28	2602333	2603730	1398	215	1151	0.823319	0.931584
chr27	1187752	1189149	1398	185	1098	0.785408	0.859122
chr11	8145958	8147355	1398	174	1085	0.776109	0.827596
chr1	28528666	28530063	1398	197	1052	0.752504	1.00211
chr23	634154	635550	1397	160	1045	0.748031	0.827741
chr1A	62071899	62073295	1397	174	1041	0.745168	0.899063
chr1A	56679078	56680473	1396	181	1052	0.753582	0.913732
chr15	4174815	4176210	1396	160	993	0.711318	0.906155
chr10	12710718	12712113	1396	132	944	0.676218	0.827315
chr7	33647794	33649189	1396	137	894	0.640401	0.958253
chr5	4886975	4888369	1395	178	1046	0.749821	0.90956
chrZ	7004552	7005946	1395	151	1009	0.723297	0.827682
chr19	7387575	7388969	1395	139	997	0.714695	0.799114
chr5	41502400	41503794	1395	150	991	0.710394	0.864741
chr13	13476134	13477528	1395	154	969	0.694624	0.919846
chr1A	23587874	23589268	1395	140	954	0.683871	0.860019
chr3	41894127	41895520	1394	193	1065	0.763989	0.953049
chr3	57964033	57965426	1394	192	1048	0.751793	0.97665
chr1A	39031695	39033088	1394	154	993	0.712339	0.888258
chr2	64756341	64757734	1394	160	985	0.7066	0.921638
chr3	1460220	1461613	1394	117	927	0.664993	0.761144
chr13	12124434	12125826	1393	182	1055	0.757358	0.937513
chr1	101973282	101974674	1393	167	1020	0.732233	0.894446
chr3	44073887	44075279	1393	165	1014	0.727925	0.894199
chr3	49957903	49959295	1393	150	973	0.698492	0.887035
chr26	2815650	2817041	1392	199	1103	0.792385	0.915941
chr1A	19575985	19577376	1392	185	1090	0.783046	0.86729
chr13	15056670	15058061	1392	173	1045	0.750718	0.88345
chr7	16156163	16157554	1392	164	1035	0.743534	0.862721
chr23	1053121	1054512	1392	158	1010	0.725575	0.909578
chr2	103225086	103226477	1392	150	993	0.713362	0.855177
chr11	12297371	12298762	1392	155	965	0.693247	0.930024
chr2	288157	289547	1391	206	1121	0.805895	0.912631
chr5	35205601	35206991	1391	177	1081	0.777139	0.858211
chr12	833568	834958	1391	178	1072	0.770669	0.950837
chrZ	23150084	23151474	1391	182	1026	0.737599	0.963913
chr5	24867949	24869339	1391	154	989	0.710999	0.87725
chr15	12489121	12490510	1390	167	1088	0.782734	0.828116
chr3	88779459	88780848	1390	185	1060	0.76259	0.916393
chr1A	48996765	48998154	1390	166	994	0.715108	0.942931
chr1	17469788	17471177	1390	132	967	0.695683	0.786145
chr22	4047855	4049244	1390	135	912	0.656115	0.90248
chr1A	47533519	47534908	1390	119	880	0.633094	0.855256
chr3	90093190	90094578	1389	183	1049	0.75522	0.92925
chr6	13982754	13984142	1389	161	1033	0.743701	0.859682
chr5	2163105	2164493	1389	184	1032	0.742981	0.959921
chr11	13867442	13868829	1388	172	1062	0.76513	0.846726
chr3	57105973	57107360	1388	174	1041	0.75	0.895159
chr22	760259	761646	1388	151	992	0.714697	0.853316
chr28	980982	982369	1388	135	973	0.701009	0.799642
chr2	36365156	36366543	1388	173	972	0.700288	1.01747
chrZ	36058597	36059984	1388	123	886	0.638329	0.872086
chr1A	19382391	19383777	1387	173	1051	0.757751	0.872048
chr2	80824212	80825598	1387	163	992	0.715213	0.920319
chr3	78008421	78009807	1387	158	962	0.693583	0.949769
chr6	19572274	19573660	1387	140	961	0.692862	0.841918
chr6	6421958	6423344	1387	127	942	0.679164	0.806259
chr4	45566054	45567439	1386	228	1112	0.802309	1.02959
chr11	20441007	20442392	1386	197	1081	0.779942	0.934858
chr7	25271600	25272985	1386	189	1021	0.736652	1.01393
chr3	82392665	82394050	1386	159	1010	0.728716	0.865485
chr10	788607	789992	1386	114	869	0.626984	0.843903
chr2	44809227	44810611	1385	193	1074	0.775451	0.930686
chr15	10181335	10182719	1385	183	1073	0.774729	0.881503
chr7	12179193	12180577	1385	155	1054	0.761011	0.824706
chr1A	46050664	46052048	1385	190	1027	0.741516	0.997982
chr4	28873687	28875071	1385	142	931	0.672202	0.908373
chr4	1561174	1562557	1384	185	1079	0.779624	0.879772
chr2	110204869	110206252	1384	198	1066	0.770231	0.964874
chr9	4542344	4543727	1384	172	1021	0.737717	0.913573
chr1A	61492948	61494331	1384	166	1020	0.736994	0.891185
chrZ	3022374	3023757	1384	147	1008	0.728324	0.800929
chr12	6763992	6765375	1384	137	981	0.708815	0.860743
chr2	107385877	107387260	1384	141	961	0.694364	0.845621
chr12	3606166	3607548	1383	171	1066	0.770788	0.855247
chr6	21007861	21009243	1383	181	1046	0.756327	0.918182
chr27	1193372	1194754	1383	176	1031	0.745481	0.9211
chr1	84903023	84904405	1383	158	1023	0.739696	0.835618
chr13	9560488	9561870	1383	176	1004	0.725958	1.01008
chr12	17055555	17056936	1382	211	1053	0.761939	1.05852
chr28	4632918	4634299	1382	135	952	0.688857	0.824145
chr15	13596017	13597398	1382	109	904	0.654124	0.750103
chr2	27767603	27768984	1382	111	870	0.629522	0.81084
chr2	807049	808429	1381	165	1080	0.782042	0.781473
chrZ	50108244	50109624	1381	200	1073	0.776973	0.961592
chr8	31618372	31619752	1381	197	1052	0.761767	0.983593
chr2	17857057	17858437	1381	190	1048	0.75887	0.955706
chr1	40544052	40545432	1381	166	1036	0.750181	0.854901
chr21	4891719	4893099	1381	172	1004	0.727009	0.960191
chrZ	24445304	24446684	1381	135	983	0.711803	0.874543
chr27	4850733	4852113	1381	117	915	0.662563	0.789143
chr12	11744499	11745878	1380	196	1077	0.780435	0.933623
chr2	80858963	80860342	1380	115	894	0.647826	0.794581
chr1A	47535501	47536880	1380	119	871	0.631159	0.866276
chr3	62212215	62213594	1380	109	845	0.612319	0.842689
chr2	92134848	92136226	1379	193	1079	0.782451	0.922488
chr2	44906639	44908017	1379	170	1040	0.75417	0.869496
chrZ	46168573	46169951	1379	138	896	0.649746	0.948972
[truncated: 16,528 more rows]
