# Supplementary material for: Chromatin accessibility, not 5mC methylation covaries with partial dosage compensation in crows
Source: PLoS Genet. 2023 Sep 25;19(9):e1010901. doi: 10.1371/journal.pgen.1010901 (PMC10575545; doi:10.1371/journal.pgen.1010901)
Supplement: S13 Table — (XLSX) [file pgen.1010901.s038.xlsx]

## Sheet: SA Table
SA Table. Position on the Z chromosome of the European crow genome v5.6 corresponding to the gameologs identified in neoaves and flycatcer (Bellot et al. 2017).
Chromosome	start_coordinate	stop_coordinate	gametolog	homology group
chrZ	1201297	1205054	RPL17	neoaves
chrZ	1320903	1373600	DYM	neoaves
chrZ	4582721	4616271	ZSWIM6	neoaves
chrZ	5741961	5747907	PLK2	neoaves
chrZ	6284588	6294941	MIER3	neoaves
chrZ	6690057	6720692	IL6ST	neoaves
chrZ	7284344	7297453	SNX18	neoaves
chrZ	7537863	7586624	ARL15	neoaves
chrZ	7687591	7693244	FST	neoaves
chrZ	10104557	10121271	ZNF131	neoaves
chrZ	10252206	10275384	GHR	neoaves
chrZ	12285937	12333222	NIPBL	neoaves
chrZ	13147524	13204274	RAI14	neoaves
chrZ	13936268	13965588	ZFR	neoaves
chrZ	14373959	14409276	CCBE1	neoaves
chrZ	14882963	14904196	RUSC2	neoaves
chrZ	15349794	15358772	DNAJB5	neoaves
chrZ	16166447	16194679	FAM219A	neoaves
chrZ	22175726	22179184	IER3IP1	neoaves
chrZ	22096594	22122854	PIAS2	neoaves
chrZ	23121421	23150057	JMY	neoaves
chrZ	30900891	30937162	KCMF1	neoaves
chrZ	32963368	32967313	HINT1	neoaves
chrZ	33050137	33075372	CDC42SE2	neoaves
chrZ	50521322	50544778	AP3S1	neoaves
chrZ	65663977	65706701	TNPO1	neoaves
chrZ	65738419	65807510	FCHO2	neoaves
chrZ	66813430	66827889	HMGCR	neoaves
chrZ	71930005	71979508	CHD1	neoaves
chrZ	72108900	72134620	RASA1	neoaves
chrZ	75463266	75485120	CKMT2	neoaves
chrZ	75902706	75909606	ZBTB5	neoaves
chrZ	1467927	1476279	SMAD7	neoaves
chrZ	1714713	1717926	MRPS36	neoaves
chrZ	4262471	4300951	KIF2A	neoaves
chrZ	10063502	10074909	HMGCS1	neoaves
chrZ	10841608	10862573	PRKAA1	neoaves
chrZ	11367335	11392171	DAB2	neoaves
chrZ	11790917	11827137	EGFLAM	neoaves
chrZ	13896012	13911419	SUB1	neoaves
chrZ	14027431	14060273	GOLPH3	neoaves
chrZ	13988283	14001442	MTMR12	neoaves
chrZ	14453414	14454638	MRPL17	neoaves
chrZ	15967728	15969622	DCTN3	neoaves
chrZ	16348976	16381452	DCAF12	neoaves
chrZ	16427528	16457921	UBAP2	neoaves
chrZ	16315297	16345255	UBAP1	neoaves
chrZ	16637960	16643953	AQP3	neoaves
chrZ	21760436	21811988	RNF165	neoaves
chrZ	22884789	22921124	CMYA5	neoaves
chrZ	23456257	23487017	SCAMP1	neoaves
chrZ	33446535	33461006	NFIL3	neoaves
chrZ	41506936	41517978	RFK	neoaves
chrZ	51710345	51726111	ABHD17B	neoaves
chrZ	51825557	51840752	ZFAND5	neoaves
chrZ	55124580	55136941	ARRDC3	neoaves
chrZ	63569964	63576341	CDC37L1	neoaves
chrZ	65409376	65448373	MAP1B	neoaves
chrZ	75884175	75887205	SLC25A51	neoaves
chrZ	3023006	3045203	SGTB	neoaves
chrZ	4887984	4919463	ELOVL7	neoaves
chrZ	22454789	22505239	SMAD2	neoaves
chrZ	53098528	53178891	PCSK5	neoaves
chrZ	2803079	2816335	SREK1	neoaves
chrZ	6318809	6375088	MAP3K1	neoaves
chrZ	38770809	38775785	RMI1	neoaves
chrZ	38775790	38791707	HNRNPK	neoaves
chrZ	4262471	4300951	KIF2A	neoaves
chrZ	50521322	50544778	AP3S1	neoaves
chrZ	66026509	66034023	BTF3	neoaves
chrZ	75902706	75909606	ZBTB5	neoaves
chrZ	10104557	10121271	ZNF131	neoaves
chrZ	34613584	34683032	SPIN1	neoaves
chrZ	46131463	46139117	FEM1C	neoaves
chrZ	64007152	64076683	RFX3	neoaves
chrZ	10063502	10074909	HMGCS1	neoaves
chrZ	10829446	10832201	RPL37	neoaves
chrZ	1175347	1180764	LIPG	neoaves
chrZ	2803079	2816335	SREK1	neoaves
chrZ	72817227	72877706	ZNF462	neoaves
chrZ	3445288	3454820	SREK1IP1	neoaves
chrZ	3445288	3454820	SREK1IP1	neoaves
chrZ	3023006	3045203	SGTB	neoaves
chrZ	6243294	6270917	GPBP1	neoaves
chrZ	7852463	7859617	MOCS2	neoaves
chrZ	10829446	10832201	RPL37	neoaves
chrZ	10755035	10778757	C6	neoaves
chrZ	11535383	11568933	RICTOR	neoaves
chrZ	16555034	16582348	NOL6	neoaves
chrZ	23852018	23865267	TBCA	neoaves
chrZ	29042106	29099787	RNF38	neoaves
chrZ	36852912	36898385	ERCC6L2	neoaves
chrZ	38770809	38775785	RMI1	neoaves
chrZ	38775790	38791707	HNRNPK	neoaves
chrZ	38856593	38875164	UBQLN1	neoaves
chrZ	59217553	59235328	SNAPC3	neoaves
chrZ	67635623	67661752	APC	neoaves
chrZ	71998741	72010740	RGMB	neoaves
chrZ	8925528	8976870	PARP8	neoaves
chrZ	36709689	36717247	ZNF367	neoaves
chrZ	4582721	4616271	ZSWIM6	flycatcher
chrZ	6284588	6294941	MIER3	flycatcher
chrZ	7284344	7297453	SNX18	flycatcher
chrZ	10104557	10121271	ZNF131	flycatcher
chrZ	12285937	12333222	NIPBL	flycatcher
chrZ	13936268	13965588	ZFR	flycatcher
chrZ	16166447	16194679	FAM219A	flycatcher
chrZ	30900891	30937162	KCMF1	flycatcher
chrZ	32963368	32967313	HINT1	flycatcher
chrZ	65663977	65706701	TNPO1	flycatcher
chrZ	65738419	65807510	FCHO2	flycatcher
chrZ	71930005	71979508	CHD1	flycatcher
chrZ	72108900	72134620	RASA1	flycatcher
chrZ	75463266	75485120	CKMT2	flycatcher
chrZ	1467927	1476279	SMAD7	flycatcher
chrZ	1714713	1717926	MRPS36	flycatcher
chrZ	4262471	4300951	KIF2A	flycatcher
chrZ	10841608	10862573	PRKAA1	flycatcher
chrZ	13896012	13911419	SUB1	flycatcher
chrZ	14027431	14060273	GOLPH3	flycatcher
chrZ	16348976	16381452	DCAF12	flycatcher
chrZ	16427528	16457921	UBAP2	flycatcher
chrZ	16315297	16345255	UBAP1	flycatcher
chrZ	33446535	33461006	NFIL3	flycatcher
chrZ	44382886	44391227	SMC2	flycatcher
chrZ	51825557	51840752	ZFAND5	flycatcher
chrZ	55124580	55136941	ARRDC3	flycatcher
chrZ	63569964	63576341	CDC37L1	flycatcher
chrZ	65409376	65448373	MAP1B	flycatcher
chrZ	75884175	75887205	SLC25A51	flycatcher
chrZ	22454789	22505239	SMAD2	flycatcher
chrZ	2803079	2816335	SREK1	flycatcher
chrZ	38775790	38791707	HNRNPK	flycatcher
chrZ	4262471	4300951	KIF2A	flycatcher
chrZ	10104557	10121271	ZNF131	flycatcher
chrZ	34613584	34683032	SPIN1	flycatcher
chrZ	46131463	46139117	FEM1C	flycatcher
chrZ	64007152	64076683	RFX3	flycatcher
chrZ	10829446	10832201	RPL37	flycatcher
chrZ	2803079	2816335	SREK1	flycatcher
chrZ	72817227	72877706	ZNF462	flycatcher
chrZ	3445288	3454820	SREK1IP1	flycatcher
chrZ	3445288	3454820	SREK1IP1	flycatcher
chrZ	10829446	10832201	RPL37	flycatcher
chrZ	29042106	29099787	RNF38	flycatcher
chrZ	38775790	38791707	HNRNPK	flycatcher
chrZ	38856593	38875164	UBQLN1	flycatcher
