# Supplementary material for: Chromatin accessibility, not 5mC methylation covaries with partial dosage compensation in crows
Source: PLoS Genet. 2023 Sep 25;19(9):e1010901. doi: 10.1371/journal.pgen.1010901 (PMC10575545; doi:10.1371/journal.pgen.1010901)
Supplement: S14 Table — The libaries were down-sampled to the library with the lowest number of reads. The normalization factor indicates whichi proportion of original reads was kept. Data is shown seperately for liver and spleen. (XLSX) [file pgen.1010901.s039.xlsx]

## Sheet: SB Table
SB Table. Number of mapped reads after filtering steps described in the methods section. The libaries were down-sampled to the library with the lowest number of reads. The normalization factor indicates whichi proportion of original reads was kept. Data is shown seperately for liver and spleen.
Sample	Total reads	Normalization factor
F_Sorted_D_Ko_C45__Liver__bio_pooled.bam	60141946	100
M_Sorted_D_Ko_C36__Liver__bio_pooled.bam	62880940	95.6442
F_Sorted_S_Up_60__Liver__bio_pooled.bam	68600338	87.67
M_Sorted_D_Ko_C53__Liver__bio_pooled.bam	68668894	87.5825
M_Sorted_S_Up_75__Liver__bio_pooled.bam	74923282	80.2714
M_Sorted_S_Up_91__Liver__bio_pooled.bam	75032516	80.1545
F_Sorted_S_Up_87__Liver__bio_pooled.bam	77904722	77.1994
F_Sorted_S_Up_65__Liver__bio_pooled.bam	77978584	77.1262
M_Sorted_D_Ko_C63__Liver__bio_pooled.bam	78792292	76.3297
F_Sorted_S_Up_69__Liver__bio_pooled.bam	81179168	74.0854
M_Sorted_D_Ko_C31__Liver__bio_pooled.bam	85432322	70.3972
F_Sorted_D_Ko_C59__Liver__bio_pooled.bam	97152870	61.9044
F_Sorted_D_Ko_29__Liver__bio_pooled.bam	99764112	60.2841
M_Sorted_S_Up_59__Liver__bio_pooled.bam	100263932	59.9836
F_Sorted_S_Up_71__Liver__bio_pooled.bam	108672466	55.3424
M_Sorted_D_Ko_C53__Spleen__bio_pooled.bam	92539618	100
F_Sorted_S_Up_69__Spleen__bio_pooled.bam	100145344	92.4053
M_Sorted_D_Ko_C63__Spleen__bio_pooled.bam	121021334	76.4655
F_Sorted_S_Up_60__Spleen__bio_pooled.bam	127013332	72.8582
M_Sorted_D_Ko_C31__Spleen__bio_pooled.bam	135102618	68.4958
M_Sorted_S_Up_75__Spleen__bio_pooled.bam	142619400	64.8857
M_Sorted_S_Up_91__Spleen__bio_pooled.bam	142767686	64.8183
M_Sorted_S_Up_59__Spleen__bio_pooled.bam	152892396	60.526
F_Sorted_S_Up_65__Spleen__bio_pooled.bam	157025894	58.9327
F_Sorted_S_Up_71__Spleen__bio_pooled.bam	171673760	53.9043
M_Sorted_D_Ko_C36__Spleen__bio_pooled.bam	175289218	52.7925
F_Sorted_D_Ko_C45__Spleen__bio_pooled.bam	241293168	38.3515
F_Sorted_S_Up_87__Spleen__bio_pooled.bam	253707172	36.475
F_Sorted_D_Ko_C59__Spleen__bio_pooled.bam	273340044	33.8551
